# Supplementary material for: Estimation of genetic parameters for hatching performance and genome-wide association analysis in Baicheng-You chickens
Source: Front Vet Sci. 2026 Mar 6;13:1762660. doi: 10.3389/fvets.2026.1762660 (PMC13003602; doi:10.3389/fvets.2026.1762660)
Supplement: Supplementary file 1 [file Table_1.XLSX]

## Sheet: Supplementary Table 1
Diet Composition and Nutrient Levels
Diet Composition, %		Nutrient Levels②
Corn	62	ME (MJ/kg)	11.43
Soybean meal	25	Crude Protein (%)	16.27
Limestone	8	Crude Fiber (%)	2.74
Premix①	5	Crude Fat (%)	2.55
Total	100	Calcium (%)	3.13
		Phosphorus (%)	0.32
		Lysine (%)	0.83
		Methionine (%)	0.26
Note: ① The premix provides per kg of complete diet: VA 9000 IU, VD3 500 IU, VE 20 IU, VK3 1.5 mg, VB1 3 mg, VB6 3 mg, Niacinamide 30 mg, D-calcium pantothenate 13 mg, D-biotin 0.09 mg, Folic acid 0.85 mg, Cu 10 mg, Fe 80 mg, Mn 50 mg, Zn 80 mg.② Nutrient levels are calculated values.
