# Supplementary material for: Estimation of genetic parameters for hatching performance and genome-wide association analysis in Baicheng-You chickens
Source: Front Vet Sci. 2026 Mar 6;13:1762660. doi: 10.3389/fvets.2026.1762660 (PMC13003602; doi:10.3389/fvets.2026.1762660)
Supplement: Supplementary file 2 [file Table_2.XLSX]

## Sheet: Supplementary Table 2
Table 1-1 Quality evaluation of sample sequencing data
Indicators	Samples	Mean depth	Total data	Alignment rate	Q30
Mean	844	5×	2.37Tb	0.9973	0.9326
Table 1-2 Statistics of SNP test results
Raw Variants	Raw SNPs​	Raw InDels​	Clean SNPs	Call Rate	Ti/Tv	Het-ratio
28597909	23366255	5231654	1931564	0.9703	2.595	0.146
