# Supplementary material for: Estimation of genetic parameters for hatching performance and genome-wide association analysis in Baicheng-You chickens
Source: Front Vet Sci. 2026 Mar 6;13:1762660. doi: 10.3389/fvets.2026.1762660 (PMC13003602; doi:10.3389/fvets.2026.1762660)
Supplement: Supplementary file 3 [file Table_3.XLSX]

## Sheet: Supplementary Table 3
Genome-wide significant or suggestively significant SNPs
Traits	CHR	RS	PS	N_miss	Allele1	Allele0	AF	Beta	Se	Logl_H1	L_remle	P_wald	PVE(%)
VER	1	1:24339663	24339663	17	G	A	0.013	-1.27941	0.207083	-1206.03	1.32453	1.013641e-09	4.3269
VER	1	1:49731235	49731235	20	T	C	0.029	-0.890811	0.140452	-1205.02	1.36129	3.708016e-10	4.5493
VER	1	1:50470803	50470803	13	A	G	0.028	-1.04227	0.151707	-1201.62	1.64748	1.255431e-11	5.2963
VER	1	1:70439458	70439458	32	A	C	0.018	-1.09602	0.173979	-1205.22	1.58882	4.826519e-10	4.4911
VER	1	1:72323703	72323703	30	A	T	0.064	-0.55331	0.0951714	-1208	2.23391	8.699255e-09	3.8506
VER	1	1:93432690	93432690	17	T	G	0.019	-1.14976	0.167619	-1201.64	1.88982	1.349587e-11	5.2804
VER	1	1:118083684	118083684	27	T	C	0.023	-0.834839	0.14975	-1209.29	1.91369	3.347675e-08	3.5516
VER	1	1:121585295	121585295	21	T	C	0.037	-0.683632	0.122875	-1209.39	2.29218	3.562617e-08	3.5378
VER	1	1:186763208	186763208	33	C	G	0.063	-0.592701	0.100743	-1207.72	2.759	5.825741e-09	3.9395
VER	2	2:24423124	24423124	9	T	C	0.037	-0.696582	0.122798	-1208.84	2.47386	1.941197e-08	3.6726
VER	2	2:39615284	39615284	38	T	C	0.014	-1.10931	0.187259	-1207.39	1.66787	4.59758e-09	3.992
VER	2	2:99120673	99120673	23	G	T	0.032	-0.743909	0.132237	-1209.08	1.52971	2.525658e-08	3.6141
VER	2	2:99126174	99126174	18	A	G	0.028	-0.831164	0.132012	-1205.57	1.0072	4.935842e-10	4.4861
VER	3	3:326311	326311	33	A	T	0.013	-1.18191	0.199168	-1207.55	1.16392	4.329707e-09	4.0053
VER	3	3:51555626	51555626	18	G	A	0.01	-1.23449	0.208357	-1207.49	1.33918	4.572731e-09	3.9932
VER	4	4:21012717	21012717	18	C	T	0.012	-1.3268	0.232143	-1208.78	2.99945	1.524232e-08	3.7262
VER	4	4:30603840	30603840	21	T	C	0.015	-1.25656	0.167977	-1197.48	1.73023	1.88184e-13	6.2179
VER	5	5:27245342	27245342	14	A	G	0.013	-1.20745	0.204428	-1207.48	2.21993	5.09077e-09	3.9694
VER	5	5:28407879	28407879	21	A	G	0.015	-1.06433	0.185121	-1208.41	1.50102	1.257355e-08	3.7689
VER	6	6:22837927	22837927	12	A	G	0.035	-0.745596	0.132194	-1208.93	1.919	2.327787e-08	3.6323
VER	6	6:23519299	23519299	11	T	C	0.011	-1.3483	0.208239	-1204.27	1.27199	1.621657e-10	4.7321
VER	6	6:32380531	32380531	19	G	A	0.013	-1.18924	0.188105	-1205.08	1.56483	4.201918e-10	4.5217
VER	6	6:33268696	33268696	12	A	G	0.03	-0.801977	0.139771	-1208.52	1.35628	1.34306e-08	3.7543
VER	6	6:33407920	33407920	35	C	T	0.037	-0.731775	0.120054	-1206.38	2.16168	1.669101e-09	4.2165
VER	6	6:34190919	34190919	19	A	G	0.016	-1.2448	0.184136	-1202.42	1.3763	2.592279e-11	5.1366
VER	7	7:16293717	16293717	30	T	C	0.014	-1.67852	0.182385	-1184.44	1.18656	2.748263e-19	9.1201
VER	7	7:17409435	17409435	18	C	T	0.012	-1.18205	0.21309	-1209.7	1.13786	3.902103e-08	3.5176
VER	8	8:19146243	19146243	30	A	G	0.014	-1.34061	0.198343	-1202.45	1.35103	2.611888e-11	5.1349
VER	9	9:3305901	3305901	33	T	C	0.031	-0.755757	0.135699	-1209.37	1.61234	3.451987e-08	3.5448
VER	13	13:10382255	10382255	18	G	C	0.016	-1.02223	0.177125	-1208.3	1.46906	1.110179e-08	3.7965
VER	14	14:10088576	10088576	23	G	A	0.01	-1.27085	0.224483	-1208.81	1.88787	2.068913e-08	3.6584
VER	14	14:12459945	12459945	14	T	C	0.014	-1.23373	0.206031	-1207.11	1.38065	3.155943e-09	4.0754
VER	17	17:6671202	6671202	15	G	C	0.013	-1.23465	0.184191	-1202.67	1.91452	3.762077e-11	5.0545
VER	18	18:4500874	4500874	18	T	C	0.013	-1.25669	0.220864	-1208.68	2.10312	1.761153e-08	3.6941
VER	18	18:4889069	4889069	32	A	G	0.012	-1.12274	0.188837	-1207.25	1.77884	4.052567e-09	4.0199
VER	19	19:6338807	6338807	7	C	T	0.013	-1.19473	0.193062	-1205.95	1.37148	9.535765e-10	4.3404
VER	24	24:4231181	4231181	31	T	C	0.014	-1.10469	0.19771	-1209.3	1.49344	3.123357e-08	3.567
VER	24	24:4304515	4304515	11	A	G	0.038	-0.722007	0.128187	-1209.19	1.21915	2.430374e-08	3.6227
VER	26	26:4494554	4494554	32	T	C	0.023	-1.013	0.169332	-1207.05	1.62103	3.264529e-09	4.0679
VER	28	28:3937247	3937247	23	A	G	0.011	-1.40458	0.223032	-1205.23	2.371	4.888635e-10	4.4882
VER	31	31:1723107	1723107	3	C	T	0.023	-1.08232	0.172086	-1205.31	2.48591	5.143232e-10	4.477
VER	1	1:836632	836632	24	G	C	0.013	-1.08603	0.21244	-1211.69	1.80866	3.953433e-07	3.0035
VER	1	1:24392043	24392043	13	G	T	0.029	-0.695094	0.134388	-1211.39	1.78207	2.899289e-07	3.0723
VER	1	1:24422532	24422532	18	T	C	0.036	-0.6644	0.12843	-1211.43	1.5483	2.885053e-07	3.0734
VER	1	1:26598026	26598026	32	C	T	0.038	-0.638286	0.122152	-1211.13	2.11164	2.199143e-07	3.1337
VER	1	1:50628143	50628143	8	C	T	0.09	-0.412326	0.082083	-1212.4	1.11486	6.217953e-07	2.903
VER	1	1:50733934	50733934	13	A	G	0.078	-0.472012	0.0915883	-1211.5	1.59352	3.193446e-07	3.0509
VER	1	1:70873327	70873327	24	T	C	0.057	-0.519807	0.102733	-1212.02	1.46727	5.166902e-07	2.9441
VER	1	1:76999906	76999906	14	T	C	0.01	-1.27919	0.243396	-1210.97	1.78724	1.876601e-07	3.1689
VER	1	1:114876387	114876387	17	A	G	0.019	-0.93967	0.171096	-1209.73	1.84835	5.280549e-08	3.4505
VER	1	1:117456897	117456897	17	C	G	0.027	-0.742675	0.139891	-1210.73	2.39901	1.415406e-07	3.2316
VER	1	1:118254688	118254688	18	C	G	0.038	-0.637058	0.125087	-1211.76	1.94372	4.363681e-07	2.9816
VER	1	1:121562803	121562803	26	A	G	0.054	-0.527611	0.101581	-1211.38	1.40256	2.589972e-07	3.0974
VER	1	1:136981678	136981678	17	T	C	0.015	-0.941106	0.178229	-1210.91	2.48812	1.647312e-07	3.1979
VER	1	1:137607667	137607667	30	A	T	0.026	-0.710484	0.141303	-1212.09	1.953	6.068894e-07	2.9083
VER	1	1:138575382	138575382	12	G	A	0.011	-1.01426	0.196579	-1211.49	1.61435	3.096493e-07	3.0577
VER	1	1:161852753	161852753	22	C	G	0.019	-0.949657	0.187694	-1212.05	2.65329	5.171963e-07	2.9438
VER	1	1:163572992	163572992	16	T	G	0.011	-1.24303	0.243217	-1211.7	1.83895	3.981531e-07	3.0019
VER	1	1:168542372	168542372	22	T	C	0.012	-1.10147	0.202896	-1210.15	2.58243	7.450508e-08	3.374
VER	1	1:187135072	187135072	18	A	G	0.033	-0.621794	0.117274	-1210.72	1.98703	1.468095e-07	3.2234
VER	1	1:187165852	187165852	31	T	C	0.022	-0.824135	0.157583	-1211.1	2.15077	2.147736e-07	3.139
VER	1	1:192155965	192155965	14	C	T	0.037	-0.670902	0.130679	-1211.66	1.41327	3.534111e-07	3.0284
VER	2	2:32893325	32893325	37	A	C	0.015	-0.972503	0.177301	-1209.77	1.9481	5.486975e-08	3.4419
VER	2	2:34034003	34034003	8	C	T	0.014	-1.04751	0.205852	-1211.87	1.47111	4.459408e-07	2.9768
VER	2	2:39866574	39866574	25	C	A	0.039	-0.60453	0.120468	-1212.21	1.49003	6.380609e-07	2.8972
VER	2	2:39932994	39932994	26	C	T	0.026	-0.767079	0.142225	-1210.26	1.75773	9.013706e-08	3.3317
VER	2	2:41202704	41202704	29	A	T	0.014	-1.06001	0.209795	-1211.97	2.03735	5.359697e-07	2.9359
VER	2	2:41376910	41376910	20	A	G	0.024	-0.790009	0.155462	-1212.27	0.953545	4.621611e-07	2.9688
VER	2	2:42003521	42003521	15	G	A	0.041	-0.651431	0.120092	-1210.12	2.30875	7.626215e-08	3.3689
VER	2	2:62563183	62563183	14	G	T	0.016	-0.953238	0.187062	-1211.79	2.21654	4.299113e-07	2.9849
VER	2	2:62884002	62884002	26	A	G	0.015	-0.979085	0.178097	-1209.73	2.22923	5.125956e-08	3.457
VER	2	2:64782938	64782938	15	A	G	0.011	-1.18481	0.226093	-1211.03	1.85234	2.032824e-07	3.1512
VER	2	2:98918045	98918045	11	C	T	0.033	-0.749736	0.142015	-1210.97	1.35674	1.656461e-07	3.1966
VER	2	2:128897319	128897319	20	C	T	0.014	-1.06137	0.204871	-1211.45	1.41045	2.775468e-07	3.082
VER	2	2:148272725	148272725	42	C	T	0.025	-0.780519	0.15321	-1211.79	1.70752	4.329799e-07	2.9833
VER	2	2:148436715	148436715	29	A	G	0.016	-0.899361	0.179508	-1212.17	1.97096	6.644464e-07	2.8882
VER	3	3:2269968	2269968	22	T	A	0.012	-1.10758	0.22309	-1212.42	1.84479	8.347784e-07	2.8376
VER	3	3:6530942	6530942	6	G	A	0.023	-0.846933	0.15721	-1210.28	1.83822	9.317873e-08	3.3244
VER	3	3:9496609	9496609	19	A	G	0.021	-0.916991	0.184847	-1212.53	1.391	8.512774e-07	2.8332
VER	3	3:16533056	16533056	28	A	G	0.061	-0.544988	0.0999618	-1209.95	2.11407	6.56921e-08	3.402
VER	3	3:17608129	17608129	25	G	A	0.038	-0.628602	0.125513	-1212.26	2.49886	6.707607e-07	2.8861
VER	3	3:30739308	30739308	30	A	G	0.03	-0.662695	0.131795	-1212.12	2.30223	6.064669e-07	2.9085
VER	3	3:30773261	30773261	11	T	G	0.019	-0.849326	0.165306	-1211.63	1.44125	3.463423e-07	3.0329
VER	3	3:36751137	36751137	15	C	T	0.012	-1.1443	0.222024	-1211.64	1.2608	3.188002e-07	3.0513
VER	3	3:40723300	40723300	23	A	C	0.021	-0.857538	0.170862	-1212.15	2.2135	6.357694e-07	2.898
VER	3	3:54596471	54596471	21	T	C	0.01	-1.3465	0.254181	-1210.76	1.81247	1.504756e-07	3.218
VER	3	3:101446141	101446141	18	T	C	0.015	-1.02216	0.185479	-1209.79	2.85671	4.762157e-08	3.4734
VER	3	3:107253203	107253203	23	A	G	0.013	-1.04979	0.200011	-1211.02	2.21265	1.94611e-07	3.1609
VER	4	4:3004477	3004477	8	C	T	0.022	-0.894104	0.176908	-1211.97	1.97099	5.319961e-07	2.9376
VER	4	4:23414079	23414079	18	G	A	0.026	-0.736985	0.139077	-1210.75	1.69771	1.491291e-07	3.22
VER	4	4:83962395	83962395	8	A	G	0.014	-1.14296	0.215648	-1210.77	2.40565	1.483359e-07	3.2211
VER	4	4:87097634	87097634	9	T	C	0.012	-1.12638	0.209205	-1210.3	2.08862	9.477647e-08	3.3206
VER	4	4:88459879	88459879	12	T	A	0.018	-0.981093	0.18319	-1210.45	2.05739	1.104116e-07	3.2867
VER	5	5:1973887	1973887	15	C	G	0.014	-1.12542	0.223179	-1212.03	1.79628	5.636867e-07	2.9247
VER	5	5:7886053	7886053	28	T	C	0.026	-0.708744	0.140425	-1212.01	2.02831	5.5107e-07	2.9298
VER	5	5:15009997	15009997	16	C	T	0.088	-0.432627	0.0854125	-1212	1.44419	5.028168e-07	2.9501
VER	5	5:17263762	17263762	25	C	A	0.013	-0.90422	0.18049	-1212.27	1.48234	6.656228e-07	2.8878
VER	5	5:18849209	18849209	30	T	G	0.027	-0.720559	0.144952	-1212.58	1.20552	8.089361e-07	2.8445
VER	5	5:28430189	28430189	32	C	T	0.018	-0.999415	0.18947	-1210.88	1.67389	1.696064e-07	3.1914
VER	5	5:48416761	48416761	10	T	G	0.024	-0.776874	0.155849	-1212.4	1.41901	7.549641e-07	2.8599
VER	5	5:49061358	49061358	36	T	C	0.038	-0.603649	0.119916	-1212.12	1.56869	5.892085e-07	2.9149
VER	5	5:51938988	51938988	16	A	G	0.028	-0.690412	0.135595	-1211.79	2.13143	4.390746e-07	2.9802
VER	5	5:54792169	54792169	14	T	G	0.019	-0.789893	0.15738	-1212.16	1.59047	6.353604e-07	2.8982
VER	6	6:2533784	2533784	24	A	T	0.018	-0.987544	0.18468	-1210.51	1.82379	1.153989e-07	3.2769
VER	6	6:4255533	4255533	35	T	C	0.065	-0.495541	0.0984793	-1212.22	2.77472	5.951876e-07	2.9127
VER	6	6:16875880	16875880	38	A	G	0.083	-0.477755	0.0868413	-1209.78	1.42107	5.015221e-08	3.4619
VER	6	6:17262745	17262745	30	A	C	0.017	-0.966615	0.192432	-1212.12	1.84626	6.222644e-07	2.9028
VER	6	6:19452261	19452261	9	G	A	0.016	-1.07574	0.198159	-1210.07	1.82404	7.452096e-08	3.374
VER	6	6:19568016	19568016	15	G	T	0.012	-1.16816	0.216824	-1210.29	1.79101	9.301116e-08	3.3248
VER	6	6:21118593	21118593	28	T	C	0.023	-0.766648	0.146177	-1211.06	2.30913	1.987257e-07	3.1562
VER	6	6:32127422	32127422	11	T	C	0.022	-0.889241	0.177304	-1212.18	1.72526	6.472385e-07	2.8941
VER	6	6:33321761	33321761	27	A	G	0.049	-0.561655	0.107793	-1211.32	1.33557	2.376816e-07	3.1165
VER	6	6:34758974	34758974	10	A	G	0.015	-1.10735	0.204751	-1210.47	1.08544	8.322267e-08	3.3495
VER	7	7:314587	314587	12	A	G	0.011	-1.04245	0.204832	-1211.84	2.33715	4.445874e-07	2.9774
VER	7	7:9555564	9555564	36	A	T	0.049	-0.521806	0.104482	-1212.26	2.01869	7.199548e-07	2.8704
VER	7	7:14603622	14603622	32	C	T	0.02	-0.867535	0.169437	-1211.65	1.79	3.79572e-07	3.0125
VER	7	7:16397382	16397382	15	T	G	0.013	-0.998012	0.195419	-1211.76	1.56818	4.059301e-07	2.9976
VER	7	7:17009397	17009397	32	A	G	0.01	-1.28746	0.245328	-1211.26	1.14651	1.953824e-07	3.16
VER	7	7:22900302	22900302	21	A	G	0.065	-0.500706	0.0962602	-1211.46	1.19389	2.489631e-07	3.1062
VER	7	7:24287862	24287862	29	A	G	0.01	-1.06774	0.205391	-1211.39	1.32235	2.529156e-07	3.1027
VER	7	7:27171899	27171899	8	A	T	0.026	-0.755307	0.146903	-1211.56	1.71082	3.399052e-07	3.037
VER	8	8:5685261	5685261	36	T	C	0.032	-0.679005	0.133226	-1211.79	1.68168	4.281598e-07	2.9858
VER	8	8:19129593	19129593	21	G	A	0.026	-0.810157	0.148434	-1210.05	1.35747	6.356878e-08	3.4093
VER	8	8:19963990	19963990	22	T	C	0.013	-1.05357	0.211244	-1212.34	2.31461	7.448518e-07	2.8629
VER	9	9:2507430	2507430	20	T	G	0.031	-0.682007	0.135531	-1212.1	2.20873	5.946702e-07	2.9129
VER	9	9:11669286	11669286	11	A	T	0.033	-0.671521	0.122115	-1209.72	1.61725	5.080932e-08	3.459
VER	9	9:17377102	17377102	14	T	C	0.043	-0.625446	0.117494	-1210.61	1.98131	1.31234e-07	3.2483
VER	9	9:17412388	17412388	11	T	C	0.046	-0.534323	0.106978	-1212.37	2.68168	7.182663e-07	2.8709
VER	10	10:4639361	4639361	19	C	G	0.056	-0.524955	0.103141	-1211.81	1.66538	4.436035e-07	2.9779
VER	10	10:16466168	16466168	10	T	C	0.023	-0.78076	0.157345	-1212.42	1.97561	8.459415e-07	2.8346
VER	11	11:14310384	14310384	22	A	C	0.031	-0.708245	0.138729	-1211.73	2.16656	4.096388e-07	2.9956
VER	11	11:16700096	16700096	34	A	C	0.017	-0.928988	0.174367	-1210.65	1.55473	1.28089e-07	3.2537
VER	12	12:11070400	11070400	15	C	T	0.013	-1.15941	0.211225	-1209.88	1.33028	5.369633e-08	3.4467
VER	12	12:18292006	18292006	24	G	A	0.015	-0.885568	0.178092	-1212.38	1.66389	8.028367e-07	2.8462
VER	13	13:842131	842131	17	A	T	0.01	-1.26574	0.243386	-1211.24	1.95192	2.503229e-07	3.105
VER	13	13:8631438	8631438	9	C	A	0.015	-0.904101	0.181982	-1212.42	1.61584	8.208517e-07	2.8413
VER	14	14:2967149	2967149	21	T	C	0.061	-0.480987	0.0965172	-1212.4	1.44975	7.60061e-07	2.8584
VER	14	14:11175325	11175325	32	G	A	0.01	-1.11597	0.221855	-1212.14	2.41832	6.004799e-07	2.9107
VER	14	14:12061299	12061299	15	T	C	0.027	-0.70107	0.137568	-1211.77	1.73645	4.291983e-07	2.9853
VER	14	14:12607816	12607816	14	T	C	0.047	-0.587782	0.108297	-1210.2	1.34696	7.50106e-08	3.3725
VER	16	16:114378	114378	18	C	T	0.012	-1.20735	0.22434	-1210.38	1.52329	9.596797e-08	3.3178
VER	16	16:277740	277740	1	G	C	0.03	-0.787749	0.150653	-1211.12	2.16732	2.158533e-07	3.1379
VER	17	17:6199828	6199828	14	A	G	0.053	-0.564641	0.110924	-1211.8	1.81767	4.422094e-07	2.9786
VER	17	17:6349311	6349311	13	T	C	0.017	-0.974068	0.192917	-1212	2.15254	5.45424e-07	2.932
VER	17	17:6443612	6443612	23	A	G	0.035	-0.667421	0.123771	-1210.34	2.59222	9.06444e-08	3.3305
VER	18	18:2919085	2919085	22	T	C	0.015	-1.04459	0.194324	-1210.35	1.8811	9.92487e-08	3.3104
VER	19	19:2382080	2382080	27	C	T	0.031	-0.702051	0.129217	-1210.05	2.15978	7.276407e-08	3.3793
VER	19	19:6331260	6331260	13	A	C	0.02	-0.844698	0.168332	-1212.16	1.70347	6.385144e-07	2.8971
VER	23	23:1318145	1318145	9	T	A	0.043	-0.602782	0.121374	-1212.4	2.00335	8.280934e-07	2.8394
VER	23	23:2445732	2445732	16	G	A	0.108	-0.402672	0.0764901	-1210.91	1.9221	1.791727e-07	3.1792
VER	23	23:2909715	2909715	0	C	T	0.011	-1.14396	0.21359	-1210.44	1.90549	1.102456e-07	3.287
VER	24	24:939062	939062	29	A	G	0.014	-0.893441	0.178887	-1212.51	1.17115	7.191869e-07	2.8707
VER	24	24:1981726	1981726	12	C	T	0.016	-0.973539	0.193706	-1212.12	1.68634	6.138045e-07	2.9058
VER	33	33:1759326	1759326	2	G	A	0.011	-1.33638	0.242552	-1209.65	2.01779	4.795207e-08	3.4719
VER	33	33:2201016	2201016	2	C	T	0.031	-0.750834	0.147936	-1212.03	2.79352	4.772617e-07	2.9617
VER	33	33:2639566	2639566	3	G	A	0.042	-0.660045	0.130476	-1211.95	1.86106	5.195216e-07	2.9428
VER	33	33:2910891	2910891	27	A	T	0.041	-0.621195	0.116698	-1210.7	1.47807	1.31322e-07	3.2482
VER	33	33:3088360	3088360	13	A	C	0.049	-0.604346	0.120254	-1212.12	1.85786	6.146992e-07	2.9055
VER	33	33:3690198	3690198	5	G	A	0.013	-1.18155	0.231552	-1211.74	1.86928	4.14975e-07	2.9927
VER	33	33:3777476	3777476	0	G	C	0.033	-0.73631	0.146676	-1212.16	2.23696	6.32259e-07	2.8992
VER	34	34:736	736	6	A	G	0.016	-0.988219	0.198014	-1212.36	2.44571	7.329748e-07	2.8664
VER	MU179272.1	MU179272.1:102239	102239	3	A	G	0.018	-0.891792	0.179176	-1212.47	2.66462	7.843139e-07	2.8514
FR	1	1:102826107	102826107	29	C	T	0.026	-1.43601	0.245869	-1575.25	0.245694	7.514276e-09	3.8847
FR	8	8:7181248	7181248	10	G	A	0.083	-0.778463	0.139898	-1576.73	0.350691	3.567827e-08	3.5388
FR	33	33:2094390	2094390	3	G	A	0.015	-2.08504	0.341572	-1573.74	0.556187	1.596471e-09	4.2282
FR	1	1:102833319	102833319	16	A	T	0.027	-1.11938	0.225597	-1579.8	0.320299	8.500908e-07	2.8344
FR	2	2:109510495	109510495	24	G	T	0.017	-1.62547	0.326826	-1579.82	0.664648	8.020734e-07	2.8473
FR	3	3:53593966	53593966	25	A	G	0.055	-0.833692	0.167203	-1579.69	0.519083	7.529636e-07	2.8614
FR	3	3:91345177	91345177	21	G	A	0.014	-1.46704	0.294973	-1579.74	0.458842	8.022004e-07	2.8473
FR	9	9:8979548	8979548	30	A	G	0.06	-0.794357	0.152168	-1578.52	0.421963	2.269334e-07	3.1278
FR	10	10:14129883	14129883	30	T	C	0.219	-0.453757	0.0892001	-1579.19	0.362093	4.518316e-07	2.9748
FR	17	17:306094	306094	36	G	T	0.03	-1.18763	0.237238	-1579.63	0.592955	6.810612e-07	2.8837
FR	27	27:4612147	4612147	28	T	C	0.055	-0.90091	0.172636	-1578.66	0.102208	2.289712e-07	3.1258
HFE	4	4:16646261	16646261	27	C	T	0.227	-0.497959	0.0944773	-1642.97	0.0343289	1.739189e-07	3.1866
