# Supplementary material for: Estimation of genetic parameters for hatching performance and genome-wide association analysis in Baicheng-You chickens
Source: Front Vet Sci. 2026 Mar 6;13:1762660. doi: 10.3389/fvets.2026.1762660 (PMC13003602; doi:10.3389/fvets.2026.1762660)
Supplement: Supplementary file 4 [file Table_4.XLSX]

## Sheet: Supplementary Table 4
VEP operation results
#Uploaded_variation	Location	Allele	Consequence	IMPACT	SYMBOL	Gene	Feature_type	Feature	BIOTYPE	EXON	INTRON	HGVSc	HGVSp	cDNA_position	CDS_position	Protein_position	Amino_acids	Codons	Existing_variation	REF_ALLELE	UPLOADED_ALLELE	DISTANCE	STRAND	FLAGS	SYMBOL_SOURCE	HGNC_ID	MANE	MANE_SELECT	MANE_PLUS_CLINICAL	TSL	APPRIS	REFSEQ_MATCH	SOURCE	REFSEQ_OFFSET	SIFT	CLIN_SIG	SOMATIC	PHENO	MOTIF_NAME	MOTIF_POS	HIGH_INF_POS	MOTIF_SCORE_CHANGE	TRANSCRIPTION_FACTORS
.	1:836632-836632	G	downstream_gene_variant	MODIFIER	-	ENSGALG00010006267	Transcript	ENSGALT00010014934.1	protein_coding	-	-	-	-	-	-	-	-	-	-	C	C/G	138057	-1	-	-	-	-	-	-	-	P1	-	Ensembl	-	-	-	-	-	-	-	-	-	-
.	1:836632-836632	G	upstream_gene_variant	MODIFIER	PAX4	ENSGALG00010006271	Transcript	ENSGALT00010014945.1	protein_coding	-	-	-	-	-	-	-	-	-	-	C	C/G	139004	1	-	Uniprot_gn	-	-	-	-	-	P1	-	Ensembl	-	-	-	-	-	-	-	-	-	-
.	1:836632-836632	G	downstream_gene_variant	MODIFIER	ARF5	ENSGALG00010006288	Transcript	ENSGALT00010015003.1	protein_coding	-	-	-	-	-	-	-	-	-	-	C	C/G	158380	-1	-	EntrezGene	-	-	-	-	-	-	-	Ensembl	-	-	-	-	-	-	-	-	-	-
.	1:836632-836632	G	downstream_gene_variant	MODIFIER	ARF5	ENSGALG00010006288	Transcript	ENSGALT00010015008.1	protein_coding	-	-	-	-	-	-	-	-	-	-	C	C/G	161631	-1	-	EntrezGene	-	-	-	-	-	-	-	Ensembl	-	-	-	-	-	-	-	-	-	-
.	1:836632-836632	G	downstream_gene_variant	MODIFIER	ARF5	ENSGALG00010006288	Transcript	ENSGALT00010015009.1	protein_coding	-	-	-	-	-	-	-	-	-	-	C	C/G	158326	-1	-	EntrezGene	-	-	-	-	-	A1	-	Ensembl	-	-	-	-	-	-	-	-	-	-
.	1:836632-836632	G	downstream_gene_variant	MODIFIER	ARF5	ENSGALG00010006288	Transcript	ENSGALT00010015012.1	protein_coding	-	-	-	-	-	-	-	-	-	-	C	C/G	158320	-1	-	EntrezGene	-	-	-	-	-	P4	-	Ensembl	-	-	-	-	-	-	-	-	-	-
.	1:836632-836632	G	upstream_gene_variant	MODIFIER	GCC1	ENSGALG00010006300	Transcript	ENSGALT00010015031.1	protein_coding	-	-	-	-	-	-	-	-	-	-	C	C/G	169531	1	-	EntrezGene	-	-	-	-	-	A2	-	Ensembl	-	-	-	-	-	-	-	-	-	-
.	1:836632-836632	G	upstream_gene_variant	MODIFIER	GCC1	ENSGALG00010006300	Transcript	ENSGALT00010015041.1	protein_coding	-	-	-	-	-	-	-	-	-	-	C	C/G	169513	1	-	EntrezGene	-	-	-	-	-	P2	-	Ensembl	-	-	-	-	-	-	-	-	-	-
.	1:836632-836632	G	downstream_gene_variant	MODIFIER	DENND6B	ENSGALG00010006327	Transcript	ENSGALT00010015097.1	protein_coding	-	-	-	-	-	-	-	-	-	-	C	C/G	177797	-1	-	Uniprot_gn	-	-	-	-	-	A2	-	Ensembl	-	-	-	-	-	-	-	-	-	-
.	1:836632-836632	G	downstream_gene_variant	MODIFIER	DENND6B	ENSGALG00010006327	Transcript	ENSGALT00010015112.1	protein_coding	-	-	-	-	-	-	-	-	-	-	C	C/G	175399	-1	-	Uniprot_gn	-	-	-	-	-	A2	-	Ensembl	-	-	-	-	-	-	-	-	-	-
.	1:836632-836632	G	downstream_gene_variant	MODIFIER	DENND6B	ENSGALG00010006327	Transcript	ENSGALT00010015123.1	protein_coding	-	-	-	-	-	-	-	-	-	-	C	C/G	175800	-1	-	Uniprot_gn	-	-	-	-	-	A2	-	Ensembl	-	-	-	-	-	-	-	-	-	-
.	1:836632-836632	G	downstream_gene_variant	MODIFIER	DENND6B	ENSGALG00010006327	Transcript	ENSGALT00010015127.1	protein_coding	-	-	-	-	-	-	-	-	-	-	C	C/G	175399	-1	-	Uniprot_gn	-	-	-	-	-	P2	-	Ensembl	-	-	-	-	-	-	-	-	-	-
.	1:836632-836632	G	downstream_gene_variant	MODIFIER	SHANK3	ENSGALG00010007457	Transcript	ENSGALT00010017935.1	protein_coding	-	-	-	-	-	-	-	-	-	-	C	C/G	25743	1	-	Uniprot_gn	-	-	-	-	-	-	-	Ensembl	-	-	-	-	-	-	-	-	-	-
.	1:836632-836632	G	intron_variant	MODIFIER	SHANK3	ENSGALG00010007457	Transcript	ENSGALT00010018005.1	protein_coding	-	20/20	-	-	-	-	-	-	-	-	C	C/G	-	1	-	Uniprot_gn	-	-	-	-	-	-	-	Ensembl	-	-	-	-	-	-	-	-	-	-
.	1:836632-836632	G	intron_variant	MODIFIER	SHANK3	ENSGALG00010007457	Transcript	ENSGALT00010018028.1	protein_coding	-	24/25	-	-	-	-	-	-	-	-	C	C/G	-	1	-	Uniprot_gn	-	-	-	-	-	-	-	Ensembl	-	-	-	-	-	-	-	-	-	-
.	1:836632-836632	G	intron_variant	MODIFIER	SHANK3	ENSGALG00010007457	Transcript	ENSGALT00010018030.1	protein_coding	-	23/23	-	-	-	-	-	-	-	-	C	C/G	-	1	-	Uniprot_gn	-	-	-	-	-	-	-	Ensembl	-	-	-	-	-	-	-	-	-	-
.	1:836632-836632	G	intron_variant	MODIFIER	SHANK3	ENSGALG00010007457	Transcript	ENSGALT00010018037.1	protein_coding	-	24/24	-	-	-	-	-	-	-	-	C	C/G	-	1	-	Uniprot_gn	-	-	-	-	-	-	-	Ensembl	-	-	-	-	-	-	-	-	-	-
.	1:836632-836632	G	intron_variant	MODIFIER	SHANK3	ENSGALG00010007457	Transcript	ENSGALT00010018061.1	protein_coding	-	22/22	-	-	-	-	-	-	-	-	C	C/G	-	1	-	Uniprot_gn	-	-	-	-	-	-	-	Ensembl	-	-	-	-	-	-	-	-	-	-
.	1:836632-836632	G	intron_variant	MODIFIER	SHANK3	ENSGALG00010007457	Transcript	ENSGALT00010018065.1	protein_coding	-	24/24	-	-	-	-	-	-	-	-	C	C/G	-	1	-	Uniprot_gn	-	-	-	-	-	P1	-	Ensembl	-	-	-	-	-	-	-	-	-	-
.	1:836632-836632	G	downstream_gene_variant	MODIFIER	-	ENSGALG00010007589	Transcript	ENSGALT00010018073.1	protein_coding	-	-	-	-	-	-	-	-	-	-	C	C/G	148818	1	-	-	-	-	-	-	-	P1	-	Ensembl	-	-	-	-	-	-	-	-	-	-
.	1:836632-836632	G	downstream_gene_variant	MODIFIER	-	ENSGALG00010007591	Transcript	ENSGALT00010018075.1	protein_coding	-	-	-	-	-	-	-	-	-	-	C	C/G	126071	1	-	-	-	-	-	-	-	P1	-	Ensembl	-	-	-	-	-	-	-	-	-	-
.	1:836632-836632	G	upstream_gene_variant	MODIFIER	-	ENSGALG00010007592	Transcript	ENSGALT00010018076.1	protein_coding	-	-	-	-	-	-	-	-	-	-	C	C/G	79243	1	-	-	-	-	-	-	-	P1	-	Ensembl	-	-	-	-	-	-	-	-	-	-
.	1:836632-836632	G	downstream_gene_variant	MODIFIER	-	ENSGALG00010007621	Transcript	ENSGALT00010018148.1	lncRNA	-	-	-	-	-	-	-	-	-	-	C	C/G	5463	-1	-	-	-	-	-	-	-	-	-	Ensembl	-	-	-	-	-	-	-	-	-	-
.	1:836632-836632	G	downstream_gene_variant	MODIFIER	-	ENSGALG00010007622	Transcript	ENSGALT00010018151.1	lncRNA	-	-	-	-	-	-	-	-	-	-	C	C/G	194717	-1	-	-	-	-	-	-	-	-	-	Ensembl	-	-	-	-	-	-	-	-	-	-
.	1:836632-836632	G	upstream_gene_variant	MODIFIER	-	ENSGALG00010007760	Transcript	ENSGALT00010018441.1	lncRNA	-	-	-	-	-	-	-	-	-	-	C	C/G	89234	1	-	-	-	-	-	-	-	-	-	Ensembl	-	-	-	-	-	-	-	-	-	-
.	1:836632-836632	G	upstream_gene_variant	MODIFIER	-	ENSGALG00010007760	Transcript	ENSGALT00010018443.1	lncRNA	-	-	-	-	-	-	-	-	-	-	C	C/G	89418	1	-	-	-	-	-	-	-	-	-	Ensembl	-	-	-	-	-	-	-	-	-	-
.	1:836632-836632	G	upstream_gene_variant	MODIFIER	-	ENSGALG00010007760	Transcript	ENSGALT00010018444.1	lncRNA	-	-	-	-	-	-	-	-	-	-	C	C/G	89420	1	-	-	-	-	-	-	-	-	-	Ensembl	-	-	-	-	-	-	-	-	-	-
.	1:836632-836632	G	upstream_gene_variant	MODIFIER	-	ENSGALG00010007760	Transcript	ENSGALT00010018445.1	lncRNA	-	-	-	-	-	-	-	-	-	-	C	C/G	91085	1	-	-	-	-	-	-	-	-	-	Ensembl	-	-	-	-	-	-	-	-	-	-
.	1:836632-836632	G	upstream_gene_variant	MODIFIER	-	ENSGALG00010007760	Transcript	ENSGALT00010018446.1	lncRNA	-	-	-	-	-	-	-	-	-	-	C	C/G	91306	1	-	-	-	-	-	-	-	-	-	Ensembl	-	-	-	-	-	-	-	-	-	-
.	1:836632-836632	G	downstream_gene_variant	MODIFIER	-	ENSGALG00010007764	Transcript	ENSGALT00010018452.1	lncRNA	-	-	-	-	-	-	-	-	-	-	C	C/G	89234	-1	-	-	-	-	-	-	-	-	-	Ensembl	-	-	-	-	-	-	-	-	-	-
.	1:836632-836632	G	downstream_gene_variant	MODIFIER	-	ENSGALG00010007764	Transcript	ENSGALT00010018453.1	lncRNA	-	-	-	-	-	-	-	-	-	-	C	C/G	89468	-1	-	-	-	-	-	-	-	-	-	Ensembl	-	-	-	-	-	-	-	-	-	-
.	1:836632-836632	G	downstream_gene_variant	MODIFIER	-	ENSGALG00010007764	Transcript	ENSGALT00010018455.1	lncRNA	-	-	-	-	-	-	-	-	-	-	C	C/G	90500	-1	-	-	-	-	-	-	-	-	-	Ensembl	-	-	-	-	-	-	-	-	-	-
.	1:836632-836632	G	downstream_gene_variant	MODIFIER	-	ENSGALG00010007764	Transcript	ENSGALT00010018456.1	lncRNA	-	-	-	-	-	-	-	-	-	-	C	C/G	90502	-1	-	-	-	-	-	-	-	-	-	Ensembl	-	-	-	-	-	-	-	-	-	-
.	1:836632-836632	G	downstream_gene_variant	MODIFIER	-	ENSGALG00010007764	Transcript	ENSGALT00010018458.1	lncRNA	-	-	-	-	-	-	-	-	-	-	C	C/G	91613	-1	-	-	-	-	-	-	-	-	-	Ensembl	-	-	-	-	-	-	-	-	-	-
.	1:836632-836632	G	downstream_gene_variant	MODIFIER	gga-mir-1604	ENSGALG00010007831	Transcript	ENSGALT00010018641.1	miRNA	-	-	-	-	-	-	-	-	-	-	C	C/G	102335	1	-	miRBase	-	-	-	-	-	-	-	Ensembl	-	-	-	-	-	-	-	-	-	-
.	1:836632-836632	G	downstream_gene_variant	MODIFIER	gga-mir-6708	ENSGALG00010007839	Transcript	ENSGALT00010018650.1	miRNA	-	-	-	-	-	-	-	-	-	-	C	C/G	127005	1	-	miRBase	-	-	-	-	-	-	-	Ensembl	-	-	-	-	-	-	-	-	-	-
.	1:836632-836632	G	upstream_gene_variant	MODIFIER	GCC1	430581	Transcript	NM_001031589.1	protein_coding	-	-	-	-	-	-	-	-	-	-	C	C/G	169564	1	-	EntrezGene	-	-	-	-	-	-	-	RefSeq	-	-	-	-	-	-	-	-	-	-
.	1:836632-836632	G	upstream_gene_variant	MODIFIER	-	NM_001031589	Transcript	NM_001031589.2	cDNA	-	-	-	-	-	-	-	-	-	-	C	C/G	169550	1	-	-	-	-	-	-	-	-	-	RefSeq	-	-	-	-	-	-	-	-	-	-
.	1:836632-836632	G	downstream_gene_variant	MODIFIER	ARF5	396265	Transcript	NM_205325.1	protein_coding	-	-	-	-	-	-	-	-	-	-	C	C/G	158318	-1	-	EntrezGene	-	-	-	-	-	-	-	RefSeq	-	-	-	-	-	-	-	-	-	-
.	1:836632-836632	G	downstream_gene_variant	MODIFIER	-	NM_205325	Transcript	NM_205325.2	cDNA	-	-	-	-	-	-	-	-	-	-	C	C/G	158325	-1	-	-	-	-	-	-	-	-	-	RefSeq	-	-	-	-	-	-	-	-	-	-
.	1:836632-836632	G	downstream_gene_variant	MODIFIER	MIR1604	100315910	Transcript	NR_035090.1	miRNA	-	-	-	-	-	-	-	-	-	-	C	C/G	102335	1	-	EntrezGene	-	-	-	-	-	-	-	RefSeq	-	-	-	-	-	-	-	-	-	-
.	1:836632-836632	G	downstream_gene_variant	MODIFIER	MIR6708	102465417	Transcript	NR_105579.1	miRNA	-	-	-	-	-	-	-	-	-	-	C	C/G	127005	1	-	EntrezGene	-	-	-	-	-	-	-	RefSeq	-	-	-	-	-	-	-	-	-	-
.	1:836632-836632	G	intron_variant	MODIFIER	SHANK3	101748950	Transcript	XM_025152878.2	protein_coding	-	23/23	-	-	-	-	-	-	-	-	C	C/G	-	1	-	EntrezGene	-	-	-	-	-	-	-	RefSeq	-	-	-	-	-	-	-	-	-	-
.	1:836632-836632	G	downstream_gene_variant	MODIFIER	DENND6B	426252	Transcript	XM_025152965.2	protein_coding	-	-	-	-	-	-	-	-	-	-	C	C/G	176498	-1	-	EntrezGene	-	-	-	-	-	-	-	RefSeq	-	-	-	-	-	-	-	-	-	-
.	1:836632-836632	G	downstream_gene_variant	MODIFIER	DENND6B	426252	Transcript	XM_040650552.1	protein_coding	-	-	-	-	-	-	-	-	-	-	C	C/G	177248	-1	-	EntrezGene	-	-	-	-	-	-	-	RefSeq	-	-	-	-	-	-	-	-	-	-
.	1:836632-836632	G	downstream_gene_variant	MODIFIER	DENND6B	426252	Transcript	XM_040650559.1	protein_coding	-	-	-	-	-	-	-	-	-	-	C	C/G	177492	-1	-	EntrezGene	-	-	-	-	-	-	-	RefSeq	-	-	-	-	-	-	-	-	-	-
.	1:836632-836632	G	downstream_gene_variant	MODIFIER	DENND6B	426252	Transcript	XM_040650567.1	protein_coding	-	-	-	-	-	-	-	-	-	-	C	C/G	177494	-1	-	EntrezGene	-	-	-	-	-	-	-	RefSeq	-	-	-	-	-	-	-	-	-	-
.	1:836632-836632	G	downstream_gene_variant	MODIFIER	DENND6B	426252	Transcript	XM_040650569.1	protein_coding	-	-	-	-	-	-	-	-	-	-	C	C/G	176498	-1	-	EntrezGene	-	-	-	-	-	-	-	RefSeq	-	-	-	-	-	-	-	-	-	-
.	1:836632-836632	G	downstream_gene_variant	MODIFIER	ARF5	396265	Transcript	XM_040666291.1	protein_coding	-	-	-	-	-	-	-	-	-	-	C	C/G	158325	-1	-	EntrezGene	-	-	-	-	-	-	-	RefSeq	-	-	-	-	-	-	-	-	-	-
.	1:836632-836632	G	downstream_gene_variant	MODIFIER	ARF5	396265	Transcript	XM_040666298.1	protein_coding	-	-	-	-	-	-	-	-	-	-	C	C/G	158325	-1	-	EntrezGene	-	-	-	-	-	-	-	RefSeq	-	-	-	-	-	-	-	-	-	-
.	1:836632-836632	G	upstream_gene_variant	MODIFIER	PAX4	107054978	Transcript	XM_040669211.1	protein_coding	-	-	-	-	-	-	-	-	-	-	C	C/G	142110	1	-	EntrezGene	-	-	-	-	-	-	-	RefSeq	-	-	-	-	-	-	-	-	-	-
.	1:836632-836632	G	upstream_gene_variant	MODIFIER	LOC121109250	121109250	Transcript	XM_040702959.1	protein_coding	-	-	-	-	-	-	-	-	-	-	C	C/G	7197	1	-	EntrezGene	-	-	-	-	-	-	-	RefSeq	-	-	-	-	-	-	-	-	-	-
.	1:836632-836632	G	downstream_gene_variant	MODIFIER	DENND6B	426252	Transcript	XR_005841051.1	misc_RNA	-	-	-	-	-	-	-	-	-	-	C	C/G	176809	-1	-	EntrezGene	-	-	-	-	-	-	-	RefSeq	-	-	-	-	-	-	-	-	-	-
.	1:836632-836632	G	downstream_gene_variant	MODIFIER	DENND6B	426252	Transcript	XR_005841053.1	misc_RNA	-	-	-	-	-	-	-	-	-	-	C	C/G	178147	-1	-	EntrezGene	-	-	-	-	-	-	-	RefSeq	-	-	-	-	-	-	-	-	-	-
.	1:836632-836632	G	upstream_gene_variant	MODIFIER	LOC121113367	121113367	Transcript	XR_005860941.1	lncRNA	-	-	-	-	-	-	-	-	-	-	C	C/G	25903	-1	-	EntrezGene	-	-	-	-	-	-	-	RefSeq	-	-	-	-	-	-	-	-	-	-
.	1:836632-836632	G	regulatory_region_variant	MODIFIER	-	-	RegulatoryFeature	ENSGALR1_C48J	enhancer	-	-	-	-	-	-	-	-	-	-	C	C/G	-	-	-	-	-	-	-	-	-	-	-	-	-	-	-	-	-	-	-	-	-	-
.	1:24339663-24339663	G	upstream_gene_variant	MODIFIER	ANKRD26	ENSGALG00010001443	Transcript	ENSGALT00010003325.1	protein_coding	-	-	-	-	-	-	-	-	-	-	A	A/G	115336	1	-	EntrezGene	-	-	-	-	-	-	-	Ensembl	-	-	-	-	-	-	-	-	-	-
.	1:24339663-24339663	G	upstream_gene_variant	MODIFIER	ANKRD26	ENSGALG00010001443	Transcript	ENSGALT00010003331.1	protein_coding	-	-	-	-	-	-	-	-	-	-	A	A/G	115336	1	-	EntrezGene	-	-	-	-	-	-	-	Ensembl	-	-	-	-	-	-	-	-	-	-
.	1:24339663-24339663	G	upstream_gene_variant	MODIFIER	ANKRD26	ENSGALG00010001443	Transcript	ENSGALT00010003338.1	protein_coding	-	-	-	-	-	-	-	-	-	-	A	A/G	115336	1	-	EntrezGene	-	-	-	-	-	A2	-	Ensembl	-	-	-	-	-	-	-	-	-	-
.	1:24339663-24339663	G	upstream_gene_variant	MODIFIER	ANKRD26	ENSGALG00010001443	Transcript	ENSGALT00010003339.1	protein_coding	-	-	-	-	-	-	-	-	-	-	A	A/G	115336	1	-	EntrezGene	-	-	-	-	-	A2	-	Ensembl	-	-	-	-	-	-	-	-	-	-
.	1:24339663-24339663	G	upstream_gene_variant	MODIFIER	ANKRD26	ENSGALG00010001443	Transcript	ENSGALT00010003340.1	protein_coding	-	-	-	-	-	-	-	-	-	-	A	A/G	115336	1	-	EntrezGene	-	-	-	-	-	A2	-	Ensembl	-	-	-	-	-	-	-	-	-	-
.	1:24339663-24339663	G	upstream_gene_variant	MODIFIER	ANKRD26	ENSGALG00010001443	Transcript	ENSGALT00010003341.1	protein_coding	-	-	-	-	-	-	-	-	-	-	A	A/G	115336	1	-	EntrezGene	-	-	-	-	-	A2	-	Ensembl	-	-	-	-	-	-	-	-	-	-
.	1:24339663-24339663	G	upstream_gene_variant	MODIFIER	ANKRD26	ENSGALG00010001443	Transcript	ENSGALT00010003342.1	protein_coding	-	-	-	-	-	-	-	-	-	-	A	A/G	115336	1	-	EntrezGene	-	-	-	-	-	P2	-	Ensembl	-	-	-	-	-	-	-	-	-	-
.	1:24339663-24339663	G	upstream_gene_variant	MODIFIER	ANKRD26	ENSGALG00010001443	Transcript	ENSGALT00010003344.1	protein_coding	-	-	-	-	-	-	-	-	-	-	A	A/G	115336	1	-	EntrezGene	-	-	-	-	-	A2	-	Ensembl	-	-	-	-	-	-	-	-	-	-
.	1:24339663-24339663	G	downstream_gene_variant	MODIFIER	LSM8	ENSGALG00010001456	Transcript	ENSGALT00010003364.1	protein_coding	-	-	-	-	-	-	-	-	-	-	A	A/G	169023	-1	-	EntrezGene	-	-	-	-	-	-	-	Ensembl	-	-	-	-	-	-	-	-	-	-
.	1:24339663-24339663	G	downstream_gene_variant	MODIFIER	LSM8	ENSGALG00010001456	Transcript	ENSGALT00010003365.1	protein_coding	-	-	-	-	-	-	-	-	-	-	A	A/G	169023	-1	-	EntrezGene	-	-	-	-	-	-	-	Ensembl	-	-	-	-	-	-	-	-	-	-
.	1:24339663-24339663	G	downstream_gene_variant	MODIFIER	LSM8	ENSGALG00010001456	Transcript	ENSGALT00010003366.1	protein_coding	-	-	-	-	-	-	-	-	-	-	A	A/G	169023	-1	-	EntrezGene	-	-	-	-	-	-	-	Ensembl	-	-	-	-	-	-	-	-	-	-
.	1:24339663-24339663	G	downstream_gene_variant	MODIFIER	LSM8	ENSGALG00010001456	Transcript	ENSGALT00010003367.1	protein_coding	-	-	-	-	-	-	-	-	-	-	A	A/G	169017	-1	-	EntrezGene	-	-	-	-	-	P1	-	Ensembl	-	-	-	-	-	-	-	-	-	-
.	1:24339663-24339663	G	downstream_gene_variant	MODIFIER	-	ENSGALG00010001990	Transcript	ENSGALT00010004519.1	lncRNA	-	-	-	-	-	-	-	-	-	-	A	A/G	121141	1	-	-	-	-	-	-	-	-	-	Ensembl	-	-	-	-	-	-	-	-	-	-
.	1:24339663-24339663	G	upstream_gene_variant	MODIFIER	-	ENSGALG00010001993	Transcript	ENSGALT00010004520.1	lncRNA	-	-	-	-	-	-	-	-	-	-	A	A/G	99350	1	-	-	-	-	-	-	-	-	-	Ensembl	-	-	-	-	-	-	-	-	-	-
.	1:24339663-24339663	G	intron_variant,non_coding_transcript_variant	MODIFIER	-	ENSGALG00010002198	Transcript	ENSGALT00010004920.1	lncRNA	-	45691	-	-	-	-	-	-	-	-	A	A/G	-	-1	-	-	-	-	-	-	-	-	-	Ensembl	-	-	-	-	-	-	-	-	-	-
.	1:24339663-24339663	G	intron_variant,non_coding_transcript_variant	MODIFIER	-	ENSGALG00010002198	Transcript	ENSGALT00010004921.1	lncRNA	-	45719	-	-	-	-	-	-	-	-	A	A/G	-	-1	-	-	-	-	-	-	-	-	-	Ensembl	-	-	-	-	-	-	-	-	-	-
.	1:24339663-24339663	G	downstream_gene_variant	MODIFIER	-	ENSGALG00010002198	Transcript	ENSGALT00010004922.1	lncRNA	-	-	-	-	-	-	-	-	-	-	A	A/G	63799	-1	-	-	-	-	-	-	-	-	-	Ensembl	-	-	-	-	-	-	-	-	-	-
.	1:24339663-24339663	G	downstream_gene_variant	MODIFIER	LSM8	417765	Transcript	NM_001277355.1	protein_coding	-	-	-	-	-	-	-	-	-	-	A	A/G	169948	-1	-	EntrezGene	-	-	-	-	-	-	-	RefSeq	-	-	-	-	-	-	-	-	-	-
.	1:24339663-24339663	G	downstream_gene_variant	MODIFIER	-	NM_001277355	Transcript	NM_001277355.1	cDNA	-	-	-	-	-	-	-	-	-	-	A	A/G	169948	-1	-	-	-	-	-	-	-	-	-	RefSeq	-	-	-	-	-	-	-	-	-	-
.	1:24339663-24339663	G	upstream_gene_variant	MODIFIER	ANKRD26	417764	Transcript	NM_001287187.1	protein_coding	-	-	-	-	-	-	-	-	-	-	A	A/G	115290	1	-	EntrezGene	-	-	-	-	-	-	-	RefSeq	-	-	-	-	-	-	-	-	-	-
.	1:24339663-24339663	G	upstream_gene_variant	MODIFIER	-	NM_001287187	Transcript	NM_001287187.2	cDNA	-	-	-	-	-	-	-	-	-	-	A	A/G	115336	1	-	-	-	-	-	-	-	-	-	RefSeq	-	-	-	-	-	-	-	-	-	-
.	1:24339663-24339663	G	upstream_gene_variant	MODIFIER	ANKRD26	417764	Transcript	XM_004937533.4	protein_coding	-	-	-	-	-	-	-	-	-	-	A	A/G	115344	1	-	EntrezGene	-	-	-	-	-	-	-	RefSeq	-	-	-	-	-	-	-	-	-	-
.	1:24339663-24339663	G	upstream_gene_variant	MODIFIER	ANKRD26	417764	Transcript	XM_015281029.3	protein_coding	-	-	-	-	-	-	-	-	-	-	A	A/G	115323	1	-	EntrezGene	-	-	-	-	-	-	-	RefSeq	-	-	-	-	-	-	-	-	-	-
.	1:24339663-24339663	G	upstream_gene_variant	MODIFIER	ANKRD26	417764	Transcript	XM_015281040.3	protein_coding	-	-	-	-	-	-	-	-	-	-	A	A/G	115314	1	-	EntrezGene	-	-	-	-	-	-	-	RefSeq	-	-	-	-	-	-	-	-	-	-
.	1:24339663-24339663	G	upstream_gene_variant	MODIFIER	ANKRD26	417764	Transcript	XM_015281043.3	protein_coding	-	-	-	-	-	-	-	-	-	-	A	A/G	115314	1	-	EntrezGene	-	-	-	-	-	-	-	RefSeq	-	-	-	-	-	-	-	-	-	-
.	1:24339663-24339663	G	upstream_gene_variant	MODIFIER	ANKRD26	417764	Transcript	XM_015281044.3	protein_coding	-	-	-	-	-	-	-	-	-	-	A	A/G	115314	1	-	EntrezGene	-	-	-	-	-	-	-	RefSeq	-	-	-	-	-	-	-	-	-	-
.	1:24339663-24339663	G	upstream_gene_variant	MODIFIER	ANKRD26	417764	Transcript	XM_015281048.3	protein_coding	-	-	-	-	-	-	-	-	-	-	A	A/G	115314	1	-	EntrezGene	-	-	-	-	-	-	-	RefSeq	-	-	-	-	-	-	-	-	-	-
.	1:24339663-24339663	G	downstream_gene_variant	MODIFIER	LSM8	417765	Transcript	XM_025147609.2	protein_coding	-	-	-	-	-	-	-	-	-	-	A	A/G	169015	-1	-	EntrezGene	-	-	-	-	-	-	-	RefSeq	-	-	-	-	-	-	-	-	-	-
.	1:24339663-24339663	G	upstream_gene_variant	MODIFIER	ANKRD26	417764	Transcript	XM_040690570.1	protein_coding	-	-	-	-	-	-	-	-	-	-	A	A/G	115333	1	-	EntrezGene	-	-	-	-	-	-	-	RefSeq	-	-	-	-	-	-	-	-	-	-
.	1:24339663-24339663	G	upstream_gene_variant	MODIFIER	ANKRD26	417764	Transcript	XM_040690652.1	protein_coding	-	-	-	-	-	-	-	-	-	-	A	A/G	115314	1	-	EntrezGene	-	-	-	-	-	-	-	RefSeq	-	-	-	-	-	-	-	-	-	-
.	1:24339663-24339663	G	downstream_gene_variant	MODIFIER	LSM8	417765	Transcript	XM_040690838.1	protein_coding	-	-	-	-	-	-	-	-	-	-	A	A/G	169951	-1	-	EntrezGene	-	-	-	-	-	-	-	RefSeq	-	-	-	-	-	-	-	-	-	-
.	1:24339663-24339663	G	upstream_gene_variant	MODIFIER	ANKRD26	417764	Transcript	XM_416008.7	protein_coding	-	-	-	-	-	-	-	-	-	-	A	A/G	115333	1	-	EntrezGene	-	-	-	-	-	-	-	RefSeq	-	-	-	-	-	-	-	-	-	-
.	1:24339663-24339663	G	upstream_gene_variant	MODIFIER	LOC121109156	121109156	Transcript	XR_005862040.1	lncRNA	-	-	-	-	-	-	-	-	-	-	A	A/G	176266	1	-	EntrezGene	-	-	-	-	-	-	-	RefSeq	-	-	-	-	-	-	-	-	-	-
.	1:24392043-24392043	G	upstream_gene_variant	MODIFIER	ANKRD26	ENSGALG00010001443	Transcript	ENSGALT00010003325.1	protein_coding	-	-	-	-	-	-	-	-	-	rs13839475	T	T/G	62956	1	-	EntrezGene	-	-	-	-	-	-	-	Ensembl	-	-	-	-	-	-	-	-	-	-
.	1:24392043-24392043	G	upstream_gene_variant	MODIFIER	ANKRD26	ENSGALG00010001443	Transcript	ENSGALT00010003331.1	protein_coding	-	-	-	-	-	-	-	-	-	rs13839475	T	T/G	62956	1	-	EntrezGene	-	-	-	-	-	-	-	Ensembl	-	-	-	-	-	-	-	-	-	-
.	1:24392043-24392043	G	upstream_gene_variant	MODIFIER	ANKRD26	ENSGALG00010001443	Transcript	ENSGALT00010003338.1	protein_coding	-	-	-	-	-	-	-	-	-	rs13839475	T	T/G	62956	1	-	EntrezGene	-	-	-	-	-	A2	-	Ensembl	-	-	-	-	-	-	-	-	-	-
.	1:24392043-24392043	G	upstream_gene_variant	MODIFIER	ANKRD26	ENSGALG00010001443	Transcript	ENSGALT00010003339.1	protein_coding	-	-	-	-	-	-	-	-	-	rs13839475	T	T/G	62956	1	-	EntrezGene	-	-	-	-	-	A2	-	Ensembl	-	-	-	-	-	-	-	-	-	-
.	1:24392043-24392043	G	upstream_gene_variant	MODIFIER	ANKRD26	ENSGALG00010001443	Transcript	ENSGALT00010003340.1	protein_coding	-	-	-	-	-	-	-	-	-	rs13839475	T	T/G	62956	1	-	EntrezGene	-	-	-	-	-	A2	-	Ensembl	-	-	-	-	-	-	-	-	-	-
.	1:24392043-24392043	G	upstream_gene_variant	MODIFIER	ANKRD26	ENSGALG00010001443	Transcript	ENSGALT00010003341.1	protein_coding	-	-	-	-	-	-	-	-	-	rs13839475	T	T/G	62956	1	-	EntrezGene	-	-	-	-	-	A2	-	Ensembl	-	-	-	-	-	-	-	-	-	-
.	1:24392043-24392043	G	upstream_gene_variant	MODIFIER	ANKRD26	ENSGALG00010001443	Transcript	ENSGALT00010003342.1	protein_coding	-	-	-	-	-	-	-	-	-	rs13839475	T	T/G	62956	1	-	EntrezGene	-	-	-	-	-	P2	-	Ensembl	-	-	-	-	-	-	-	-	-	-
.	1:24392043-24392043	G	upstream_gene_variant	MODIFIER	ANKRD26	ENSGALG00010001443	Transcript	ENSGALT00010003344.1	protein_coding	-	-	-	-	-	-	-	-	-	rs13839475	T	T/G	62956	1	-	EntrezGene	-	-	-	-	-	A2	-	Ensembl	-	-	-	-	-	-	-	-	-	-
.	1:24392043-24392043	G	downstream_gene_variant	MODIFIER	LSM8	ENSGALG00010001456	Transcript	ENSGALT00010003364.1	protein_coding	-	-	-	-	-	-	-	-	-	rs13839475	T	T/G	116643	-1	-	EntrezGene	-	-	-	-	-	-	-	Ensembl	-	-	-	-	-	-	-	-	-	-
.	1:24392043-24392043	G	downstream_gene_variant	MODIFIER	LSM8	ENSGALG00010001456	Transcript	ENSGALT00010003365.1	protein_coding	-	-	-	-	-	-	-	-	-	rs13839475	T	T/G	116643	-1	-	EntrezGene	-	-	-	-	-	-	-	Ensembl	-	-	-	-	-	-	-	-	-	-
.	1:24392043-24392043	G	downstream_gene_variant	MODIFIER	LSM8	ENSGALG00010001456	Transcript	ENSGALT00010003366.1	protein_coding	-	-	-	-	-	-	-	-	-	rs13839475	T	T/G	116643	-1	-	EntrezGene	-	-	-	-	-	-	-	Ensembl	-	-	-	-	-	-	-	-	-	-
.	1:24392043-24392043	G	downstream_gene_variant	MODIFIER	LSM8	ENSGALG00010001456	Transcript	ENSGALT00010003367.1	protein_coding	-	-	-	-	-	-	-	-	-	rs13839475	T	T/G	116637	-1	-	EntrezGene	-	-	-	-	-	P1	-	Ensembl	-	-	-	-	-	-	-	-	-	-
.	1:24392043-24392043	G	downstream_gene_variant	MODIFIER	-	ENSGALG00010001990	Transcript	ENSGALT00010004519.1	lncRNA	-	-	-	-	-	-	-	-	-	rs13839475	T	T/G	173521	1	-	-	-	-	-	-	-	-	-	Ensembl	-	-	-	-	-	-	-	-	-	-
.	1:24392043-24392043	G	upstream_gene_variant	MODIFIER	-	ENSGALG00010001993	Transcript	ENSGALT00010004520.1	lncRNA	-	-	-	-	-	-	-	-	-	rs13839475	T	T/G	46970	1	-	-	-	-	-	-	-	-	-	Ensembl	-	-	-	-	-	-	-	-	-	-
.	1:24392043-24392043	G	intron_variant,non_coding_transcript_variant	MODIFIER	-	ENSGALG00010002198	Transcript	ENSGALT00010004920.1	lncRNA	-	45660	-	-	-	-	-	-	-	rs13839475	T	T/G	-	-1	-	-	-	-	-	-	-	-	-	Ensembl	-	-	-	-	-	-	-	-	-	-
.	1:24392043-24392043	G	intron_variant,non_coding_transcript_variant	MODIFIER	-	ENSGALG00010002198	Transcript	ENSGALT00010004921.1	lncRNA	-	45660	-	-	-	-	-	-	-	rs13839475	T	T/G	-	-1	-	-	-	-	-	-	-	-	-	Ensembl	-	-	-	-	-	-	-	-	-	-
.	1:24392043-24392043	G	downstream_gene_variant	MODIFIER	-	ENSGALG00010002198	Transcript	ENSGALT00010004922.1	lncRNA	-	-	-	-	-	-	-	-	-	rs13839475	T	T/G	11419	-1	-	-	-	-	-	-	-	-	-	Ensembl	-	-	-	-	-	-	-	-	-	-
.	1:24392043-24392043	G	downstream_gene_variant	MODIFIER	LSM8	417765	Transcript	NM_001277355.1	protein_coding	-	-	-	-	-	-	-	-	-	rs13839475	T	T/G	117568	-1	-	EntrezGene	-	-	-	-	-	-	-	RefSeq	-	-	-	-	-	-	-	-	-	-
.	1:24392043-24392043	G	downstream_gene_variant	MODIFIER	-	NM_001277355	Transcript	NM_001277355.1	cDNA	-	-	-	-	-	-	-	-	-	rs13839475	T	T/G	117568	-1	-	-	-	-	-	-	-	-	-	RefSeq	-	-	-	-	-	-	-	-	-	-
.	1:24392043-24392043	G	upstream_gene_variant	MODIFIER	ANKRD26	417764	Transcript	NM_001287187.1	protein_coding	-	-	-	-	-	-	-	-	-	rs13839475	T	T/G	62910	1	-	EntrezGene	-	-	-	-	-	-	-	RefSeq	-	-	-	-	-	-	-	-	-	-
.	1:24392043-24392043	G	upstream_gene_variant	MODIFIER	-	NM_001287187	Transcript	NM_001287187.2	cDNA	-	-	-	-	-	-	-	-	-	rs13839475	T	T/G	62956	1	-	-	-	-	-	-	-	-	-	RefSeq	-	-	-	-	-	-	-	-	-	-
.	1:24392043-24392043	G	upstream_gene_variant	MODIFIER	ANKRD26	417764	Transcript	XM_004937533.4	protein_coding	-	-	-	-	-	-	-	-	-	rs13839475	T	T/G	62964	1	-	EntrezGene	-	-	-	-	-	-	-	RefSeq	-	-	-	-	-	-	-	-	-	-
.	1:24392043-24392043	G	upstream_gene_variant	MODIFIER	ANKRD26	417764	Transcript	XM_015281029.3	protein_coding	-	-	-	-	-	-	-	-	-	rs13839475	T	T/G	62943	1	-	EntrezGene	-	-	-	-	-	-	-	RefSeq	-	-	-	-	-	-	-	-	-	-
.	1:24392043-24392043	G	upstream_gene_variant	MODIFIER	ANKRD26	417764	Transcript	XM_015281040.3	protein_coding	-	-	-	-	-	-	-	-	-	rs13839475	T	T/G	62934	1	-	EntrezGene	-	-	-	-	-	-	-	RefSeq	-	-	-	-	-	-	-	-	-	-
.	1:24392043-24392043	G	upstream_gene_variant	MODIFIER	ANKRD26	417764	Transcript	XM_015281043.3	protein_coding	-	-	-	-	-	-	-	-	-	rs13839475	T	T/G	62934	1	-	EntrezGene	-	-	-	-	-	-	-	RefSeq	-	-	-	-	-	-	-	-	-	-
.	1:24392043-24392043	G	upstream_gene_variant	MODIFIER	ANKRD26	417764	Transcript	XM_015281044.3	protein_coding	-	-	-	-	-	-	-	-	-	rs13839475	T	T/G	62934	1	-	EntrezGene	-	-	-	-	-	-	-	RefSeq	-	-	-	-	-	-	-	-	-	-
.	1:24392043-24392043	G	upstream_gene_variant	MODIFIER	ANKRD26	417764	Transcript	XM_015281048.3	protein_coding	-	-	-	-	-	-	-	-	-	rs13839475	T	T/G	62934	1	-	EntrezGene	-	-	-	-	-	-	-	RefSeq	-	-	-	-	-	-	-	-	-	-
.	1:24392043-24392043	G	downstream_gene_variant	MODIFIER	LSM8	417765	Transcript	XM_025147609.2	protein_coding	-	-	-	-	-	-	-	-	-	rs13839475	T	T/G	116635	-1	-	EntrezGene	-	-	-	-	-	-	-	RefSeq	-	-	-	-	-	-	-	-	-	-
.	1:24392043-24392043	G	upstream_gene_variant	MODIFIER	ANKRD26	417764	Transcript	XM_040690570.1	protein_coding	-	-	-	-	-	-	-	-	-	rs13839475	T	T/G	62953	1	-	EntrezGene	-	-	-	-	-	-	-	RefSeq	-	-	-	-	-	-	-	-	-	-
.	1:24392043-24392043	G	upstream_gene_variant	MODIFIER	ANKRD26	417764	Transcript	XM_040690652.1	protein_coding	-	-	-	-	-	-	-	-	-	rs13839475	T	T/G	62934	1	-	EntrezGene	-	-	-	-	-	-	-	RefSeq	-	-	-	-	-	-	-	-	-	-
.	1:24392043-24392043	G	downstream_gene_variant	MODIFIER	LSM8	417765	Transcript	XM_040690838.1	protein_coding	-	-	-	-	-	-	-	-	-	rs13839475	T	T/G	117571	-1	-	EntrezGene	-	-	-	-	-	-	-	RefSeq	-	-	-	-	-	-	-	-	-	-
.	1:24392043-24392043	G	upstream_gene_variant	MODIFIER	ANKRD26	417764	Transcript	XM_416008.7	protein_coding	-	-	-	-	-	-	-	-	-	rs13839475	T	T/G	62953	1	-	EntrezGene	-	-	-	-	-	-	-	RefSeq	-	-	-	-	-	-	-	-	-	-
.	1:24392043-24392043	G	upstream_gene_variant	MODIFIER	LOC121109156	121109156	Transcript	XR_005862040.1	lncRNA	-	-	-	-	-	-	-	-	-	rs13839475	T	T/G	123886	1	-	EntrezGene	-	-	-	-	-	-	-	RefSeq	-	-	-	-	-	-	-	-	-	-
.	1:24422532-24422532	T	upstream_gene_variant	MODIFIER	ANKRD26	ENSGALG00010001443	Transcript	ENSGALT00010003325.1	protein_coding	-	-	-	-	-	-	-	-	-	rs739920884	C	C/T	32467	1	-	EntrezGene	-	-	-	-	-	-	-	Ensembl	-	-	-	-	-	-	-	-	-	-
.	1:24422532-24422532	T	upstream_gene_variant	MODIFIER	ANKRD26	ENSGALG00010001443	Transcript	ENSGALT00010003331.1	protein_coding	-	-	-	-	-	-	-	-	-	rs739920884	C	C/T	32467	1	-	EntrezGene	-	-	-	-	-	-	-	Ensembl	-	-	-	-	-	-	-	-	-	-
.	1:24422532-24422532	T	upstream_gene_variant	MODIFIER	ANKRD26	ENSGALG00010001443	Transcript	ENSGALT00010003338.1	protein_coding	-	-	-	-	-	-	-	-	-	rs739920884	C	C/T	32467	1	-	EntrezGene	-	-	-	-	-	A2	-	Ensembl	-	-	-	-	-	-	-	-	-	-
.	1:24422532-24422532	T	upstream_gene_variant	MODIFIER	ANKRD26	ENSGALG00010001443	Transcript	ENSGALT00010003339.1	protein_coding	-	-	-	-	-	-	-	-	-	rs739920884	C	C/T	32467	1	-	EntrezGene	-	-	-	-	-	A2	-	Ensembl	-	-	-	-	-	-	-	-	-	-
.	1:24422532-24422532	T	upstream_gene_variant	MODIFIER	ANKRD26	ENSGALG00010001443	Transcript	ENSGALT00010003340.1	protein_coding	-	-	-	-	-	-	-	-	-	rs739920884	C	C/T	32467	1	-	EntrezGene	-	-	-	-	-	A2	-	Ensembl	-	-	-	-	-	-	-	-	-	-
.	1:24422532-24422532	T	upstream_gene_variant	MODIFIER	ANKRD26	ENSGALG00010001443	Transcript	ENSGALT00010003341.1	protein_coding	-	-	-	-	-	-	-	-	-	rs739920884	C	C/T	32467	1	-	EntrezGene	-	-	-	-	-	A2	-	Ensembl	-	-	-	-	-	-	-	-	-	-
.	1:24422532-24422532	T	upstream_gene_variant	MODIFIER	ANKRD26	ENSGALG00010001443	Transcript	ENSGALT00010003342.1	protein_coding	-	-	-	-	-	-	-	-	-	rs739920884	C	C/T	32467	1	-	EntrezGene	-	-	-	-	-	P2	-	Ensembl	-	-	-	-	-	-	-	-	-	-
.	1:24422532-24422532	T	upstream_gene_variant	MODIFIER	ANKRD26	ENSGALG00010001443	Transcript	ENSGALT00010003344.1	protein_coding	-	-	-	-	-	-	-	-	-	rs739920884	C	C/T	32467	1	-	EntrezGene	-	-	-	-	-	A2	-	Ensembl	-	-	-	-	-	-	-	-	-	-
.	1:24422532-24422532	T	downstream_gene_variant	MODIFIER	LSM8	ENSGALG00010001456	Transcript	ENSGALT00010003364.1	protein_coding	-	-	-	-	-	-	-	-	-	rs739920884	C	C/T	86154	-1	-	EntrezGene	-	-	-	-	-	-	-	Ensembl	-	-	-	-	-	-	-	-	-	-
.	1:24422532-24422532	T	downstream_gene_variant	MODIFIER	LSM8	ENSGALG00010001456	Transcript	ENSGALT00010003365.1	protein_coding	-	-	-	-	-	-	-	-	-	rs739920884	C	C/T	86154	-1	-	EntrezGene	-	-	-	-	-	-	-	Ensembl	-	-	-	-	-	-	-	-	-	-
.	1:24422532-24422532	T	downstream_gene_variant	MODIFIER	LSM8	ENSGALG00010001456	Transcript	ENSGALT00010003366.1	protein_coding	-	-	-	-	-	-	-	-	-	rs739920884	C	C/T	86154	-1	-	EntrezGene	-	-	-	-	-	-	-	Ensembl	-	-	-	-	-	-	-	-	-	-
.	1:24422532-24422532	T	downstream_gene_variant	MODIFIER	LSM8	ENSGALG00010001456	Transcript	ENSGALT00010003367.1	protein_coding	-	-	-	-	-	-	-	-	-	rs739920884	C	C/T	86148	-1	-	EntrezGene	-	-	-	-	-	P1	-	Ensembl	-	-	-	-	-	-	-	-	-	-
.	1:24422532-24422532	T	upstream_gene_variant	MODIFIER	-	ENSGALG00010001993	Transcript	ENSGALT00010004520.1	lncRNA	-	-	-	-	-	-	-	-	-	rs739920884	C	C/T	16481	1	-	-	-	-	-	-	-	-	-	Ensembl	-	-	-	-	-	-	-	-	-	-
.	1:24422532-24422532	T	upstream_gene_variant	MODIFIER	-	ENSGALG00010002198	Transcript	ENSGALT00010004920.1	lncRNA	-	-	-	-	-	-	-	-	-	rs739920884	C	C/T	10204	-1	-	-	-	-	-	-	-	-	-	Ensembl	-	-	-	-	-	-	-	-	-	-
.	1:24422532-24422532	T	upstream_gene_variant	MODIFIER	-	ENSGALG00010002198	Transcript	ENSGALT00010004921.1	lncRNA	-	-	-	-	-	-	-	-	-	rs739920884	C	C/T	10204	-1	-	-	-	-	-	-	-	-	-	Ensembl	-	-	-	-	-	-	-	-	-	-
.	1:24422532-24422532	T	upstream_gene_variant	MODIFIER	-	ENSGALG00010002198	Transcript	ENSGALT00010004922.1	lncRNA	-	-	-	-	-	-	-	-	-	rs739920884	C	C/T	10255	-1	-	-	-	-	-	-	-	-	-	Ensembl	-	-	-	-	-	-	-	-	-	-
.	1:24422532-24422532	T	downstream_gene_variant	MODIFIER	LSM8	417765	Transcript	NM_001277355.1	protein_coding	-	-	-	-	-	-	-	-	-	rs739920884	C	C/T	87079	-1	-	EntrezGene	-	-	-	-	-	-	-	RefSeq	-	-	-	-	-	-	-	-	-	-
.	1:24422532-24422532	T	downstream_gene_variant	MODIFIER	-	NM_001277355	Transcript	NM_001277355.1	cDNA	-	-	-	-	-	-	-	-	-	rs739920884	C	C/T	87079	-1	-	-	-	-	-	-	-	-	-	RefSeq	-	-	-	-	-	-	-	-	-	-
.	1:24422532-24422532	T	upstream_gene_variant	MODIFIER	ANKRD26	417764	Transcript	NM_001287187.1	protein_coding	-	-	-	-	-	-	-	-	-	rs739920884	C	C/T	32421	1	-	EntrezGene	-	-	-	-	-	-	-	RefSeq	-	-	-	-	-	-	-	-	-	-
.	1:24422532-24422532	T	upstream_gene_variant	MODIFIER	-	NM_001287187	Transcript	NM_001287187.2	cDNA	-	-	-	-	-	-	-	-	-	rs739920884	C	C/T	32467	1	-	-	-	-	-	-	-	-	-	RefSeq	-	-	-	-	-	-	-	-	-	-
.	1:24422532-24422532	T	upstream_gene_variant	MODIFIER	ANKRD26	417764	Transcript	XM_004937533.4	protein_coding	-	-	-	-	-	-	-	-	-	rs739920884	C	C/T	32475	1	-	EntrezGene	-	-	-	-	-	-	-	RefSeq	-	-	-	-	-	-	-	-	-	-
.	1:24422532-24422532	T	upstream_gene_variant	MODIFIER	ANKRD26	417764	Transcript	XM_015281029.3	protein_coding	-	-	-	-	-	-	-	-	-	rs739920884	C	C/T	32454	1	-	EntrezGene	-	-	-	-	-	-	-	RefSeq	-	-	-	-	-	-	-	-	-	-
.	1:24422532-24422532	T	upstream_gene_variant	MODIFIER	ANKRD26	417764	Transcript	XM_015281040.3	protein_coding	-	-	-	-	-	-	-	-	-	rs739920884	C	C/T	32445	1	-	EntrezGene	-	-	-	-	-	-	-	RefSeq	-	-	-	-	-	-	-	-	-	-
.	1:24422532-24422532	T	upstream_gene_variant	MODIFIER	ANKRD26	417764	Transcript	XM_015281043.3	protein_coding	-	-	-	-	-	-	-	-	-	rs739920884	C	C/T	32445	1	-	EntrezGene	-	-	-	-	-	-	-	RefSeq	-	-	-	-	-	-	-	-	-	-
.	1:24422532-24422532	T	upstream_gene_variant	MODIFIER	ANKRD26	417764	Transcript	XM_015281044.3	protein_coding	-	-	-	-	-	-	-	-	-	rs739920884	C	C/T	32445	1	-	EntrezGene	-	-	-	-	-	-	-	RefSeq	-	-	-	-	-	-	-	-	-	-
.	1:24422532-24422532	T	upstream_gene_variant	MODIFIER	ANKRD26	417764	Transcript	XM_015281048.3	protein_coding	-	-	-	-	-	-	-	-	-	rs739920884	C	C/T	32445	1	-	EntrezGene	-	-	-	-	-	-	-	RefSeq	-	-	-	-	-	-	-	-	-	-
.	1:24422532-24422532	T	downstream_gene_variant	MODIFIER	LSM8	417765	Transcript	XM_025147609.2	protein_coding	-	-	-	-	-	-	-	-	-	rs739920884	C	C/T	86146	-1	-	EntrezGene	-	-	-	-	-	-	-	RefSeq	-	-	-	-	-	-	-	-	-	-
.	1:24422532-24422532	T	upstream_gene_variant	MODIFIER	ANKRD26	417764	Transcript	XM_040690570.1	protein_coding	-	-	-	-	-	-	-	-	-	rs739920884	C	C/T	32464	1	-	EntrezGene	-	-	-	-	-	-	-	RefSeq	-	-	-	-	-	-	-	-	-	-
.	1:24422532-24422532	T	upstream_gene_variant	MODIFIER	ANKRD26	417764	Transcript	XM_040690652.1	protein_coding	-	-	-	-	-	-	-	-	-	rs739920884	C	C/T	32445	1	-	EntrezGene	-	-	-	-	-	-	-	RefSeq	-	-	-	-	-	-	-	-	-	-
.	1:24422532-24422532	T	downstream_gene_variant	MODIFIER	LSM8	417765	Transcript	XM_040690838.1	protein_coding	-	-	-	-	-	-	-	-	-	rs739920884	C	C/T	87082	-1	-	EntrezGene	-	-	-	-	-	-	-	RefSeq	-	-	-	-	-	-	-	-	-	-
.	1:24422532-24422532	T	upstream_gene_variant	MODIFIER	ANKRD26	417764	Transcript	XM_416008.7	protein_coding	-	-	-	-	-	-	-	-	-	rs739920884	C	C/T	32464	1	-	EntrezGene	-	-	-	-	-	-	-	RefSeq	-	-	-	-	-	-	-	-	-	-
.	1:24422532-24422532	T	upstream_gene_variant	MODIFIER	LOC121109156	121109156	Transcript	XR_005862040.1	lncRNA	-	-	-	-	-	-	-	-	-	rs739920884	C	C/T	93397	1	-	EntrezGene	-	-	-	-	-	-	-	RefSeq	-	-	-	-	-	-	-	-	-	-
.	1:26598026-26598026	C	upstream_gene_variant	MODIFIER	FOXP2	ENSGALG00010001407	Transcript	ENSGALT00010003253.1	protein_coding	-	-	-	-	-	-	-	-	-	rs737040926	T	T/C	190527	-1	-	EntrezGene	-	-	-	-	-	-	-	Ensembl	-	-	-	-	-	-	-	-	-	-
.	1:26598026-26598026	C	upstream_gene_variant	MODIFIER	FOXP2	ENSGALG00010001407	Transcript	ENSGALT00010003255.1	protein_coding	-	-	-	-	-	-	-	-	-	rs737040926	T	T/C	190527	-1	-	EntrezGene	-	-	-	-	-	-	-	Ensembl	-	-	-	-	-	-	-	-	-	-
.	1:26598026-26598026	C	upstream_gene_variant	MODIFIER	FOXP2	ENSGALG00010001407	Transcript	ENSGALT00010003257.1	protein_coding	-	-	-	-	-	-	-	-	-	rs737040926	T	T/C	125385	-1	-	EntrezGene	-	-	-	-	-	-	-	Ensembl	-	-	-	-	-	-	-	-	-	-
.	1:26598026-26598026	C	upstream_gene_variant	MODIFIER	FOXP2	ENSGALG00010001407	Transcript	ENSGALT00010003259.1	protein_coding	-	-	-	-	-	-	-	-	-	rs737040926	T	T/C	125315	-1	-	EntrezGene	-	-	-	-	-	-	-	Ensembl	-	-	-	-	-	-	-	-	-	-
.	1:26598026-26598026	C	upstream_gene_variant	MODIFIER	FOXP2	ENSGALG00010001407	Transcript	ENSGALT00010003262.1	protein_coding	-	-	-	-	-	-	-	-	-	rs737040926	T	T/C	124924	-1	-	EntrezGene	-	-	-	-	-	A2	-	Ensembl	-	-	-	-	-	-	-	-	-	-
.	1:26598026-26598026	C	upstream_gene_variant	MODIFIER	FOXP2	ENSGALG00010001407	Transcript	ENSGALT00010003265.1	protein_coding	-	-	-	-	-	-	-	-	-	rs737040926	T	T/C	124651	-1	-	EntrezGene	-	-	-	-	-	P4	-	Ensembl	-	-	-	-	-	-	-	-	-	-
.	1:26598026-26598026	C	upstream_gene_variant	MODIFIER	FOXP2	ENSGALG00010001407	Transcript	ENSGALT00010003268.1	protein_coding	-	-	-	-	-	-	-	-	-	rs737040926	T	T/C	124651	-1	-	EntrezGene	-	-	-	-	-	-	-	Ensembl	-	-	-	-	-	-	-	-	-	-
.	1:26598026-26598026	C	upstream_gene_variant	MODIFIER	-	ENSGALG00010001519	Transcript	ENSGALT00010003509.1	protein_coding	-	-	-	-	-	-	-	-	-	rs737040926	T	T/C	89862	-1	-	-	-	-	-	-	-	P1	-	Ensembl	-	-	-	-	-	-	-	-	-	-
.	1:26598026-26598026	C	downstream_gene_variant	MODIFIER	PPP1R3A	ENSGALG00010001526	Transcript	ENSGALT00010003520.1	protein_coding	-	-	-	-	-	-	-	-	-	rs737040926	T	T/C	56096	1	-	Uniprot_gn	-	-	-	-	-	P2	-	Ensembl	-	-	-	-	-	-	-	-	-	-
.	1:26598026-26598026	C	downstream_gene_variant	MODIFIER	PPP1R3A	ENSGALG00010001526	Transcript	ENSGALT00010003526.1	protein_coding	-	-	-	-	-	-	-	-	-	rs737040926	T	T/C	49130	1	-	Uniprot_gn	-	-	-	-	-	A2	-	Ensembl	-	-	-	-	-	-	-	-	-	-
.	1:26598026-26598026	C	upstream_gene_variant	MODIFIER	-	ENSGALG00010002010	Transcript	ENSGALT00010004554.1	lncRNA	-	-	-	-	-	-	-	-	-	rs737040926	T	T/C	113036	-1	-	-	-	-	-	-	-	-	-	Ensembl	-	-	-	-	-	-	-	-	-	-
.	1:26598026-26598026	C	upstream_gene_variant	MODIFIER	-	ENSGALG00010002011	Transcript	ENSGALT00010004555.1	lncRNA	-	-	-	-	-	-	-	-	-	rs737040926	T	T/C	99255	-1	-	-	-	-	-	-	-	-	-	Ensembl	-	-	-	-	-	-	-	-	-	-
.	1:26598026-26598026	C	upstream_gene_variant	MODIFIER	-	ENSGALG00010002013	Transcript	ENSGALT00010004558.1	lncRNA	-	-	-	-	-	-	-	-	-	rs737040926	T	T/C	12369	-1	-	-	-	-	-	-	-	-	-	Ensembl	-	-	-	-	-	-	-	-	-	-
.	1:26598026-26598026	C	upstream_gene_variant	MODIFIER	-	ENSGALG00010002013	Transcript	ENSGALT00010004563.1	lncRNA	-	-	-	-	-	-	-	-	-	rs737040926	T	T/C	9023	-1	-	-	-	-	-	-	-	-	-	Ensembl	-	-	-	-	-	-	-	-	-	-
.	1:26598026-26598026	C	upstream_gene_variant	MODIFIER	-	ENSGALG00010002013	Transcript	ENSGALT00010004565.1	lncRNA	-	-	-	-	-	-	-	-	-	rs737040926	T	T/C	9031	-1	-	-	-	-	-	-	-	-	-	Ensembl	-	-	-	-	-	-	-	-	-	-
.	1:26598026-26598026	C	upstream_gene_variant	MODIFIER	-	ENSGALG00010002013	Transcript	ENSGALT00010004566.1	lncRNA	-	-	-	-	-	-	-	-	-	rs737040926	T	T/C	9031	-1	-	-	-	-	-	-	-	-	-	Ensembl	-	-	-	-	-	-	-	-	-	-
.	1:26598026-26598026	C	downstream_gene_variant	MODIFIER	-	ENSGALG00010002015	Transcript	ENSGALT00010004568.1	lncRNA	-	-	-	-	-	-	-	-	-	rs737040926	T	T/C	26895	1	-	-	-	-	-	-	-	-	-	Ensembl	-	-	-	-	-	-	-	-	-	-
.	1:26598026-26598026	C	downstream_gene_variant	MODIFIER	-	ENSGALG00010002016	Transcript	ENSGALT00010004569.1	lncRNA	-	-	-	-	-	-	-	-	-	rs737040926	T	T/C	54390	-1	-	-	-	-	-	-	-	-	-	Ensembl	-	-	-	-	-	-	-	-	-	-
.	1:26598026-26598026	C	upstream_gene_variant	MODIFIER	-	ENSGALG00010002020	Transcript	ENSGALT00010004574.1	lncRNA	-	-	-	-	-	-	-	-	-	rs737040926	T	T/C	64993	1	-	-	-	-	-	-	-	-	-	Ensembl	-	-	-	-	-	-	-	-	-	-
.	1:26598026-26598026	C	downstream_gene_variant	MODIFIER	-	ENSGALG00010002021	Transcript	ENSGALT00010004575.1	lncRNA	-	-	-	-	-	-	-	-	-	rs737040926	T	T/C	74186	-1	-	-	-	-	-	-	-	-	-	Ensembl	-	-	-	-	-	-	-	-	-	-
.	1:26598026-26598026	C	downstream_gene_variant	MODIFIER	-	ENSGALG00010002026	Transcript	ENSGALT00010004581.1	lncRNA	-	-	-	-	-	-	-	-	-	rs737040926	T	T/C	97126	-1	-	-	-	-	-	-	-	-	-	Ensembl	-	-	-	-	-	-	-	-	-	-
.	1:26598026-26598026	C	downstream_gene_variant	MODIFIER	-	ENSGALG00010002028	Transcript	ENSGALT00010004585.1	lncRNA	-	-	-	-	-	-	-	-	-	rs737040926	T	T/C	135343	-1	-	-	-	-	-	-	-	-	-	Ensembl	-	-	-	-	-	-	-	-	-	-
.	1:26598026-26598026	C	downstream_gene_variant	MODIFIER	-	ENSGALG00010002219	Transcript	ENSGALT00010004996.1	lncRNA	-	-	-	-	-	-	-	-	-	rs737040926	T	T/C	102661	1	-	-	-	-	-	-	-	-	-	Ensembl	-	-	-	-	-	-	-	-	-	-
.	1:26598026-26598026	C	downstream_gene_variant	MODIFIER	-	ENSGALG00010002219	Transcript	ENSGALT00010004997.1	lncRNA	-	-	-	-	-	-	-	-	-	rs737040926	T	T/C	102661	1	-	-	-	-	-	-	-	-	-	Ensembl	-	-	-	-	-	-	-	-	-	-
.	1:26598026-26598026	C	downstream_gene_variant	MODIFIER	PPP1R3A	101747406	Transcript	XM_004937541.3	protein_coding	-	-	-	-	-	-	-	-	-	rs737040926	T	T/C	48861	1	-	EntrezGene	-	-	-	-	-	-	-	RefSeq	-	-	-	-	-	-	-	-	-	-
.	1:26598026-26598026	C	upstream_gene_variant	MODIFIER	FOXP2	769935	Transcript	XM_015282329.3	protein_coding	-	-	-	-	-	-	-	-	-	rs737040926	T	T/C	125302	-1	-	EntrezGene	-	-	-	-	-	-	-	RefSeq	-	-	-	-	-	-	-	-	-	-
.	1:26598026-26598026	C	upstream_gene_variant	MODIFIER	FOXP2	769935	Transcript	XM_025151559.2	protein_coding	-	-	-	-	-	-	-	-	-	rs737040926	T	T/C	125302	-1	-	EntrezGene	-	-	-	-	-	-	-	RefSeq	-	-	-	-	-	-	-	-	-	-
.	1:26598026-26598026	C	upstream_gene_variant	MODIFIER	FOXP2	769935	Transcript	XM_025151563.2	protein_coding	-	-	-	-	-	-	-	-	-	rs737040926	T	T/C	125302	-1	-	EntrezGene	-	-	-	-	-	-	-	RefSeq	-	-	-	-	-	-	-	-	-	-
.	1:26598026-26598026	C	upstream_gene_variant	MODIFIER	FOXP2	769935	Transcript	XM_025151566.2	protein_coding	-	-	-	-	-	-	-	-	-	rs737040926	T	T/C	125302	-1	-	EntrezGene	-	-	-	-	-	-	-	RefSeq	-	-	-	-	-	-	-	-	-	-
.	1:26598026-26598026	C	upstream_gene_variant	MODIFIER	FOXP2	769935	Transcript	XM_025151568.2	protein_coding	-	-	-	-	-	-	-	-	-	rs737040926	T	T/C	125302	-1	-	EntrezGene	-	-	-	-	-	-	-	RefSeq	-	-	-	-	-	-	-	-	-	-
.	1:26598026-26598026	C	upstream_gene_variant	MODIFIER	FOXP2	769935	Transcript	XM_025151569.2	protein_coding	-	-	-	-	-	-	-	-	-	rs737040926	T	T/C	125302	-1	-	EntrezGene	-	-	-	-	-	-	-	RefSeq	-	-	-	-	-	-	-	-	-	-
.	1:26598026-26598026	C	upstream_gene_variant	MODIFIER	FOXP2	769935	Transcript	XM_040701928.1	protein_coding	-	-	-	-	-	-	-	-	-	rs737040926	T	T/C	126799	-1	-	EntrezGene	-	-	-	-	-	-	-	RefSeq	-	-	-	-	-	-	-	-	-	-
.	1:26598026-26598026	C	upstream_gene_variant	MODIFIER	FOXP2	769935	Transcript	XM_040701934.1	protein_coding	-	-	-	-	-	-	-	-	-	rs737040926	T	T/C	148443	-1	-	EntrezGene	-	-	-	-	-	-	-	RefSeq	-	-	-	-	-	-	-	-	-	-
.	1:26598026-26598026	C	upstream_gene_variant	MODIFIER	FOXP2	769935	Transcript	XM_040701951.1	protein_coding	-	-	-	-	-	-	-	-	-	rs737040926	T	T/C	125302	-1	-	EntrezGene	-	-	-	-	-	-	-	RefSeq	-	-	-	-	-	-	-	-	-	-
.	1:26598026-26598026	C	upstream_gene_variant	MODIFIER	FOXP2	769935	Transcript	XM_040701966.1	protein_coding	-	-	-	-	-	-	-	-	-	rs737040926	T	T/C	125302	-1	-	EntrezGene	-	-	-	-	-	-	-	RefSeq	-	-	-	-	-	-	-	-	-	-
.	1:26598026-26598026	C	upstream_gene_variant	MODIFIER	FOXP2	769935	Transcript	XM_040701995.1	protein_coding	-	-	-	-	-	-	-	-	-	rs737040926	T	T/C	125302	-1	-	EntrezGene	-	-	-	-	-	-	-	RefSeq	-	-	-	-	-	-	-	-	-	-
.	1:26598026-26598026	C	downstream_gene_variant	MODIFIER	LOC121107432	121107432	Transcript	XR_005841580.1	lncRNA	-	-	-	-	-	-	-	-	-	rs737040926	T	T/C	177441	-1	-	EntrezGene	-	-	-	-	-	-	-	RefSeq	-	-	-	-	-	-	-	-	-	-
.	1:26598026-26598026	C	downstream_gene_variant	MODIFIER	LOC121107432	121107432	Transcript	XR_005841581.1	lncRNA	-	-	-	-	-	-	-	-	-	rs737040926	T	T/C	177441	-1	-	EntrezGene	-	-	-	-	-	-	-	RefSeq	-	-	-	-	-	-	-	-	-	-
.	1:26598026-26598026	C	downstream_gene_variant	MODIFIER	LOC121107432	121107432	Transcript	XR_005841583.1	lncRNA	-	-	-	-	-	-	-	-	-	rs737040926	T	T/C	177441	-1	-	EntrezGene	-	-	-	-	-	-	-	RefSeq	-	-	-	-	-	-	-	-	-	-
.	1:49731235-49731235	T	downstream_gene_variant	MODIFIER	SHISA8	ENSGALG00010010680	Transcript	ENSGALT00010025424.1	protein_coding	-	-	-	-	-	-	-	-	-	rs732206311	C	C/T	199519	1	-	Uniprot_gn	-	-	-	-	-	P1	-	Ensembl	-	-	-	-	-	-	-	-	-	-
.	1:49731235-49731235	T	upstream_gene_variant	MODIFIER	SREBF2	ENSGALG00010010706	Transcript	ENSGALT00010025521.1	protein_coding	-	-	-	-	-	-	-	-	-	rs732206311	C	C/T	180949	-1	-	Uniprot_gn	-	-	-	-	-	-	-	Ensembl	-	-	-	-	-	-	-	-	-	-
.	1:49731235-49731235	T	upstream_gene_variant	MODIFIER	SREBF2	ENSGALG00010010706	Transcript	ENSGALT00010025526.1	protein_coding	-	-	-	-	-	-	-	-	-	rs732206311	C	C/T	181854	-1	-	Uniprot_gn	-	-	-	-	-	-	-	Ensembl	-	-	-	-	-	-	-	-	-	-
.	1:49731235-49731235	T	upstream_gene_variant	MODIFIER	SREBF2	ENSGALG00010010706	Transcript	ENSGALT00010025528.1	protein_coding	-	-	-	-	-	-	-	-	-	rs732206311	C	C/T	180949	-1	-	Uniprot_gn	-	-	-	-	-	P1	-	Ensembl	-	-	-	-	-	-	-	-	-	-
.	1:49731235-49731235	T	upstream_gene_variant	MODIFIER	CCDC134	ENSGALG00010010740	Transcript	ENSGALT00010025640.1	protein_coding	-	-	-	-	-	-	-	-	-	rs732206311	C	C/T	177007	-1	-	Uniprot_gn	-	-	-	-	-	-	-	Ensembl	-	-	-	-	-	-	-	-	-	-
.	1:49731235-49731235	T	upstream_gene_variant	MODIFIER	CCDC134	ENSGALG00010010740	Transcript	ENSGALT00010025643.1	protein_coding	-	-	-	-	-	-	-	-	-	rs732206311	C	C/T	176338	-1	-	Uniprot_gn	-	-	-	-	-	-	-	Ensembl	-	-	-	-	-	-	-	-	-	-
.	1:49731235-49731235	T	upstream_gene_variant	MODIFIER	CCDC134	ENSGALG00010010740	Transcript	ENSGALT00010025645.1	protein_coding	-	-	-	-	-	-	-	-	-	rs732206311	C	C/T	176328	-1	-	Uniprot_gn	-	-	-	-	-	-	-	Ensembl	-	-	-	-	-	-	-	-	-	-
.	1:49731235-49731235	T	upstream_gene_variant	MODIFIER	CCDC134	ENSGALG00010010740	Transcript	ENSGALT00010025646.1	protein_coding	-	-	-	-	-	-	-	-	-	rs732206311	C	C/T	175782	-1	-	Uniprot_gn	-	-	-	-	-	P1	-	Ensembl	-	-	-	-	-	-	-	-	-	-
.	1:49731235-49731235	T	upstream_gene_variant	MODIFIER	MEI1	ENSGALG00010010761	Transcript	ENSGALT00010025718.1	protein_coding	-	-	-	-	-	-	-	-	-	rs732206311	C	C/T	139033	-1	-	Uniprot_gn	-	-	-	-	-	P5	-	Ensembl	-	-	-	-	-	-	-	-	-	-
.	1:49731235-49731235	T	upstream_gene_variant	MODIFIER	MEI1	ENSGALG00010010761	Transcript	ENSGALT00010025727.1	protein_coding	-	-	-	-	-	-	-	-	-	rs732206311	C	C/T	138954	-1	-	Uniprot_gn	-	-	-	-	-	A2	-	Ensembl	-	-	-	-	-	-	-	-	-	-
.	1:49731235-49731235	T	downstream_gene_variant	MODIFIER	-	ENSGALG00010010771	Transcript	ENSGALT00010025750.1	protein_coding	-	-	-	-	-	-	-	-	-	rs732206311	C	C/T	135356	1	-	-	-	-	-	-	-	P1	-	Ensembl	-	-	-	-	-	-	-	-	-	-
.	1:49731235-49731235	T	upstream_gene_variant	MODIFIER	XRCC6	ENSGALG00010010792	Transcript	ENSGALT00010025828.1	protein_coding	-	-	-	-	-	-	-	-	-	rs732206311	C	C/T	121083	-1	-	EntrezGene	-	-	-	-	-	-	-	Ensembl	-	-	-	-	-	-	-	-	-	-
.	1:49731235-49731235	T	upstream_gene_variant	MODIFIER	XRCC6	ENSGALG00010010792	Transcript	ENSGALT00010025834.1	protein_coding	-	-	-	-	-	-	-	-	-	rs732206311	C	C/T	120566	-1	-	EntrezGene	-	-	-	-	-	P1	-	Ensembl	-	-	-	-	-	-	-	-	-	-
.	1:49731235-49731235	T	downstream_gene_variant	MODIFIER	DESI1	ENSGALG00010010831	Transcript	ENSGALT00010025912.1	protein_coding	-	-	-	-	-	-	-	-	-	rs732206311	C	C/T	107406	1	-	Uniprot_gn	-	-	-	-	-	-	-	Ensembl	-	-	-	-	-	-	-	-	-	-
.	1:49731235-49731235	T	downstream_gene_variant	MODIFIER	DESI1	ENSGALG00010010831	Transcript	ENSGALT00010025915.1	protein_coding	-	-	-	-	-	-	-	-	-	rs732206311	C	C/T	107404	1	-	Uniprot_gn	-	-	-	-	-	P1	-	Ensembl	-	-	-	-	-	-	-	-	-	-
.	1:49731235-49731235	T	downstream_gene_variant	MODIFIER	DESI1	ENSGALG00010010831	Transcript	ENSGALT00010025916.1	protein_coding	-	-	-	-	-	-	-	-	-	rs732206311	C	C/T	107408	1	-	Uniprot_gn	-	-	-	-	-	-	-	Ensembl	-	-	-	-	-	-	-	-	-	-
.	1:49731235-49731235	T	downstream_gene_variant	MODIFIER	DESI1	ENSGALG00010010831	Transcript	ENSGALT00010025917.1	protein_coding	-	-	-	-	-	-	-	-	-	rs732206311	C	C/T	107418	1	-	Uniprot_gn	-	-	-	-	-	-	-	Ensembl	-	-	-	-	-	-	-	-	-	-
.	1:49731235-49731235	T	downstream_gene_variant	MODIFIER	PMM1	ENSGALG00010010841	Transcript	ENSGALT00010025937.1	protein_coding	-	-	-	-	-	-	-	-	-	rs732206311	C	C/T	100458	1	-	Uniprot_gn	-	-	-	-	-	-	-	Ensembl	-	-	-	-	-	-	-	-	-	-
.	1:49731235-49731235	T	downstream_gene_variant	MODIFIER	PMM1	ENSGALG00010010841	Transcript	ENSGALT00010025947.1	protein_coding	-	-	-	-	-	-	-	-	-	rs732206311	C	C/T	100458	1	-	Uniprot_gn	-	-	-	-	-	P1	-	Ensembl	-	-	-	-	-	-	-	-	-	-
.	1:49731235-49731235	T	upstream_gene_variant	MODIFIER	CSDC2	ENSGALG00010010856	Transcript	ENSGALT00010025989.1	protein_coding	-	-	-	-	-	-	-	-	-	rs732206311	C	C/T	95948	-1	-	Uniprot_gn	-	-	-	-	-	-	-	Ensembl	-	-	-	-	-	-	-	-	-	-
.	1:49731235-49731235	T	upstream_gene_variant	MODIFIER	CSDC2	ENSGALG00010010856	Transcript	ENSGALT00010025991.1	protein_coding	-	-	-	-	-	-	-	-	-	rs732206311	C	C/T	95385	-1	-	Uniprot_gn	-	-	-	-	-	P1	-	Ensembl	-	-	-	-	-	-	-	-	-	-
.	1:49731235-49731235	T	downstream_gene_variant	MODIFIER	POLR3H	ENSGALG00010010891	Transcript	ENSGALT00010026055.1	protein_coding	-	-	-	-	-	-	-	-	-	rs732206311	C	C/T	85270	1	-	EntrezGene	-	-	-	-	-	-	-	Ensembl	-	-	-	-	-	-	-	-	-	-
.	1:49731235-49731235	T	downstream_gene_variant	MODIFIER	POLR3H	ENSGALG00010010891	Transcript	ENSGALT00010026059.1	protein_coding	-	-	-	-	-	-	-	-	-	rs732206311	C	C/T	85181	1	-	EntrezGene	-	-	-	-	-	P1	-	Ensembl	-	-	-	-	-	-	-	-	-	-
.	1:49731235-49731235	T	downstream_gene_variant	MODIFIER	POLR3H	ENSGALG00010010891	Transcript	ENSGALT00010026061.1	protein_coding	-	-	-	-	-	-	-	-	-	rs732206311	C	C/T	85192	1	-	EntrezGene	-	-	-	-	-	-	-	Ensembl	-	-	-	-	-	-	-	-	-	-
.	1:49731235-49731235	T	downstream_gene_variant	MODIFIER	POLR3H	ENSGALG00010010891	Transcript	ENSGALT00010026062.1	protein_coding	-	-	-	-	-	-	-	-	-	rs732206311	C	C/T	85184	1	-	EntrezGene	-	-	-	-	-	-	-	Ensembl	-	-	-	-	-	-	-	-	-	-
.	1:49731235-49731235	T	upstream_gene_variant	MODIFIER	ACO2	ENSGALG00010012720	Transcript	ENSGALT00010030463.1	protein_coding	-	-	-	-	-	-	-	-	-	rs732206311	C	C/T	68160	-1	-	EntrezGene	-	-	-	-	-	-	-	Ensembl	-	-	-	-	-	-	-	-	-	-
.	1:49731235-49731235	T	upstream_gene_variant	MODIFIER	ACO2	ENSGALG00010012720	Transcript	ENSGALT00010030470.1	protein_coding	-	-	-	-	-	-	-	-	-	rs732206311	C	C/T	63671	-1	-	EntrezGene	-	-	-	-	-	P1	-	Ensembl	-	-	-	-	-	-	-	-	-	-
.	1:49731235-49731235	T	upstream_gene_variant	MODIFIER	ACO2	ENSGALG00010012720	Transcript	ENSGALT00010030474.1	protein_coding	-	-	-	-	-	-	-	-	-	rs732206311	C	C/T	63671	-1	-	EntrezGene	-	-	-	-	-	-	-	Ensembl	-	-	-	-	-	-	-	-	-	-
.	1:49731235-49731235	T	upstream_gene_variant	MODIFIER	ACO2	ENSGALG00010012720	Transcript	ENSGALT00010030477.1	protein_coding	-	-	-	-	-	-	-	-	-	rs732206311	C	C/T	63671	-1	-	EntrezGene	-	-	-	-	-	-	-	Ensembl	-	-	-	-	-	-	-	-	-	-
.	1:49731235-49731235	T	downstream_gene_variant	MODIFIER	TOB2	ENSGALG00010012747	Transcript	ENSGALT00010030517.1	protein_coding	-	-	-	-	-	-	-	-	-	rs732206311	C	C/T	48419	1	-	EntrezGene	-	-	-	-	-	P1	-	Ensembl	-	-	-	-	-	-	-	-	-	-
.	1:49731235-49731235	T	downstream_gene_variant	MODIFIER	TOB2	ENSGALG00010012747	Transcript	ENSGALT00010030521.1	protein_coding	-	-	-	-	-	-	-	-	-	rs732206311	C	C/T	48400	1	-	EntrezGene	-	-	-	-	-	P1	-	Ensembl	-	-	-	-	-	-	-	-	-	-
.	1:49731235-49731235	T	downstream_gene_variant	MODIFIER	TOB2	ENSGALG00010012747	Transcript	ENSGALT00010030523.1	protein_coding	-	-	-	-	-	-	-	-	-	rs732206311	C	C/T	48400	1	-	EntrezGene	-	-	-	-	-	P1	-	Ensembl	-	-	-	-	-	-	-	-	-	-
.	1:49731235-49731235	T	downstream_gene_variant	MODIFIER	TOB2	ENSGALG00010012747	Transcript	ENSGALT00010030526.1	protein_coding	-	-	-	-	-	-	-	-	-	rs732206311	C	C/T	45773	1	-	EntrezGene	-	-	-	-	-	P1	-	Ensembl	-	-	-	-	-	-	-	-	-	-
.	1:49731235-49731235	T	downstream_gene_variant	MODIFIER	TOB2	ENSGALG00010012747	Transcript	ENSGALT00010030532.1	protein_coding	-	-	-	-	-	-	-	-	-	rs732206311	C	C/T	45822	1	-	EntrezGene	-	-	-	-	-	P1	-	Ensembl	-	-	-	-	-	-	-	-	-	-
.	1:49731235-49731235	T	downstream_gene_variant	MODIFIER	TOB2	ENSGALG00010012747	Transcript	ENSGALT00010030538.1	protein_coding	-	-	-	-	-	-	-	-	-	rs732206311	C	C/T	45509	1	-	EntrezGene	-	-	-	-	-	P1	-	Ensembl	-	-	-	-	-	-	-	-	-	-
.	1:49731235-49731235	T	downstream_gene_variant	MODIFIER	TOB2	ENSGALG00010012747	Transcript	ENSGALT00010030549.1	protein_coding	-	-	-	-	-	-	-	-	-	rs732206311	C	C/T	45817	1	-	EntrezGene	-	-	-	-	-	P1	-	Ensembl	-	-	-	-	-	-	-	-	-	-
.	1:49731235-49731235	T	downstream_gene_variant	MODIFIER	TOB2	ENSGALG00010012747	Transcript	ENSGALT00010030557.1	protein_coding	-	-	-	-	-	-	-	-	-	rs732206311	C	C/T	45081	1	-	EntrezGene	-	-	-	-	-	P1	-	Ensembl	-	-	-	-	-	-	-	-	-	-
.	1:49731235-49731235	T	downstream_gene_variant	MODIFIER	TOB2	ENSGALG00010012747	Transcript	ENSGALT00010030562.1	protein_coding	-	-	-	-	-	-	-	-	-	rs732206311	C	C/T	38549	1	-	EntrezGene	-	-	-	-	-	P1	-	Ensembl	-	-	-	-	-	-	-	-	-	-
.	1:49731235-49731235	T	downstream_gene_variant	MODIFIER	PHF5A	ENSGALG00010012765	Transcript	ENSGALT00010030582.1	protein_coding	-	-	-	-	-	-	-	-	-	rs732206311	C	C/T	57427	1	-	EntrezGene	-	-	-	-	-	P1	-	Ensembl	-	-	-	-	-	-	-	-	-	-
.	1:49731235-49731235	T	upstream_gene_variant	MODIFIER	TEF	ENSGALG00010012786	Transcript	ENSGALT00010030643.1	protein_coding	-	-	-	-	-	-	-	-	-	rs732206311	C	C/T	18222	-1	-	EntrezGene	-	-	-	-	-	-	-	Ensembl	-	-	-	-	-	-	-	-	-	-
.	1:49731235-49731235	T	upstream_gene_variant	MODIFIER	TEF	ENSGALG00010012786	Transcript	ENSGALT00010030661.1	protein_coding	-	-	-	-	-	-	-	-	-	rs732206311	C	C/T	13663	-1	-	EntrezGene	-	-	-	-	-	A1	-	Ensembl	-	-	-	-	-	-	-	-	-	-
.	1:49731235-49731235	T	upstream_gene_variant	MODIFIER	TEF	ENSGALG00010012786	Transcript	ENSGALT00010030670.1	protein_coding	-	-	-	-	-	-	-	-	-	rs732206311	C	C/T	13585	-1	-	EntrezGene	-	-	-	-	-	P4	-	Ensembl	-	-	-	-	-	-	-	-	-	-
.	1:49731235-49731235	T	intron_variant	MODIFIER	ZC3H7B	ENSGALG00010012797	Transcript	ENSGALT00010030690.1	protein_coding	-	20/22	-	-	-	-	-	-	-	rs732206311	C	C/T	-	-1	-	Uniprot_gn	-	-	-	-	-	P1	-	Ensembl	-	-	-	-	-	-	-	-	-	-
.	1:49731235-49731235	T	upstream_gene_variant	MODIFIER	RANGAP1	ENSGALG00010012819	Transcript	ENSGALT00010030750.1	protein_coding	-	-	-	-	-	-	-	-	-	rs732206311	C	C/T	41806	1	-	EntrezGene	-	-	-	-	-	-	-	Ensembl	-	-	-	-	-	-	-	-	-	-
.	1:49731235-49731235	T	upstream_gene_variant	MODIFIER	RANGAP1	ENSGALG00010012819	Transcript	ENSGALT00010030761.1	protein_coding	-	-	-	-	-	-	-	-	-	rs732206311	C	C/T	41806	1	-	EntrezGene	-	-	-	-	-	P1	-	Ensembl	-	-	-	-	-	-	-	-	-	-
.	1:49731235-49731235	T	upstream_gene_variant	MODIFIER	CHADL	ENSGALG00010012832	Transcript	ENSGALT00010030772.1	protein_coding	-	-	-	-	-	-	-	-	-	rs732206311	C	C/T	61425	1	-	EntrezGene	-	-	-	-	-	P1	-	Ensembl	-	-	-	-	-	-	-	-	-	-
.	1:49731235-49731235	T	downstream_gene_variant	MODIFIER	L3MBTL2	ENSGALG00010012841	Transcript	ENSGALT00010030814.1	protein_coding	-	-	-	-	-	-	-	-	-	rs732206311	C	C/T	66503	-1	-	EntrezGene	-	-	-	-	-	A2	-	Ensembl	-	-	-	-	-	-	-	-	-	-
.	1:49731235-49731235	T	downstream_gene_variant	MODIFIER	L3MBTL2	ENSGALG00010012841	Transcript	ENSGALT00010030816.1	protein_coding	-	-	-	-	-	-	-	-	-	rs732206311	C	C/T	66137	-1	-	EntrezGene	-	-	-	-	-	P2	-	Ensembl	-	-	-	-	-	-	-	-	-	-
.	1:49731235-49731235	T	downstream_gene_variant	MODIFIER	EP300	ENSGALG00010012865	Transcript	ENSGALT00010030858.1	protein_coding	-	-	-	-	-	-	-	-	-	rs732206311	C	C/T	86804	-1	-	Uniprot_gn	-	-	-	-	-	P2	-	Ensembl	-	-	-	-	-	-	-	-	-	-
.	1:49731235-49731235	T	downstream_gene_variant	MODIFIER	EP300	ENSGALG00010012865	Transcript	ENSGALT00010030876.1	protein_coding	-	-	-	-	-	-	-	-	-	rs732206311	C	C/T	86804	-1	-	Uniprot_gn	-	-	-	-	-	A2	-	Ensembl	-	-	-	-	-	-	-	-	-	-
.	1:49731235-49731235	T	downstream_gene_variant	MODIFIER	EP300	ENSGALG00010012865	Transcript	ENSGALT00010030888.1	protein_coding	-	-	-	-	-	-	-	-	-	rs732206311	C	C/T	86804	-1	-	Uniprot_gn	-	-	-	-	-	A2	-	Ensembl	-	-	-	-	-	-	-	-	-	-
.	1:49731235-49731235	T	downstream_gene_variant	MODIFIER	RBX1	ENSGALG00010012900	Transcript	ENSGALT00010030953.1	protein_coding	-	-	-	-	-	-	-	-	-	rs732206311	C	C/T	168872	-1	-	EntrezGene	-	-	-	-	-	-	-	Ensembl	-	-	-	-	-	-	-	-	-	-
.	1:49731235-49731235	T	downstream_gene_variant	MODIFIER	RBX1	ENSGALG00010012900	Transcript	ENSGALT00010030956.1	protein_coding	-	-	-	-	-	-	-	-	-	rs732206311	C	C/T	168870	-1	-	EntrezGene	-	-	-	-	-	-	-	Ensembl	-	-	-	-	-	-	-	-	-	-
.	1:49731235-49731235	T	downstream_gene_variant	MODIFIER	RBX1	ENSGALG00010012900	Transcript	ENSGALT00010030960.1	protein_coding	-	-	-	-	-	-	-	-	-	rs732206311	C	C/T	168865	-1	-	EntrezGene	-	-	-	-	-	P1	-	Ensembl	-	-	-	-	-	-	-	-	-	-
.	1:49731235-49731235	T	downstream_gene_variant	MODIFIER	RBX1	ENSGALG00010012900	Transcript	ENSGALT00010030963.1	protein_coding	-	-	-	-	-	-	-	-	-	rs732206311	C	C/T	168872	-1	-	EntrezGene	-	-	-	-	-	-	-	Ensembl	-	-	-	-	-	-	-	-	-	-
.	1:49731235-49731235	T	downstream_gene_variant	MODIFIER	XPNPEP3	ENSGALG00010012910	Transcript	ENSGALT00010030981.1	protein_coding	-	-	-	-	-	-	-	-	-	rs732206311	C	C/T	199065	-1	-	Uniprot_gn	-	-	-	-	-	P1	-	Ensembl	-	-	-	-	-	-	-	-	-	-
.	1:49731235-49731235	T	upstream_gene_variant	MODIFIER	-	ENSGALG00010013916	Transcript	ENSGALT00010033349.1	lncRNA	-	-	-	-	-	-	-	-	-	rs732206311	C	C/T	91710	-1	-	-	-	-	-	-	-	-	-	Ensembl	-	-	-	-	-	-	-	-	-	-
.	1:49731235-49731235	T	downstream_gene_variant	MODIFIER	-	ENSGALG00010013920	Transcript	ENSGALT00010033361.1	lncRNA	-	-	-	-	-	-	-	-	-	rs732206311	C	C/T	81463	-1	-	-	-	-	-	-	-	-	-	Ensembl	-	-	-	-	-	-	-	-	-	-
.	1:49731235-49731235	T	downstream_gene_variant	MODIFIER	-	ENSGALG00010013920	Transcript	ENSGALT00010033365.1	lncRNA	-	-	-	-	-	-	-	-	-	rs732206311	C	C/T	82420	-1	-	-	-	-	-	-	-	-	-	Ensembl	-	-	-	-	-	-	-	-	-	-
.	1:49731235-49731235	T	downstream_gene_variant	MODIFIER	-	ENSGALG00010013920	Transcript	ENSGALT00010033367.1	lncRNA	-	-	-	-	-	-	-	-	-	rs732206311	C	C/T	82452	-1	-	-	-	-	-	-	-	-	-	Ensembl	-	-	-	-	-	-	-	-	-	-
.	1:49731235-49731235	T	downstream_gene_variant	MODIFIER	-	ENSGALG00010013925	Transcript	ENSGALT00010033376.1	lncRNA	-	-	-	-	-	-	-	-	-	rs732206311	C	C/T	146963	-1	-	-	-	-	-	-	-	-	-	Ensembl	-	-	-	-	-	-	-	-	-	-
.	1:49731235-49731235	T	downstream_gene_variant	MODIFIER	-	ENSGALG00010013925	Transcript	ENSGALT00010033377.1	lncRNA	-	-	-	-	-	-	-	-	-	rs732206311	C	C/T	147012	-1	-	-	-	-	-	-	-	-	-	Ensembl	-	-	-	-	-	-	-	-	-	-
.	1:49731235-49731235	T	upstream_gene_variant	MODIFIER	-	ENSGALG00010013929	Transcript	ENSGALT00010033387.1	lncRNA	-	-	-	-	-	-	-	-	-	rs732206311	C	C/T	182124	1	-	-	-	-	-	-	-	-	-	Ensembl	-	-	-	-	-	-	-	-	-	-
.	1:49731235-49731235	T	upstream_gene_variant	MODIFIER	-	ENSGALG00010013929	Transcript	ENSGALT00010033390.1	lncRNA	-	-	-	-	-	-	-	-	-	rs732206311	C	C/T	184033	1	-	-	-	-	-	-	-	-	-	Ensembl	-	-	-	-	-	-	-	-	-	-
.	1:49731235-49731235	T	downstream_gene_variant	MODIFIER	-	ENSGALG00010013946	Transcript	ENSGALT00010033434.1	lncRNA	-	-	-	-	-	-	-	-	-	rs732206311	C	C/T	189971	-1	-	-	-	-	-	-	-	-	-	Ensembl	-	-	-	-	-	-	-	-	-	-
.	1:49731235-49731235	T	downstream_gene_variant	MODIFIER	-	ENSGALG00010013946	Transcript	ENSGALT00010033436.1	lncRNA	-	-	-	-	-	-	-	-	-	rs732206311	C	C/T	190364	-1	-	-	-	-	-	-	-	-	-	Ensembl	-	-	-	-	-	-	-	-	-	-
.	1:49731235-49731235	T	downstream_gene_variant	MODIFIER	-	ENSGALG00010013946	Transcript	ENSGALT00010033438.1	lncRNA	-	-	-	-	-	-	-	-	-	rs732206311	C	C/T	190846	-1	-	-	-	-	-	-	-	-	-	Ensembl	-	-	-	-	-	-	-	-	-	-
.	1:49731235-49731235	T	downstream_gene_variant	MODIFIER	-	ENSGALG00010013946	Transcript	ENSGALT00010033444.1	lncRNA	-	-	-	-	-	-	-	-	-	rs732206311	C	C/T	191083	-1	-	-	-	-	-	-	-	-	-	Ensembl	-	-	-	-	-	-	-	-	-	-
.	1:49731235-49731235	T	downstream_gene_variant	MODIFIER	-	ENSGALG00010013946	Transcript	ENSGALT00010033446.1	lncRNA	-	-	-	-	-	-	-	-	-	rs732206311	C	C/T	193639	-1	-	-	-	-	-	-	-	-	-	Ensembl	-	-	-	-	-	-	-	-	-	-
.	1:49731235-49731235	T	downstream_gene_variant	MODIFIER	-	ENSGALG00010013946	Transcript	ENSGALT00010033447.1	lncRNA	-	-	-	-	-	-	-	-	-	rs732206311	C	C/T	196549	-1	-	-	-	-	-	-	-	-	-	Ensembl	-	-	-	-	-	-	-	-	-	-
.	1:49731235-49731235	T	downstream_gene_variant	MODIFIER	-	ENSGALG00010014212	Transcript	ENSGALT00010034217.1	lncRNA	-	-	-	-	-	-	-	-	-	rs732206311	C	C/T	149466	-1	-	-	-	-	-	-	-	-	-	Ensembl	-	-	-	-	-	-	-	-	-	-
.	1:49731235-49731235	T	downstream_gene_variant	MODIFIER	-	ENSGALG00010014212	Transcript	ENSGALT00010034219.1	lncRNA	-	-	-	-	-	-	-	-	-	rs732206311	C	C/T	155809	-1	-	-	-	-	-	-	-	-	-	Ensembl	-	-	-	-	-	-	-	-	-	-
.	1:49731235-49731235	T	downstream_gene_variant	MODIFIER	gga-mir-1683	ENSGALG00010014227	Transcript	ENSGALT00010034259.1	miRNA	-	-	-	-	-	-	-	-	-	rs732206311	C	C/T	198626	-1	-	miRBase	-	-	-	-	-	-	-	Ensembl	-	-	-	-	-	-	-	-	-	-
.	1:49731235-49731235	T	upstream_gene_variant	MODIFIER	gga-mir-33-1	ENSGALG00010014237	Transcript	ENSGALT00010034282.1	miRNA	-	-	-	-	-	-	-	-	-	rs732206311	C	C/T	196146	-1	-	miRBase	-	-	-	-	-	-	-	Ensembl	-	-	-	-	-	-	-	-	-	-
.	1:49731235-49731235	T	upstream_gene_variant	MODIFIER	RANGAP1	417997	Transcript	NM_001006237.1	protein_coding	-	-	-	-	-	-	-	-	-	rs732206311	C	C/T	41801	1	-	EntrezGene	-	-	-	-	-	-	-	RefSeq	-	-	-	-	-	-	-	-	-	-
.	1:49731235-49731235	T	upstream_gene_variant	MODIFIER	-	NM_001006237	Transcript	NM_001006237.2	cDNA	-	-	-	-	-	-	-	-	-	rs732206311	C	C/T	41811	1	-	-	-	-	-	-	-	-	-	RefSeq	-	-	-	-	-	-	-	-	-	-
.	1:49731235-49731235	T	downstream_gene_variant	MODIFIER	L3MBTL2	417999	Transcript	NM_001006238.1	protein_coding	-	-	-	-	-	-	-	-	-	rs732206311	C	C/T	66503	-1	-	EntrezGene	-	-	-	-	-	-	-	RefSeq	-	-	-	-	-	-	-	-	-	-
.	1:49731235-49731235	T	downstream_gene_variant	MODIFIER	-	NM_001006238	Transcript	NM_001006238.2	cDNA	-	-	-	-	-	-	-	-	-	rs732206311	C	C/T	66503	-1	-	-	-	-	-	-	-	-	-	RefSeq	-	-	-	-	-	-	-	-	-	-
.	1:49731235-49731235	T	downstream_gene_variant	MODIFIER	TOB2	417992	Transcript	NM_001012534.1	protein_coding	-	-	-	-	-	-	-	-	-	rs732206311	C	C/T	45817	1	-	EntrezGene	-	-	-	-	-	-	-	RefSeq	-	-	-	-	-	-	-	-	-	-
.	1:49731235-49731235	T	downstream_gene_variant	MODIFIER	-	NM_001012534	Transcript	NM_001012534.1	cDNA	-	-	-	-	-	-	-	-	-	rs732206311	C	C/T	45824	1	-	-	-	-	-	-	-	-	-	RefSeq	-	-	-	-	-	-	-	-	-	-
.	1:49731235-49731235	T	downstream_gene_variant	MODIFIER	RBX1	418001	Transcript	NM_001199250.1	protein_coding	-	-	-	-	-	-	-	-	-	rs732206311	C	C/T	168864	-1	-	EntrezGene	-	-	-	-	-	-	-	RefSeq	-	-	-	-	-	-	-	-	-	-
.	1:49731235-49731235	T	downstream_gene_variant	MODIFIER	-	NM_001199250	Transcript	NM_001199250.2	cDNA	-	-	-	-	-	-	-	-	-	rs732206311	C	C/T	168869	-1	-	-	-	-	-	-	-	-	-	RefSeq	-	-	-	-	-	-	-	-	-	-
.	1:49731235-49731235	T	upstream_gene_variant	MODIFIER	CHADL	417998	Transcript	NM_001252276.2	protein_coding	-	-	-	-	-	-	-	-	-	rs732206311	C	C/T	62064	1	-	EntrezGene	-	-	-	-	-	-	-	RefSeq	-	-	-	-	-	-	-	-	-	-
.	1:49731235-49731235	T	upstream_gene_variant	MODIFIER	-	NM_001252276	Transcript	NM_001252276.2	cDNA	-	-	-	-	-	-	-	-	-	rs732206311	C	C/T	62064	1	-	-	-	-	-	-	-	-	-	RefSeq	-	-	-	-	-	-	-	-	-	-
.	1:49731235-49731235	T	downstream_gene_variant	MODIFIER	POLR3H	417990	Transcript	NM_001277374.1	protein_coding	-	-	-	-	-	-	-	-	-	rs732206311	C	C/T	85185	1	-	EntrezGene	-	-	-	-	-	-	-	RefSeq	-	-	-	-	-	-	-	-	-	-
.	1:49731235-49731235	T	downstream_gene_variant	MODIFIER	-	NM_001277374	Transcript	NM_001277374.2	cDNA	-	-	-	-	-	-	-	-	-	rs732206311	C	C/T	85181	1	-	-	-	-	-	-	-	-	-	RefSeq	-	-	-	-	-	-	-	-	-	-
.	1:49731235-49731235	T	downstream_gene_variant	MODIFIER	PHF5A	417991	Transcript	NM_001277376.1	protein_coding	-	-	-	-	-	-	-	-	-	rs732206311	C	C/T	57425	1	-	EntrezGene	-	-	-	-	-	-	-	RefSeq	-	-	-	-	-	-	-	-	-	-
.	1:49731235-49731235	T	downstream_gene_variant	MODIFIER	-	NM_001277376	Transcript	NM_001277376.2	cDNA	-	-	-	-	-	-	-	-	-	rs732206311	C	C/T	57437	1	-	-	-	-	-	-	-	-	-	RefSeq	-	-	-	-	-	-	-	-	-	-
.	1:49731235-49731235	T	upstream_gene_variant	MODIFIER	ACO2	374009	Transcript	NM_204188.2	protein_coding	-	-	-	-	-	-	-	-	-	rs732206311	C	C/T	63716	-1	cds_start_NF	EntrezGene	-	-	-	-	-	-	-	RefSeq	-	-	-	-	-	-	-	-	-	-
.	1:49731235-49731235	T	upstream_gene_variant	MODIFIER	-	NM_204188	Transcript	NM_204188.3	cDNA	-	-	-	-	-	-	-	-	-	rs732206311	C	C/T	63720	-1	-	-	-	-	-	-	-	-	-	RefSeq	-	-	-	-	-	-	-	-	-	-
.	1:49731235-49731235	T	upstream_gene_variant	MODIFIER	XRCC6	395767	Transcript	NM_204927.2	protein_coding	-	-	-	-	-	-	-	-	-	rs732206311	C	C/T	121089	-1	cds_start_NF	EntrezGene	-	-	-	-	-	-	-	RefSeq	-	-	-	-	-	-	-	-	-	-
.	1:49731235-49731235	T	upstream_gene_variant	MODIFIER	-	NM_204927	Transcript	NM_204927.2	cDNA	-	-	-	-	-	-	-	-	-	rs732206311	C	C/T	121089	-1	-	-	-	-	-	-	-	-	-	RefSeq	-	-	-	-	-	-	-	-	-	-
.	1:49731235-49731235	T	upstream_gene_variant	MODIFIER	TEF	396342	Transcript	NM_205382.1	protein_coding	-	-	-	-	-	-	-	-	-	rs732206311	C	C/T	13691	-1	cds_end_NF	EntrezGene	-	-	-	-	-	-	-	RefSeq	-	-	-	-	-	-	-	-	-	-
.	1:49731235-49731235	T	upstream_gene_variant	MODIFIER	-	NM_205382	Transcript	NM_205382.1	cDNA	-	-	-	-	-	-	-	-	-	rs732206311	C	C/T	13691	-1	-	-	-	-	-	-	-	-	-	RefSeq	-	-	-	-	-	-	-	-	-	-
.	1:49731235-49731235	T	upstream_gene_variant	MODIFIER	MIR33A	777924	Transcript	NR_031395.1	miRNA	-	-	-	-	-	-	-	-	-	rs732206311	C	C/T	196146	-1	-	EntrezGene	-	-	-	-	-	-	-	RefSeq	-	-	-	-	-	-	-	-	-	-
.	1:49731235-49731235	T	downstream_gene_variant	MODIFIER	MIR1683	100315781	Transcript	NR_035176.1	miRNA	-	-	-	-	-	-	-	-	-	rs732206311	C	C/T	198626	-1	-	EntrezGene	-	-	-	-	-	-	-	RefSeq	-	-	-	-	-	-	-	-	-	-
.	1:49731235-49731235	T	downstream_gene_variant	MODIFIER	DESI1	770448	Transcript	XM_001233782.6	protein_coding	-	-	-	-	-	-	-	-	-	rs732206311	C	C/T	107408	1	-	EntrezGene	-	-	-	-	-	-	-	RefSeq	-	-	-	-	-	-	-	-	-	-
.	1:49731235-49731235	T	upstream_gene_variant	MODIFIER	CCDC134	417984	Transcript	XM_003640375.5	protein_coding	-	-	-	-	-	-	-	-	-	rs732206311	C	C/T	176315	-1	-	EntrezGene	-	-	-	-	-	-	-	RefSeq	-	-	-	-	-	-	-	-	-	-
.	1:49731235-49731235	T	upstream_gene_variant	MODIFIER	CSDC2	425183	Transcript	XM_003640376.5	protein_coding	-	-	-	-	-	-	-	-	-	rs732206311	C	C/T	96018	-1	-	EntrezGene	-	-	-	-	-	-	-	RefSeq	-	-	-	-	-	-	-	-	-	-
.	1:49731235-49731235	T	downstream_gene_variant	MODIFIER	SHISA8	100857803	Transcript	XM_003640380.5	protein_coding	-	-	-	-	-	-	-	-	-	rs732206311	C	C/T	198476	1	-	EntrezGene	-	-	-	-	-	-	-	RefSeq	-	-	-	-	-	-	-	-	-	-
.	1:49731235-49731235	T	upstream_gene_variant	MODIFIER	CCDC134	417984	Transcript	XM_004937702.4	protein_coding	-	-	-	-	-	-	-	-	-	rs732206311	C	C/T	176814	-1	-	EntrezGene	-	-	-	-	-	-	-	RefSeq	-	-	-	-	-	-	-	-	-	-
.	1:49731235-49731235	T	intron_variant	MODIFIER	ZC3H7B	417996	Transcript	XM_004937703.4	protein_coding	-	20/22	-	-	-	-	-	-	-	rs732206311	C	C/T	-	-1	-	EntrezGene	-	-	-	-	-	-	-	RefSeq	-	-	-	-	-	-	-	-	-	-
.	1:49731235-49731235	T	intron_variant	MODIFIER	ZC3H7B	417996	Transcript	XM_004937706.4	protein_coding	-	20/22	-	-	-	-	-	-	-	rs732206311	C	C/T	-	-1	-	EntrezGene	-	-	-	-	-	-	-	RefSeq	-	-	-	-	-	-	-	-	-	-
.	1:49731235-49731235	T	downstream_gene_variant	MODIFIER	EP300	418000	Transcript	XM_004937710.4	protein_coding	-	-	-	-	-	-	-	-	-	rs732206311	C	C/T	86509	-1	-	EntrezGene	-	-	-	-	-	-	-	RefSeq	-	-	-	-	-	-	-	-	-	-
.	1:49731235-49731235	T	downstream_gene_variant	MODIFIER	POLR3H	417990	Transcript	XM_015285093.3	protein_coding	-	-	-	-	-	-	-	-	-	rs732206311	C	C/T	85185	1	-	EntrezGene	-	-	-	-	-	-	-	RefSeq	-	-	-	-	-	-	-	-	-	-
.	1:49731235-49731235	T	upstream_gene_variant	MODIFIER	RANGAP1	417997	Transcript	XM_015285127.3	protein_coding	-	-	-	-	-	-	-	-	-	rs732206311	C	C/T	41736	1	-	EntrezGene	-	-	-	-	-	-	-	RefSeq	-	-	-	-	-	-	-	-	-	-
.	1:49731235-49731235	T	upstream_gene_variant	MODIFIER	RANGAP1	417997	Transcript	XM_015285130.3	protein_coding	-	-	-	-	-	-	-	-	-	rs732206311	C	C/T	41755	1	-	EntrezGene	-	-	-	-	-	-	-	RefSeq	-	-	-	-	-	-	-	-	-	-
.	1:49731235-49731235	T	upstream_gene_variant	MODIFIER	CHADL	417998	Transcript	XM_015285150.3	protein_coding	-	-	-	-	-	-	-	-	-	rs732206311	C	C/T	61292	1	-	EntrezGene	-	-	-	-	-	-	-	RefSeq	-	-	-	-	-	-	-	-	-	-
.	1:49731235-49731235	T	downstream_gene_variant	MODIFIER	L3MBTL2	417999	Transcript	XM_015285162.3	protein_coding	-	-	-	-	-	-	-	-	-	rs732206311	C	C/T	66503	-1	-	EntrezGene	-	-	-	-	-	-	-	RefSeq	-	-	-	-	-	-	-	-	-	-
.	1:49731235-49731235	T	downstream_gene_variant	MODIFIER	SNU13	417986	Transcript	XM_015286219.1	protein_coding	-	-	-	-	-	-	-	-	-	rs732206311	C	C/T	137107	1	-	EntrezGene	-	-	-	-	-	-	-	RefSeq	-	-	-	-	-	-	-	-	-	-
.	1:49731235-49731235	T	upstream_gene_variant	MODIFIER	SREBF2	395304	Transcript	XM_015289037.3	protein_coding	-	-	-	-	-	-	-	-	-	rs732206311	C	C/T	180922	-1	-	EntrezGene	-	-	-	-	-	-	-	RefSeq	-	-	-	-	-	-	-	-	-	-
.	1:49731235-49731235	T	upstream_gene_variant	MODIFIER	CCDC134	417984	Transcript	XM_015289050.3	protein_coding	-	-	-	-	-	-	-	-	-	rs732206311	C	C/T	176456	-1	-	EntrezGene	-	-	-	-	-	-	-	RefSeq	-	-	-	-	-	-	-	-	-	-
.	1:49731235-49731235	T	upstream_gene_variant	MODIFIER	CCDC134	417984	Transcript	XM_015289056.3	protein_coding	-	-	-	-	-	-	-	-	-	rs732206311	C	C/T	176347	-1	-	EntrezGene	-	-	-	-	-	-	-	RefSeq	-	-	-	-	-	-	-	-	-	-
.	1:49731235-49731235	T	upstream_gene_variant	MODIFIER	CCDC134	417984	Transcript	XM_015289066.3	protein_coding	-	-	-	-	-	-	-	-	-	rs732206311	C	C/T	176456	-1	-	EntrezGene	-	-	-	-	-	-	-	RefSeq	-	-	-	-	-	-	-	-	-	-
.	1:49731235-49731235	T	upstream_gene_variant	MODIFIER	CHADL	417998	Transcript	XM_025148538.2	protein_coding	-	-	-	-	-	-	-	-	-	rs732206311	C	C/T	61182	1	-	EntrezGene	-	-	-	-	-	-	-	RefSeq	-	-	-	-	-	-	-	-	-	-
.	1:49731235-49731235	T	downstream_gene_variant	MODIFIER	PMM1	417989	Transcript	XM_025155125.2	protein_coding	-	-	-	-	-	-	-	-	-	rs732206311	C	C/T	100447	1	-	EntrezGene	-	-	-	-	-	-	-	RefSeq	-	-	-	-	-	-	-	-	-	-
.	1:49731235-49731235	T	intron_variant	MODIFIER	ZC3H7B	417996	Transcript	XM_025155134.2	protein_coding	-	19/21	-	-	-	-	-	-	-	rs732206311	C	C/T	-	-1	-	EntrezGene	-	-	-	-	-	-	-	RefSeq	-	-	-	-	-	-	-	-	-	-
.	1:49731235-49731235	T	intron_variant	MODIFIER	ZC3H7B	417996	Transcript	XM_025155141.2	protein_coding	-	19/21	-	-	-	-	-	-	-	rs732206311	C	C/T	-	-1	-	EntrezGene	-	-	-	-	-	-	-	RefSeq	-	-	-	-	-	-	-	-	-	-
.	1:49731235-49731235	T	intron_variant	MODIFIER	ZC3H7B	417996	Transcript	XM_025155145.2	protein_coding	-	20/22	-	-	-	-	-	-	-	rs732206311	C	C/T	-	-1	-	EntrezGene	-	-	-	-	-	-	-	RefSeq	-	-	-	-	-	-	-	-	-	-
.	1:49731235-49731235	T	intron_variant	MODIFIER	ZC3H7B	417996	Transcript	XM_025155150.2	protein_coding	-	20/22	-	-	-	-	-	-	-	rs732206311	C	C/T	-	-1	-	EntrezGene	-	-	-	-	-	-	-	RefSeq	-	-	-	-	-	-	-	-	-	-
.	1:49731235-49731235	T	intron_variant	MODIFIER	ZC3H7B	417996	Transcript	XM_025155152.2	protein_coding	-	19/21	-	-	-	-	-	-	-	rs732206311	C	C/T	-	-1	-	EntrezGene	-	-	-	-	-	-	-	RefSeq	-	-	-	-	-	-	-	-	-	-
.	1:49731235-49731235	T	intron_variant	MODIFIER	ZC3H7B	417996	Transcript	XM_025155160.2	protein_coding	-	19/19	-	-	-	-	-	-	-	rs732206311	C	C/T	-	-1	-	EntrezGene	-	-	-	-	-	-	-	RefSeq	-	-	-	-	-	-	-	-	-	-
.	1:49731235-49731235	T	intron_variant	MODIFIER	ZC3H7B	417996	Transcript	XM_025155162.2	protein_coding	-	19/21	-	-	-	-	-	-	-	rs732206311	C	C/T	-	-1	-	EntrezGene	-	-	-	-	-	-	-	RefSeq	-	-	-	-	-	-	-	-	-	-
.	1:49731235-49731235	T	upstream_gene_variant	MODIFIER	MEI1	417985	Transcript	XM_040668755.1	protein_coding	-	-	-	-	-	-	-	-	-	rs732206311	C	C/T	138958	-1	-	EntrezGene	-	-	-	-	-	-	-	RefSeq	-	-	-	-	-	-	-	-	-	-
.	1:49731235-49731235	T	upstream_gene_variant	MODIFIER	MEI1	417985	Transcript	XM_040668763.1	protein_coding	-	-	-	-	-	-	-	-	-	rs732206311	C	C/T	138958	-1	-	EntrezGene	-	-	-	-	-	-	-	RefSeq	-	-	-	-	-	-	-	-	-	-
.	1:49731235-49731235	T	upstream_gene_variant	MODIFIER	MEI1	417985	Transcript	XM_040668769.1	protein_coding	-	-	-	-	-	-	-	-	-	rs732206311	C	C/T	138958	-1	-	EntrezGene	-	-	-	-	-	-	-	RefSeq	-	-	-	-	-	-	-	-	-	-
.	1:49731235-49731235	T	upstream_gene_variant	MODIFIER	MEI1	417985	Transcript	XM_040668775.1	protein_coding	-	-	-	-	-	-	-	-	-	rs732206311	C	C/T	138958	-1	-	EntrezGene	-	-	-	-	-	-	-	RefSeq	-	-	-	-	-	-	-	-	-	-
.	1:49731235-49731235	T	upstream_gene_variant	MODIFIER	MEI1	417985	Transcript	XM_040668784.1	protein_coding	-	-	-	-	-	-	-	-	-	rs732206311	C	C/T	138958	-1	-	EntrezGene	-	-	-	-	-	-	-	RefSeq	-	-	-	-	-	-	-	-	-	-
.	1:49731235-49731235	T	upstream_gene_variant	MODIFIER	MEI1	417985	Transcript	XM_040668791.1	protein_coding	-	-	-	-	-	-	-	-	-	rs732206311	C	C/T	138958	-1	-	EntrezGene	-	-	-	-	-	-	-	RefSeq	-	-	-	-	-	-	-	-	-	-
.	1:49731235-49731235	T	upstream_gene_variant	MODIFIER	MEI1	417985	Transcript	XM_040668800.1	protein_coding	-	-	-	-	-	-	-	-	-	rs732206311	C	C/T	138958	-1	-	EntrezGene	-	-	-	-	-	-	-	RefSeq	-	-	-	-	-	-	-	-	-	-
.	1:49731235-49731235	T	upstream_gene_variant	MODIFIER	MEI1	417985	Transcript	XM_040668801.1	protein_coding	-	-	-	-	-	-	-	-	-	rs732206311	C	C/T	138989	-1	-	EntrezGene	-	-	-	-	-	-	-	RefSeq	-	-	-	-	-	-	-	-	-	-
.	1:49731235-49731235	T	upstream_gene_variant	MODIFIER	MEI1	417985	Transcript	XM_040668812.1	protein_coding	-	-	-	-	-	-	-	-	-	rs732206311	C	C/T	138989	-1	-	EntrezGene	-	-	-	-	-	-	-	RefSeq	-	-	-	-	-	-	-	-	-	-
.	1:49731235-49731235	T	upstream_gene_variant	MODIFIER	MEI1	417985	Transcript	XM_040668821.1	protein_coding	-	-	-	-	-	-	-	-	-	rs732206311	C	C/T	138989	-1	-	EntrezGene	-	-	-	-	-	-	-	RefSeq	-	-	-	-	-	-	-	-	-	-
.	1:49731235-49731235	T	upstream_gene_variant	MODIFIER	MEI1	417985	Transcript	XM_040668828.1	protein_coding	-	-	-	-	-	-	-	-	-	rs732206311	C	C/T	138958	-1	-	EntrezGene	-	-	-	-	-	-	-	RefSeq	-	-	-	-	-	-	-	-	-	-
.	1:49731235-49731235	T	upstream_gene_variant	MODIFIER	MEI1	417985	Transcript	XM_040668832.1	protein_coding	-	-	-	-	-	-	-	-	-	rs732206311	C	C/T	138958	-1	-	EntrezGene	-	-	-	-	-	-	-	RefSeq	-	-	-	-	-	-	-	-	-	-
.	1:49731235-49731235	T	upstream_gene_variant	MODIFIER	MEI1	417985	Transcript	XM_040668839.1	protein_coding	-	-	-	-	-	-	-	-	-	rs732206311	C	C/T	138990	-1	-	EntrezGene	-	-	-	-	-	-	-	RefSeq	-	-	-	-	-	-	-	-	-	-
.	1:49731235-49731235	T	upstream_gene_variant	MODIFIER	MEI1	417985	Transcript	XM_040668848.1	protein_coding	-	-	-	-	-	-	-	-	-	rs732206311	C	C/T	138990	-1	-	EntrezGene	-	-	-	-	-	-	-	RefSeq	-	-	-	-	-	-	-	-	-	-
.	1:49731235-49731235	T	upstream_gene_variant	MODIFIER	MEI1	417985	Transcript	XM_040668856.1	protein_coding	-	-	-	-	-	-	-	-	-	rs732206311	C	C/T	138990	-1	-	EntrezGene	-	-	-	-	-	-	-	RefSeq	-	-	-	-	-	-	-	-	-	-
.	1:49731235-49731235	T	upstream_gene_variant	MODIFIER	MEI1	417985	Transcript	XM_040668862.1	protein_coding	-	-	-	-	-	-	-	-	-	rs732206311	C	C/T	138958	-1	-	EntrezGene	-	-	-	-	-	-	-	RefSeq	-	-	-	-	-	-	-	-	-	-
.	1:49731235-49731235	T	downstream_gene_variant	MODIFIER	XPNPEP3	418002	Transcript	XM_040669088.1	protein_coding	-	-	-	-	-	-	-	-	-	rs732206311	C	C/T	197447	-1	-	EntrezGene	-	-	-	-	-	-	-	RefSeq	-	-	-	-	-	-	-	-	-	-
.	1:49731235-49731235	T	upstream_gene_variant	MODIFIER	RANGAP1	417997	Transcript	XM_040696573.1	protein_coding	-	-	-	-	-	-	-	-	-	rs732206311	C	C/T	41749	1	-	EntrezGene	-	-	-	-	-	-	-	RefSeq	-	-	-	-	-	-	-	-	-	-
.	1:49731235-49731235	T	upstream_gene_variant	MODIFIER	CCDC134	417984	Transcript	XM_416223.7	protein_coding	-	-	-	-	-	-	-	-	-	rs732206311	C	C/T	176989	-1	-	EntrezGene	-	-	-	-	-	-	-	RefSeq	-	-	-	-	-	-	-	-	-	-
.	1:49731235-49731235	T	upstream_gene_variant	MODIFIER	LOC107053744	107053744	Transcript	XR_001467300.3	lncRNA	-	-	-	-	-	-	-	-	-	rs732206311	C	C/T	37432	-1	-	EntrezGene	-	-	-	-	-	-	-	RefSeq	-	-	-	-	-	-	-	-	-	-
.	1:49731235-49731235	T	upstream_gene_variant	MODIFIER	LOC101749129	101749129	Transcript	XR_003077696.2	lncRNA	-	-	-	-	-	-	-	-	-	rs732206311	C	C/T	179826	1	-	EntrezGene	-	-	-	-	-	-	-	RefSeq	-	-	-	-	-	-	-	-	-	-
.	1:49731235-49731235	T	downstream_gene_variant	MODIFIER	LOC121109328	121109328	Transcript	XR_005848894.1	lncRNA	-	-	-	-	-	-	-	-	-	rs732206311	C	C/T	6152	1	-	EntrezGene	-	-	-	-	-	-	-	RefSeq	-	-	-	-	-	-	-	-	-	-
.	1:49731235-49731235	T	upstream_gene_variant	MODIFIER	LOC107053731	107053731	Transcript	XR_005848935.1	lncRNA	-	-	-	-	-	-	-	-	-	rs732206311	C	C/T	142367	1	-	EntrezGene	-	-	-	-	-	-	-	RefSeq	-	-	-	-	-	-	-	-	-	-
.	1:49731235-49731235	T	downstream_gene_variant	MODIFIER	LOC101748546	101748546	Transcript	XR_211068.4	lncRNA	-	-	-	-	-	-	-	-	-	rs732206311	C	C/T	33551	1	-	EntrezGene	-	-	-	-	-	-	-	RefSeq	-	-	-	-	-	-	-	-	-	-
.	1:50470803-50470803	A	upstream_gene_variant	MODIFIER	RPS19BP1	ENSGALG00010012378	Transcript	ENSGALT00010029638.1	protein_coding	-	-	-	-	-	-	-	-	-	rs316492417	G	G/A	159258	1	-	EntrezGene	-	-	-	-	-	P1	-	Ensembl	-	-	-	-	-	-	-	-	-	-
.	1:50470803-50470803	A	downstream_gene_variant	MODIFIER	ATF4	ENSGALG00010012407	Transcript	ENSGALT00010029718.1	protein_coding	-	-	-	-	-	-	-	-	-	rs316492417	G	G/A	167695	-1	-	EntrezGene	-	-	-	-	-	P1	-	Ensembl	-	-	-	-	-	-	-	-	-	-
.	1:50470803-50470803	A	downstream_gene_variant	MODIFIER	MIEF1	ENSGALG00010012426	Transcript	ENSGALT00010029772.1	protein_coding	-	-	-	-	-	-	-	-	-	rs316492417	G	G/A	186030	-1	-	Uniprot_gn	-	-	-	-	-	-	-	Ensembl	-	-	-	-	-	-	-	-	-	-
.	1:50470803-50470803	A	downstream_gene_variant	MODIFIER	MIEF1	ENSGALG00010012426	Transcript	ENSGALT00010029775.1	protein_coding	-	-	-	-	-	-	-	-	-	rs316492417	G	G/A	180704	-1	-	Uniprot_gn	-	-	-	-	-	-	-	Ensembl	-	-	-	-	-	-	-	-	-	-
.	1:50470803-50470803	A	downstream_gene_variant	MODIFIER	MIEF1	ENSGALG00010012426	Transcript	ENSGALT00010029778.1	protein_coding	-	-	-	-	-	-	-	-	-	rs316492417	G	G/A	180704	-1	-	Uniprot_gn	-	-	-	-	-	P1	-	Ensembl	-	-	-	-	-	-	-	-	-	-
.	1:50470803-50470803	A	downstream_gene_variant	MODIFIER	MGAT3	ENSGALG00010012517	Transcript	ENSGALT00010029991.1	protein_coding	-	-	-	-	-	-	-	-	-	rs316492417	G	G/A	194819	-1	-	EntrezGene	-	-	-	-	-	P1	-	Ensembl	-	-	-	-	-	-	-	-	-	-
.	1:50470803-50470803	A	downstream_gene_variant	MODIFIER	MGAT3	ENSGALG00010012517	Transcript	ENSGALT00010029994.1	protein_coding	-	-	-	-	-	-	-	-	-	rs316492417	G	G/A	194819	-1	-	EntrezGene	-	-	-	-	-	P1	-	Ensembl	-	-	-	-	-	-	-	-	-	-
.	1:50470803-50470803	A	downstream_gene_variant	MODIFIER	MGAT3	ENSGALG00010012517	Transcript	ENSGALT00010029999.1	protein_coding	-	-	-	-	-	-	-	-	-	rs316492417	G	G/A	196954	-1	-	EntrezGene	-	-	-	-	-	P1	-	Ensembl	-	-	-	-	-	-	-	-	-	-
.	1:50470803-50470803	A	intron_variant	MODIFIER	CACNA1I	ENSGALG00010012410	Transcript	ENSGALT00010030003.1	protein_coding	-	26/36	-	-	-	-	-	-	-	rs316492417	G	G/A	-	-1	-	Uniprot_gn	-	-	-	-	-	-	-	Ensembl	-	-	-	-	-	-	-	-	-	-
.	1:50470803-50470803	A	downstream_gene_variant	MODIFIER	MGAT3	ENSGALG00010012517	Transcript	ENSGALT00010030004.1	protein_coding	-	-	-	-	-	-	-	-	-	rs316492417	G	G/A	193064	-1	-	EntrezGene	-	-	-	-	-	P1	-	Ensembl	-	-	-	-	-	-	-	-	-	-
.	1:50470803-50470803	A	downstream_gene_variant	MODIFIER	MGAT3	ENSGALG00010012517	Transcript	ENSGALT00010030008.1	protein_coding	-	-	-	-	-	-	-	-	-	rs316492417	G	G/A	193064	-1	-	EntrezGene	-	-	-	-	-	P1	-	Ensembl	-	-	-	-	-	-	-	-	-	-
.	1:50470803-50470803	A	downstream_gene_variant	MODIFIER	MGAT3	ENSGALG00010012517	Transcript	ENSGALT00010030013.1	protein_coding	-	-	-	-	-	-	-	-	-	rs316492417	G	G/A	194819	-1	-	EntrezGene	-	-	-	-	-	P1	-	Ensembl	-	-	-	-	-	-	-	-	-	-
.	1:50470803-50470803	A	downstream_gene_variant	MODIFIER	MGAT3	ENSGALG00010012517	Transcript	ENSGALT00010030024.1	protein_coding	-	-	-	-	-	-	-	-	-	rs316492417	G	G/A	196254	-1	-	EntrezGene	-	-	-	-	-	P1	-	Ensembl	-	-	-	-	-	-	-	-	-	-
.	1:50470803-50470803	A	downstream_gene_variant	MODIFIER	MGAT3	ENSGALG00010012517	Transcript	ENSGALT00010030029.1	protein_coding	-	-	-	-	-	-	-	-	-	rs316492417	G	G/A	196957	-1	-	EntrezGene	-	-	-	-	-	P1	-	Ensembl	-	-	-	-	-	-	-	-	-	-
.	1:50470803-50470803	A	downstream_gene_variant	MODIFIER	MGAT3	ENSGALG00010012517	Transcript	ENSGALT00010030031.1	protein_coding	-	-	-	-	-	-	-	-	-	rs316492417	G	G/A	193064	-1	-	EntrezGene	-	-	-	-	-	P1	-	Ensembl	-	-	-	-	-	-	-	-	-	-
.	1:50470803-50470803	A	intron_variant	MODIFIER	CACNA1I	ENSGALG00010012410	Transcript	ENSGALT00010030184.1	protein_coding	-	25/34	-	-	-	-	-	-	-	rs316492417	G	G/A	-	-1	-	Uniprot_gn	-	-	-	-	-	-	-	Ensembl	-	-	-	-	-	-	-	-	-	-
.	1:50470803-50470803	A	intron_variant	MODIFIER	CACNA1I	ENSGALG00010012410	Transcript	ENSGALT00010030219.1	protein_coding	-	24/32	-	-	-	-	-	-	-	rs316492417	G	G/A	-	-1	-	Uniprot_gn	-	-	-	-	-	-	-	Ensembl	-	-	-	-	-	-	-	-	-	-
.	1:50470803-50470803	A	intron_variant	MODIFIER	CACNA1I	ENSGALG00010012410	Transcript	ENSGALT00010030249.1	protein_coding	-	25/34	-	-	-	-	-	-	-	rs316492417	G	G/A	-	-1	-	Uniprot_gn	-	-	-	-	-	-	-	Ensembl	-	-	-	-	-	-	-	-	-	-
.	1:50470803-50470803	A	intron_variant	MODIFIER	CACNA1I	ENSGALG00010012410	Transcript	ENSGALT00010030369.1	protein_coding	-	28/35	-	-	-	-	-	-	-	rs316492417	G	G/A	-	-1	-	Uniprot_gn	-	-	-	-	-	P2	-	Ensembl	-	-	-	-	-	-	-	-	-	-
.	1:50470803-50470803	A	intron_variant	MODIFIER	CACNA1I	ENSGALG00010012410	Transcript	ENSGALT00010030378.1	protein_coding	-	26/33	-	-	-	-	-	-	-	rs316492417	G	G/A	-	-1	-	Uniprot_gn	-	-	-	-	-	-	-	Ensembl	-	-	-	-	-	-	-	-	-	-
.	1:50470803-50470803	A	intron_variant	MODIFIER	CACNA1I	ENSGALG00010012410	Transcript	ENSGALT00010030418.1	protein_coding	-	24/36	-	-	-	-	-	-	-	rs316492417	G	G/A	-	-1	-	Uniprot_gn	-	-	-	-	-	A2	-	Ensembl	-	-	-	-	-	-	-	-	-	-
.	1:50470803-50470803	A	intron_variant	MODIFIER	CACNA1I	ENSGALG00010012410	Transcript	ENSGALT00010030427.1	protein_coding	-	23/35	-	-	-	-	-	-	-	rs316492417	G	G/A	-	-1	-	Uniprot_gn	-	-	-	-	-	-	-	Ensembl	-	-	-	-	-	-	-	-	-	-
.	1:50470803-50470803	A	intron_variant	MODIFIER	CACNA1I	ENSGALG00010012410	Transcript	ENSGALT00010030435.1	protein_coding	-	25/37	-	-	-	-	-	-	-	rs316492417	G	G/A	-	-1	-	Uniprot_gn	-	-	-	-	-	-	-	Ensembl	-	-	-	-	-	-	-	-	-	-
.	1:50470803-50470803	A	upstream_gene_variant	MODIFIER	TNRC6B	ENSGALG00010013146	Transcript	ENSGALT00010031519.1	protein_coding	-	-	-	-	-	-	-	-	-	rs316492417	G	G/A	183929	-1	-	Uniprot_gn	-	-	-	-	-	P4	-	Ensembl	-	-	-	-	-	-	-	-	-	-
.	1:50470803-50470803	A	upstream_gene_variant	MODIFIER	TNRC6B	ENSGALG00010013146	Transcript	ENSGALT00010031522.1	protein_coding	-	-	-	-	-	-	-	-	-	rs316492417	G	G/A	183929	-1	-	Uniprot_gn	-	-	-	-	-	A2	-	Ensembl	-	-	-	-	-	-	-	-	-	-
.	1:50470803-50470803	A	upstream_gene_variant	MODIFIER	TNRC6B	ENSGALG00010013146	Transcript	ENSGALT00010031523.1	protein_coding	-	-	-	-	-	-	-	-	-	rs316492417	G	G/A	183929	-1	-	Uniprot_gn	-	-	-	-	-	-	-	Ensembl	-	-	-	-	-	-	-	-	-	-
.	1:50470803-50470803	A	upstream_gene_variant	MODIFIER	TNRC6B	ENSGALG00010013146	Transcript	ENSGALT00010031525.1	protein_coding	-	-	-	-	-	-	-	-	-	rs316492417	G	G/A	183808	-1	-	Uniprot_gn	-	-	-	-	-	-	-	Ensembl	-	-	-	-	-	-	-	-	-	-
.	1:50470803-50470803	A	upstream_gene_variant	MODIFIER	FAM83F	ENSGALG00010013164	Transcript	ENSGALT00010031565.1	protein_coding	-	-	-	-	-	-	-	-	-	rs316492417	G	G/A	152217	-1	-	Uniprot_gn	-	-	-	-	-	P2	-	Ensembl	-	-	-	-	-	-	-	-	-	-
.	1:50470803-50470803	A	upstream_gene_variant	MODIFIER	FAM83F	ENSGALG00010013164	Transcript	ENSGALT00010031566.1	protein_coding	-	-	-	-	-	-	-	-	-	rs316492417	G	G/A	147769	-1	-	Uniprot_gn	-	-	-	-	-	A2	-	Ensembl	-	-	-	-	-	-	-	-	-	-
.	1:50470803-50470803	A	upstream_gene_variant	MODIFIER	FAM83F	ENSGALG00010013164	Transcript	ENSGALT00010031568.1	protein_coding	-	-	-	-	-	-	-	-	-	rs316492417	G	G/A	152217	-1	-	Uniprot_gn	-	-	-	-	-	A2	-	Ensembl	-	-	-	-	-	-	-	-	-	-
.	1:50470803-50470803	A	upstream_gene_variant	MODIFIER	GRAP2	ENSGALG00010013194	Transcript	ENSGALT00010031666.1	protein_coding	-	-	-	-	-	-	-	-	-	rs316492417	G	G/A	117518	-1	-	Uniprot_gn	-	-	-	-	-	-	-	Ensembl	-	-	-	-	-	-	-	-	-	-
.	1:50470803-50470803	A	upstream_gene_variant	MODIFIER	GRAP2	ENSGALG00010013194	Transcript	ENSGALT00010031669.1	protein_coding	-	-	-	-	-	-	-	-	-	rs316492417	G	G/A	115381	-1	-	Uniprot_gn	-	-	-	-	-	-	-	Ensembl	-	-	-	-	-	-	-	-	-	-
.	1:50470803-50470803	A	upstream_gene_variant	MODIFIER	GRAP2	ENSGALG00010013194	Transcript	ENSGALT00010031672.1	protein_coding	-	-	-	-	-	-	-	-	-	rs316492417	G	G/A	92346	-1	-	Uniprot_gn	-	-	-	-	-	P1	-	Ensembl	-	-	-	-	-	-	-	-	-	-
.	1:50470803-50470803	A	upstream_gene_variant	MODIFIER	GRAP2	ENSGALG00010013194	Transcript	ENSGALT00010031674.1	protein_coding	-	-	-	-	-	-	-	-	-	rs316492417	G	G/A	92255	-1	-	Uniprot_gn	-	-	-	-	-	-	-	Ensembl	-	-	-	-	-	-	-	-	-	-
.	1:50470803-50470803	A	downstream_gene_variant	MODIFIER	-	ENSGALG00010013962	Transcript	ENSGALT00010033479.1	lncRNA	-	-	-	-	-	-	-	-	-	rs316492417	G	G/A	37830	1	-	-	-	-	-	-	-	-	-	Ensembl	-	-	-	-	-	-	-	-	-	-
.	1:50470803-50470803	A	downstream_gene_variant	MODIFIER	-	ENSGALG00010013962	Transcript	ENSGALT00010033482.1	lncRNA	-	-	-	-	-	-	-	-	-	rs316492417	G	G/A	38881	1	-	-	-	-	-	-	-	-	-	Ensembl	-	-	-	-	-	-	-	-	-	-
.	1:50470803-50470803	A	downstream_gene_variant	MODIFIER	-	ENSGALG00010013962	Transcript	ENSGALT00010033484.1	lncRNA	-	-	-	-	-	-	-	-	-	rs316492417	G	G/A	38881	1	-	-	-	-	-	-	-	-	-	Ensembl	-	-	-	-	-	-	-	-	-	-
.	1:50470803-50470803	A	downstream_gene_variant	MODIFIER	-	ENSGALG00010013962	Transcript	ENSGALT00010033486.1	lncRNA	-	-	-	-	-	-	-	-	-	rs316492417	G	G/A	38881	1	-	-	-	-	-	-	-	-	-	Ensembl	-	-	-	-	-	-	-	-	-	-
.	1:50470803-50470803	A	downstream_gene_variant	MODIFIER	-	ENSGALG00010013962	Transcript	ENSGALT00010033487.1	lncRNA	-	-	-	-	-	-	-	-	-	rs316492417	G	G/A	48935	1	-	-	-	-	-	-	-	-	-	Ensembl	-	-	-	-	-	-	-	-	-	-
.	1:50470803-50470803	A	downstream_gene_variant	MODIFIER	-	ENSGALG00010013962	Transcript	ENSGALT00010033490.1	lncRNA	-	-	-	-	-	-	-	-	-	rs316492417	G	G/A	38881	1	-	-	-	-	-	-	-	-	-	Ensembl	-	-	-	-	-	-	-	-	-	-
.	1:50470803-50470803	A	downstream_gene_variant	MODIFIER	-	ENSGALG00010013962	Transcript	ENSGALT00010033492.1	lncRNA	-	-	-	-	-	-	-	-	-	rs316492417	G	G/A	46300	1	-	-	-	-	-	-	-	-	-	Ensembl	-	-	-	-	-	-	-	-	-	-
.	1:50470803-50470803	A	upstream_gene_variant	MODIFIER	-	ENSGALG00010014215	Transcript	ENSGALT00010034233.1	lncRNA	-	-	-	-	-	-	-	-	-	rs316492417	G	G/A	56259	-1	-	-	-	-	-	-	-	-	-	Ensembl	-	-	-	-	-	-	-	-	-	-
.	1:50470803-50470803	A	upstream_gene_variant	MODIFIER	-	ENSGALG00010014215	Transcript	ENSGALT00010034235.1	lncRNA	-	-	-	-	-	-	-	-	-	rs316492417	G	G/A	56259	-1	-	-	-	-	-	-	-	-	-	Ensembl	-	-	-	-	-	-	-	-	-	-
.	1:50470803-50470803	A	upstream_gene_variant	MODIFIER	-	ENSGALG00010014215	Transcript	ENSGALT00010034237.1	lncRNA	-	-	-	-	-	-	-	-	-	rs316492417	G	G/A	56259	-1	-	-	-	-	-	-	-	-	-	Ensembl	-	-	-	-	-	-	-	-	-	-
.	1:50470803-50470803	A	upstream_gene_variant	MODIFIER	-	ENSGALG00010014215	Transcript	ENSGALT00010034242.1	lncRNA	-	-	-	-	-	-	-	-	-	rs316492417	G	G/A	56259	-1	-	-	-	-	-	-	-	-	-	Ensembl	-	-	-	-	-	-	-	-	-	-
.	1:50470803-50470803	A	upstream_gene_variant	MODIFIER	-	ENSGALG00010014215	Transcript	ENSGALT00010034246.1	lncRNA	-	-	-	-	-	-	-	-	-	rs316492417	G	G/A	56259	-1	-	-	-	-	-	-	-	-	-	Ensembl	-	-	-	-	-	-	-	-	-	-
.	1:50470803-50470803	A	upstream_gene_variant	MODIFIER	gga-mir-12209	ENSGALG00010014233	Transcript	ENSGALT00010034279.1	miRNA	-	-	-	-	-	-	-	-	-	rs316492417	G	G/A	12974	-1	-	miRBase	-	-	-	-	-	-	-	Ensembl	-	-	-	-	-	-	-	-	-	-
.	1:50470803-50470803	A	downstream_gene_variant	MODIFIER	-	ENSGALG00010015652	Transcript	ENSGALT00010037678.1	lncRNA	-	-	-	-	-	-	-	-	-	rs316492417	G	G/A	139448	-1	-	-	-	-	-	-	-	-	-	Ensembl	-	-	-	-	-	-	-	-	-	-
.	1:50470803-50470803	A	downstream_gene_variant	MODIFIER	-	ENSGALG00010015652	Transcript	ENSGALT00010037683.1	lncRNA	-	-	-	-	-	-	-	-	-	rs316492417	G	G/A	139448	-1	-	-	-	-	-	-	-	-	-	Ensembl	-	-	-	-	-	-	-	-	-	-
.	1:50470803-50470803	A	upstream_gene_variant	MODIFIER	-	ENSGALG00010015656	Transcript	ENSGALT00010037690.1	lncRNA	-	-	-	-	-	-	-	-	-	rs316492417	G	G/A	174146	1	-	-	-	-	-	-	-	-	-	Ensembl	-	-	-	-	-	-	-	-	-	-
.	1:50470803-50470803	A	upstream_gene_variant	MODIFIER	RPS19BP1	418011	Transcript	NM_001006239.3	protein_coding	-	-	-	-	-	-	-	-	-	rs316492417	G	G/A	159537	1	-	EntrezGene	-	-	-	-	-	-	-	RefSeq	-	-	-	-	-	-	-	-	-	-
.	1:50470803-50470803	A	upstream_gene_variant	MODIFIER	-	NM_001006239	Transcript	NM_001006239.3	cDNA	-	-	-	-	-	-	-	-	-	rs316492417	G	G/A	159537	1	-	-	-	-	-	-	-	-	-	RefSeq	-	-	-	-	-	-	-	-	-	-
.	1:50470803-50470803	A	downstream_gene_variant	MODIFIER	MGAT3	418013	Transcript	NM_001012693.1	protein_coding	-	-	-	-	-	-	-	-	-	rs316492417	G	G/A	196991	-1	-	EntrezGene	-	-	-	-	-	-	-	RefSeq	-	-	-	-	-	-	-	-	-	-
.	1:50470803-50470803	A	downstream_gene_variant	MODIFIER	-	NM_001012693	Transcript	NM_001012693.1	cDNA	-	-	-	-	-	-	-	-	-	rs316492417	G	G/A	197009	-1	-	-	-	-	-	-	-	-	-	RefSeq	-	-	-	-	-	-	-	-	-	-
.	1:50470803-50470803	A	downstream_gene_variant	MODIFIER	ATF4	395693	Transcript	NM_204880.2	protein_coding	-	-	-	-	-	-	-	-	-	rs316492417	G	G/A	167685	-1	-	EntrezGene	-	-	-	-	-	-	-	RefSeq	-	-	-	-	-	-	-	-	-	-
.	1:50470803-50470803	A	downstream_gene_variant	MODIFIER	-	NM_204880	Transcript	NM_204880.3	cDNA	-	-	-	-	-	-	-	-	-	rs316492417	G	G/A	167685	-1	-	-	-	-	-	-	-	-	-	RefSeq	-	-	-	-	-	-	-	-	-	-
.	1:50470803-50470803	A	upstream_gene_variant	MODIFIER	MIR12209	114483773	Transcript	NR_161959.1	miRNA	-	-	-	-	-	-	-	-	-	rs316492417	G	G/A	12974	-1	-	EntrezGene	-	-	-	-	-	-	-	RefSeq	-	-	-	-	-	-	-	-	-	-
.	1:50470803-50470803	A	upstream_gene_variant	MODIFIER	FAM83F	770747	Transcript	XM_001234069.4	protein_coding	-	-	-	-	-	-	-	-	-	rs316492417	G	G/A	152555	-1	-	EntrezGene	-	-	-	-	-	-	-	RefSeq	-	-	-	-	-	-	-	-	-	-
.	1:50470803-50470803	A	upstream_gene_variant	MODIFIER	GRAP2	770756	Transcript	XM_001234081.6	protein_coding	-	-	-	-	-	-	-	-	-	rs316492417	G	G/A	92244	-1	-	EntrezGene	-	-	-	-	-	-	-	RefSeq	-	-	-	-	-	-	-	-	-	-
.	1:50470803-50470803	A	upstream_gene_variant	MODIFIER	TNRC6B	418010	Transcript	XM_004937722.4	protein_coding	-	-	-	-	-	-	-	-	-	rs316492417	G	G/A	183790	-1	-	EntrezGene	-	-	-	-	-	-	-	RefSeq	-	-	-	-	-	-	-	-	-	-
.	1:50470803-50470803	A	upstream_gene_variant	MODIFIER	TNRC6B	418010	Transcript	XM_004937723.4	protein_coding	-	-	-	-	-	-	-	-	-	rs316492417	G	G/A	183790	-1	-	EntrezGene	-	-	-	-	-	-	-	RefSeq	-	-	-	-	-	-	-	-	-	-
.	1:50470803-50470803	A	upstream_gene_variant	MODIFIER	TNRC6B	418010	Transcript	XM_004937731.4	protein_coding	-	-	-	-	-	-	-	-	-	rs316492417	G	G/A	183790	-1	-	EntrezGene	-	-	-	-	-	-	-	RefSeq	-	-	-	-	-	-	-	-	-	-
.	1:50470803-50470803	A	upstream_gene_variant	MODIFIER	GRAP2	770756	Transcript	XM_004937732.4	protein_coding	-	-	-	-	-	-	-	-	-	rs316492417	G	G/A	113150	-1	-	EntrezGene	-	-	-	-	-	-	-	RefSeq	-	-	-	-	-	-	-	-	-	-
.	1:50470803-50470803	A	downstream_gene_variant	MODIFIER	MGAT3	418013	Transcript	XM_015285183.3	protein_coding	-	-	-	-	-	-	-	-	-	rs316492417	G	G/A	196959	-1	-	EntrezGene	-	-	-	-	-	-	-	RefSeq	-	-	-	-	-	-	-	-	-	-
.	1:50470803-50470803	A	downstream_gene_variant	MODIFIER	MGAT3	418013	Transcript	XM_015285185.3	protein_coding	-	-	-	-	-	-	-	-	-	rs316492417	G	G/A	196959	-1	-	EntrezGene	-	-	-	-	-	-	-	RefSeq	-	-	-	-	-	-	-	-	-	-
.	1:50470803-50470803	A	downstream_gene_variant	MODIFIER	MGAT3	418013	Transcript	XM_015285191.3	protein_coding	-	-	-	-	-	-	-	-	-	rs316492417	G	G/A	196959	-1	-	EntrezGene	-	-	-	-	-	-	-	RefSeq	-	-	-	-	-	-	-	-	-	-
.	1:50470803-50470803	A	downstream_gene_variant	MODIFIER	MGAT3	418013	Transcript	XM_015285197.3	protein_coding	-	-	-	-	-	-	-	-	-	rs316492417	G	G/A	196959	-1	-	EntrezGene	-	-	-	-	-	-	-	RefSeq	-	-	-	-	-	-	-	-	-	-
.	1:50470803-50470803	A	upstream_gene_variant	MODIFIER	TNRC6B	418010	Transcript	XM_015288799.3	protein_coding	-	-	-	-	-	-	-	-	-	rs316492417	G	G/A	183790	-1	-	EntrezGene	-	-	-	-	-	-	-	RefSeq	-	-	-	-	-	-	-	-	-	-
.	1:50470803-50470803	A	upstream_gene_variant	MODIFIER	TNRC6B	418010	Transcript	XM_015288805.3	protein_coding	-	-	-	-	-	-	-	-	-	rs316492417	G	G/A	183790	-1	-	EntrezGene	-	-	-	-	-	-	-	RefSeq	-	-	-	-	-	-	-	-	-	-
.	1:50470803-50470803	A	upstream_gene_variant	MODIFIER	TNRC6B	418010	Transcript	XM_015288813.3	protein_coding	-	-	-	-	-	-	-	-	-	rs316492417	G	G/A	183790	-1	-	EntrezGene	-	-	-	-	-	-	-	RefSeq	-	-	-	-	-	-	-	-	-	-
.	1:50470803-50470803	A	downstream_gene_variant	MODIFIER	MGAT3	418013	Transcript	XM_025148586.2	protein_coding	-	-	-	-	-	-	-	-	-	rs316492417	G	G/A	196959	-1	-	EntrezGene	-	-	-	-	-	-	-	RefSeq	-	-	-	-	-	-	-	-	-	-
.	1:50470803-50470803	A	upstream_gene_variant	MODIFIER	GRAP2	770756	Transcript	XM_025155263.2	protein_coding	-	-	-	-	-	-	-	-	-	rs316492417	G	G/A	92219	-1	-	EntrezGene	-	-	-	-	-	-	-	RefSeq	-	-	-	-	-	-	-	-	-	-
.	1:50470803-50470803	A	upstream_gene_variant	MODIFIER	TNRC6B	418010	Transcript	XM_040669126.1	protein_coding	-	-	-	-	-	-	-	-	-	rs316492417	G	G/A	183790	-1	-	EntrezGene	-	-	-	-	-	-	-	RefSeq	-	-	-	-	-	-	-	-	-	-
.	1:50470803-50470803	A	upstream_gene_variant	MODIFIER	TNRC6B	418010	Transcript	XM_040669132.1	protein_coding	-	-	-	-	-	-	-	-	-	rs316492417	G	G/A	185259	-1	-	EntrezGene	-	-	-	-	-	-	-	RefSeq	-	-	-	-	-	-	-	-	-	-
.	1:50470803-50470803	A	upstream_gene_variant	MODIFIER	TNRC6B	418010	Transcript	XM_040669142.1	protein_coding	-	-	-	-	-	-	-	-	-	rs316492417	G	G/A	183827	-1	-	EntrezGene	-	-	-	-	-	-	-	RefSeq	-	-	-	-	-	-	-	-	-	-
.	1:50470803-50470803	A	upstream_gene_variant	MODIFIER	TNRC6B	418010	Transcript	XM_040669144.1	protein_coding	-	-	-	-	-	-	-	-	-	rs316492417	G	G/A	184313	-1	-	EntrezGene	-	-	-	-	-	-	-	RefSeq	-	-	-	-	-	-	-	-	-	-
.	1:50470803-50470803	A	upstream_gene_variant	MODIFIER	TNRC6B	418010	Transcript	XM_040669145.1	protein_coding	-	-	-	-	-	-	-	-	-	rs316492417	G	G/A	185261	-1	-	EntrezGene	-	-	-	-	-	-	-	RefSeq	-	-	-	-	-	-	-	-	-	-
.	1:50470803-50470803	A	upstream_gene_variant	MODIFIER	TNRC6B	418010	Transcript	XM_040669146.1	protein_coding	-	-	-	-	-	-	-	-	-	rs316492417	G	G/A	183827	-1	-	EntrezGene	-	-	-	-	-	-	-	RefSeq	-	-	-	-	-	-	-	-	-	-
.	1:50470803-50470803	A	upstream_gene_variant	MODIFIER	TNRC6B	418010	Transcript	XM_040669147.1	protein_coding	-	-	-	-	-	-	-	-	-	rs316492417	G	G/A	184268	-1	-	EntrezGene	-	-	-	-	-	-	-	RefSeq	-	-	-	-	-	-	-	-	-	-
.	1:50470803-50470803	A	upstream_gene_variant	MODIFIER	TNRC6B	418010	Transcript	XM_040669148.1	protein_coding	-	-	-	-	-	-	-	-	-	rs316492417	G	G/A	183790	-1	-	EntrezGene	-	-	-	-	-	-	-	RefSeq	-	-	-	-	-	-	-	-	-	-
.	1:50470803-50470803	A	upstream_gene_variant	MODIFIER	TNRC6B	418010	Transcript	XM_040669149.1	protein_coding	-	-	-	-	-	-	-	-	-	rs316492417	G	G/A	183827	-1	-	EntrezGene	-	-	-	-	-	-	-	RefSeq	-	-	-	-	-	-	-	-	-	-
.	1:50470803-50470803	A	upstream_gene_variant	MODIFIER	TNRC6B	418010	Transcript	XM_040669150.1	protein_coding	-	-	-	-	-	-	-	-	-	rs316492417	G	G/A	183790	-1	-	EntrezGene	-	-	-	-	-	-	-	RefSeq	-	-	-	-	-	-	-	-	-	-
.	1:50470803-50470803	A	upstream_gene_variant	MODIFIER	TNRC6B	418010	Transcript	XM_040669151.1	protein_coding	-	-	-	-	-	-	-	-	-	rs316492417	G	G/A	183790	-1	-	EntrezGene	-	-	-	-	-	-	-	RefSeq	-	-	-	-	-	-	-	-	-	-
.	1:50470803-50470803	A	upstream_gene_variant	MODIFIER	TNRC6B	418010	Transcript	XM_040669154.1	protein_coding	-	-	-	-	-	-	-	-	-	rs316492417	G	G/A	183790	-1	-	EntrezGene	-	-	-	-	-	-	-	RefSeq	-	-	-	-	-	-	-	-	-	-
.	1:50470803-50470803	A	upstream_gene_variant	MODIFIER	TNRC6B	418010	Transcript	XM_040669155.1	protein_coding	-	-	-	-	-	-	-	-	-	rs316492417	G	G/A	183790	-1	-	EntrezGene	-	-	-	-	-	-	-	RefSeq	-	-	-	-	-	-	-	-	-	-
.	1:50470803-50470803	A	upstream_gene_variant	MODIFIER	TNRC6B	418010	Transcript	XM_040669156.1	protein_coding	-	-	-	-	-	-	-	-	-	rs316492417	G	G/A	184244	-1	-	EntrezGene	-	-	-	-	-	-	-	RefSeq	-	-	-	-	-	-	-	-	-	-
.	1:50470803-50470803	A	upstream_gene_variant	MODIFIER	GRAP2	770756	Transcript	XM_040669157.1	protein_coding	-	-	-	-	-	-	-	-	-	rs316492417	G	G/A	117617	-1	-	EntrezGene	-	-	-	-	-	-	-	RefSeq	-	-	-	-	-	-	-	-	-	-
.	1:50470803-50470803	A	intron_variant	MODIFIER	CACNA1I	427900	Transcript	XM_040669159.1	protein_coding	-	24/36	-	-	-	-	-	-	-	rs316492417	G	G/A	-	-1	-	EntrezGene	-	-	-	-	-	-	-	RefSeq	-	-	-	-	-	-	-	-	-	-
.	1:50470803-50470803	A	intron_variant	MODIFIER	CACNA1I	427900	Transcript	XM_040669160.1	protein_coding	-	25/37	-	-	-	-	-	-	-	rs316492417	G	G/A	-	-1	-	EntrezGene	-	-	-	-	-	-	-	RefSeq	-	-	-	-	-	-	-	-	-	-
.	1:50470803-50470803	A	intron_variant	MODIFIER	CACNA1I	427900	Transcript	XM_040669161.1	protein_coding	-	24/36	-	-	-	-	-	-	-	rs316492417	G	G/A	-	-1	-	EntrezGene	-	-	-	-	-	-	-	RefSeq	-	-	-	-	-	-	-	-	-	-
.	1:50470803-50470803	A	intron_variant	MODIFIER	CACNA1I	427900	Transcript	XM_040669162.1	protein_coding	-	24/36	-	-	-	-	-	-	-	rs316492417	G	G/A	-	-1	-	EntrezGene	-	-	-	-	-	-	-	RefSeq	-	-	-	-	-	-	-	-	-	-
.	1:50470803-50470803	A	intron_variant	MODIFIER	CACNA1I	427900	Transcript	XM_040669163.1	protein_coding	-	24/35	-	-	-	-	-	-	-	rs316492417	G	G/A	-	-1	-	EntrezGene	-	-	-	-	-	-	-	RefSeq	-	-	-	-	-	-	-	-	-	-
.	1:50470803-50470803	A	intron_variant	MODIFIER	CACNA1I	427900	Transcript	XM_040669164.1	protein_coding	-	17/29	-	-	-	-	-	-	-	rs316492417	G	G/A	-	-1	-	EntrezGene	-	-	-	-	-	-	-	RefSeq	-	-	-	-	-	-	-	-	-	-
.	1:50470803-50470803	A	downstream_gene_variant	MODIFIER	MGAT3	418013	Transcript	XM_040696614.1	protein_coding	-	-	-	-	-	-	-	-	-	rs316492417	G	G/A	196959	-1	-	EntrezGene	-	-	-	-	-	-	-	RefSeq	-	-	-	-	-	-	-	-	-	-
.	1:50470803-50470803	A	downstream_gene_variant	MODIFIER	MGAT3	418013	Transcript	XM_040696635.1	protein_coding	-	-	-	-	-	-	-	-	-	rs316492417	G	G/A	196959	-1	-	EntrezGene	-	-	-	-	-	-	-	RefSeq	-	-	-	-	-	-	-	-	-	-
.	1:50470803-50470803	A	downstream_gene_variant	MODIFIER	MIEF1	418012	Transcript	XM_416248.7	protein_coding	-	-	-	-	-	-	-	-	-	rs316492417	G	G/A	179283	-1	-	EntrezGene	-	-	-	-	-	-	-	RefSeq	-	-	-	-	-	-	-	-	-	-
.	1:50470803-50470803	A	upstream_gene_variant	MODIFIER	LOC107053688	107053688	Transcript	XR_001467199.2	lncRNA	-	-	-	-	-	-	-	-	-	rs316492417	G	G/A	53144	1	-	EntrezGene	-	-	-	-	-	-	-	RefSeq	-	-	-	-	-	-	-	-	-	-
.	1:50470803-50470803	A	upstream_gene_variant	MODIFIER	LOC107053692	107053692	Transcript	XR_001467201.3	lncRNA	-	-	-	-	-	-	-	-	-	rs316492417	G	G/A	55829	-1	-	EntrezGene	-	-	-	-	-	-	-	RefSeq	-	-	-	-	-	-	-	-	-	-
.	1:50470803-50470803	A	upstream_gene_variant	MODIFIER	LOC107053686	107053686	Transcript	XR_003077727.2	lncRNA	-	-	-	-	-	-	-	-	-	rs316492417	G	G/A	172127	1	-	EntrezGene	-	-	-	-	-	-	-	RefSeq	-	-	-	-	-	-	-	-	-	-
.	1:50470803-50470803	A	downstream_gene_variant	MODIFIER	LOC107053703	107053703	Transcript	XR_005848989.1	lncRNA	-	-	-	-	-	-	-	-	-	rs316492417	G	G/A	136652	1	-	EntrezGene	-	-	-	-	-	-	-	RefSeq	-	-	-	-	-	-	-	-	-	-
.	1:50470803-50470803	A	downstream_gene_variant	MODIFIER	LOC107053703	107053703	Transcript	XR_005848990.1	lncRNA	-	-	-	-	-	-	-	-	-	rs316492417	G	G/A	140981	1	-	EntrezGene	-	-	-	-	-	-	-	RefSeq	-	-	-	-	-	-	-	-	-	-
.	1:50470803-50470803	A	downstream_gene_variant	MODIFIER	LOC107053703	107053703	Transcript	XR_005848991.1	lncRNA	-	-	-	-	-	-	-	-	-	rs316492417	G	G/A	136652	1	-	EntrezGene	-	-	-	-	-	-	-	RefSeq	-	-	-	-	-	-	-	-	-	-
.	1:50470803-50470803	A	downstream_gene_variant	MODIFIER	LOC107053703	107053703	Transcript	XR_005848992.1	lncRNA	-	-	-	-	-	-	-	-	-	rs316492417	G	G/A	136652	1	-	EntrezGene	-	-	-	-	-	-	-	RefSeq	-	-	-	-	-	-	-	-	-	-
.	1:50470803-50470803	A	downstream_gene_variant	MODIFIER	LOC107053703	107053703	Transcript	XR_005848993.1	lncRNA	-	-	-	-	-	-	-	-	-	rs316492417	G	G/A	136652	1	-	EntrezGene	-	-	-	-	-	-	-	RefSeq	-	-	-	-	-	-	-	-	-	-
.	1:50470803-50470803	A	downstream_gene_variant	MODIFIER	LOC121109331	121109331	Transcript	XR_005848994.1	lncRNA	-	-	-	-	-	-	-	-	-	rs316492417	G	G/A	38943	1	-	EntrezGene	-	-	-	-	-	-	-	RefSeq	-	-	-	-	-	-	-	-	-	-
.	1:50470803-50470803	A	downstream_gene_variant	MODIFIER	LOC121109331	121109331	Transcript	XR_005848995.1	lncRNA	-	-	-	-	-	-	-	-	-	rs316492417	G	G/A	38943	1	-	EntrezGene	-	-	-	-	-	-	-	RefSeq	-	-	-	-	-	-	-	-	-	-
.	1:50470803-50470803	A	upstream_gene_variant	MODIFIER	LOC107053688	107053688	Transcript	XR_005848996.1	lncRNA	-	-	-	-	-	-	-	-	-	rs316492417	G	G/A	53141	1	-	EntrezGene	-	-	-	-	-	-	-	RefSeq	-	-	-	-	-	-	-	-	-	-
.	1:50470803-50470803	A	upstream_gene_variant	MODIFIER	LOC107053688	107053688	Transcript	XR_005848997.1	lncRNA	-	-	-	-	-	-	-	-	-	rs316492417	G	G/A	53141	1	-	EntrezGene	-	-	-	-	-	-	-	RefSeq	-	-	-	-	-	-	-	-	-	-
.	1:50470803-50470803	A	upstream_gene_variant	MODIFIER	LOC107053686	107053686	Transcript	XR_005848998.1	lncRNA	-	-	-	-	-	-	-	-	-	rs316492417	G	G/A	172127	1	-	EntrezGene	-	-	-	-	-	-	-	RefSeq	-	-	-	-	-	-	-	-	-	-
.	1:50470803-50470803	A	regulatory_region_variant	MODIFIER	-	-	RegulatoryFeature	ENSGALR1_BD2FT	enhancer	-	-	-	-	-	-	-	-	-	rs316492417	G	G/A	-	-	-	-	-	-	-	-	-	-	-	-	-	-	-	-	-	-	-	-	-	-
.	1:50628143-50628143	C	upstream_gene_variant	MODIFIER	RPS19BP1	ENSGALG00010012378	Transcript	ENSGALT00010029638.1	protein_coding	-	-	-	-	-	-	-	-	-	rs13865485	T	T/C	1918	1	-	EntrezGene	-	-	-	-	-	P1	-	Ensembl	-	-	-	-	-	-	-	-	-	-
.	1:50628143-50628143	C	downstream_gene_variant	MODIFIER	ATF4	ENSGALG00010012407	Transcript	ENSGALT00010029718.1	protein_coding	-	-	-	-	-	-	-	-	-	rs13865485	T	T/C	10355	-1	-	EntrezGene	-	-	-	-	-	P1	-	Ensembl	-	-	-	-	-	-	-	-	-	-
.	1:50628143-50628143	C	downstream_gene_variant	MODIFIER	MIEF1	ENSGALG00010012426	Transcript	ENSGALT00010029772.1	protein_coding	-	-	-	-	-	-	-	-	-	rs13865485	T	T/C	28690	-1	-	Uniprot_gn	-	-	-	-	-	-	-	Ensembl	-	-	-	-	-	-	-	-	-	-
.	1:50628143-50628143	C	downstream_gene_variant	MODIFIER	MIEF1	ENSGALG00010012426	Transcript	ENSGALT00010029775.1	protein_coding	-	-	-	-	-	-	-	-	-	rs13865485	T	T/C	23364	-1	-	Uniprot_gn	-	-	-	-	-	-	-	Ensembl	-	-	-	-	-	-	-	-	-	-
.	1:50628143-50628143	C	downstream_gene_variant	MODIFIER	MIEF1	ENSGALG00010012426	Transcript	ENSGALT00010029778.1	protein_coding	-	-	-	-	-	-	-	-	-	rs13865485	T	T/C	23364	-1	-	Uniprot_gn	-	-	-	-	-	P1	-	Ensembl	-	-	-	-	-	-	-	-	-	-
.	1:50628143-50628143	C	downstream_gene_variant	MODIFIER	MGAT3	ENSGALG00010012517	Transcript	ENSGALT00010029991.1	protein_coding	-	-	-	-	-	-	-	-	-	rs13865485	T	T/C	37479	-1	-	EntrezGene	-	-	-	-	-	P1	-	Ensembl	-	-	-	-	-	-	-	-	-	-
.	1:50628143-50628143	C	downstream_gene_variant	MODIFIER	MGAT3	ENSGALG00010012517	Transcript	ENSGALT00010029994.1	protein_coding	-	-	-	-	-	-	-	-	-	rs13865485	T	T/C	37479	-1	-	EntrezGene	-	-	-	-	-	P1	-	Ensembl	-	-	-	-	-	-	-	-	-	-
.	1:50628143-50628143	C	downstream_gene_variant	MODIFIER	MGAT3	ENSGALG00010012517	Transcript	ENSGALT00010029999.1	protein_coding	-	-	-	-	-	-	-	-	-	rs13865485	T	T/C	39614	-1	-	EntrezGene	-	-	-	-	-	P1	-	Ensembl	-	-	-	-	-	-	-	-	-	-
.	1:50628143-50628143	C	upstream_gene_variant	MODIFIER	CACNA1I	ENSGALG00010012410	Transcript	ENSGALT00010030003.1	protein_coding	-	-	-	-	-	-	-	-	-	rs13865485	T	T/C	92622	-1	-	Uniprot_gn	-	-	-	-	-	-	-	Ensembl	-	-	-	-	-	-	-	-	-	-
.	1:50628143-50628143	C	downstream_gene_variant	MODIFIER	MGAT3	ENSGALG00010012517	Transcript	ENSGALT00010030004.1	protein_coding	-	-	-	-	-	-	-	-	-	rs13865485	T	T/C	35724	-1	-	EntrezGene	-	-	-	-	-	P1	-	Ensembl	-	-	-	-	-	-	-	-	-	-
.	1:50628143-50628143	C	downstream_gene_variant	MODIFIER	MGAT3	ENSGALG00010012517	Transcript	ENSGALT00010030008.1	protein_coding	-	-	-	-	-	-	-	-	-	rs13865485	T	T/C	35724	-1	-	EntrezGene	-	-	-	-	-	P1	-	Ensembl	-	-	-	-	-	-	-	-	-	-
.	1:50628143-50628143	C	downstream_gene_variant	MODIFIER	MGAT3	ENSGALG00010012517	Transcript	ENSGALT00010030013.1	protein_coding	-	-	-	-	-	-	-	-	-	rs13865485	T	T/C	37479	-1	-	EntrezGene	-	-	-	-	-	P1	-	Ensembl	-	-	-	-	-	-	-	-	-	-
.	1:50628143-50628143	C	downstream_gene_variant	MODIFIER	MGAT3	ENSGALG00010012517	Transcript	ENSGALT00010030024.1	protein_coding	-	-	-	-	-	-	-	-	-	rs13865485	T	T/C	38914	-1	-	EntrezGene	-	-	-	-	-	P1	-	Ensembl	-	-	-	-	-	-	-	-	-	-
.	1:50628143-50628143	C	downstream_gene_variant	MODIFIER	MGAT3	ENSGALG00010012517	Transcript	ENSGALT00010030029.1	protein_coding	-	-	-	-	-	-	-	-	-	rs13865485	T	T/C	39617	-1	-	EntrezGene	-	-	-	-	-	P1	-	Ensembl	-	-	-	-	-	-	-	-	-	-
.	1:50628143-50628143	C	downstream_gene_variant	MODIFIER	MGAT3	ENSGALG00010012517	Transcript	ENSGALT00010030031.1	protein_coding	-	-	-	-	-	-	-	-	-	rs13865485	T	T/C	35724	-1	-	EntrezGene	-	-	-	-	-	P1	-	Ensembl	-	-	-	-	-	-	-	-	-	-
.	1:50628143-50628143	C	downstream_gene_variant	MODIFIER	TAB1	ENSGALG00010012550	Transcript	ENSGALT00010030084.1	protein_coding	-	-	-	-	-	-	-	-	-	rs13865485	T	T/C	71259	-1	-	EntrezGene	-	-	-	-	-	P1	-	Ensembl	-	-	-	-	-	-	-	-	-	-
.	1:50628143-50628143	C	downstream_gene_variant	MODIFIER	TAB1	ENSGALG00010012550	Transcript	ENSGALT00010030096.1	protein_coding	-	-	-	-	-	-	-	-	-	rs13865485	T	T/C	71261	-1	-	EntrezGene	-	-	-	-	-	-	-	Ensembl	-	-	-	-	-	-	-	-	-	-
.	1:50628143-50628143	C	downstream_gene_variant	MODIFIER	SYNGR1	ENSGALG00010012565	Transcript	ENSGALT00010030112.1	protein_coding	-	-	-	-	-	-	-	-	-	rs13865485	T	T/C	85123	-1	-	EntrezGene	-	-	-	-	-	P1	-	Ensembl	-	-	-	-	-	-	-	-	-	-
.	1:50628143-50628143	C	upstream_gene_variant	MODIFIER	CACNA1I	ENSGALG00010012410	Transcript	ENSGALT00010030184.1	protein_coding	-	-	-	-	-	-	-	-	-	rs13865485	T	T/C	29403	-1	-	Uniprot_gn	-	-	-	-	-	-	-	Ensembl	-	-	-	-	-	-	-	-	-	-
.	1:50628143-50628143	C	upstream_gene_variant	MODIFIER	RPL3	ENSGALG00010012610	Transcript	ENSGALT00010030203.1	protein_coding	-	-	-	-	-	-	-	-	-	rs13865485	T	T/C	102707	1	-	EntrezGene	-	-	-	-	-	-	-	Ensembl	-	-	-	-	-	-	-	-	-	-
.	1:50628143-50628143	C	upstream_gene_variant	MODIFIER	RPL3	ENSGALG00010012610	Transcript	ENSGALT00010030210.1	protein_coding	-	-	-	-	-	-	-	-	-	rs13865485	T	T/C	102637	1	-	EntrezGene	-	-	-	-	-	P1	-	Ensembl	-	-	-	-	-	-	-	-	-	-
.	1:50628143-50628143	C	upstream_gene_variant	MODIFIER	CACNA1I	ENSGALG00010012410	Transcript	ENSGALT00010030219.1	protein_coding	-	-	-	-	-	-	-	-	-	rs13865485	T	T/C	29403	-1	-	Uniprot_gn	-	-	-	-	-	-	-	Ensembl	-	-	-	-	-	-	-	-	-	-
.	1:50628143-50628143	C	upstream_gene_variant	MODIFIER	PDGFB	ENSGALG00010012624	Transcript	ENSGALT00010030230.1	protein_coding	-	-	-	-	-	-	-	-	-	rs13865485	T	T/C	134912	1	-	EntrezGene	-	-	-	-	-	P1	-	Ensembl	-	-	-	-	-	-	-	-	-	-
.	1:50628143-50628143	C	upstream_gene_variant	MODIFIER	CACNA1I	ENSGALG00010012410	Transcript	ENSGALT00010030249.1	protein_coding	-	-	-	-	-	-	-	-	-	rs13865485	T	T/C	28867	-1	-	Uniprot_gn	-	-	-	-	-	-	-	Ensembl	-	-	-	-	-	-	-	-	-	-
.	1:50628143-50628143	C	upstream_gene_variant	MODIFIER	CBX7	ENSGALG00010012653	Transcript	ENSGALT00010030273.1	protein_coding	-	-	-	-	-	-	-	-	-	rs13865485	T	T/C	163606	1	-	Uniprot_gn	-	-	-	-	-	-	-	Ensembl	-	-	-	-	-	-	-	-	-	-
.	1:50628143-50628143	C	upstream_gene_variant	MODIFIER	CBX7	ENSGALG00010012653	Transcript	ENSGALT00010030278.1	protein_coding	-	-	-	-	-	-	-	-	-	rs13865485	T	T/C	163606	1	-	Uniprot_gn	-	-	-	-	-	P1	-	Ensembl	-	-	-	-	-	-	-	-	-	-
.	1:50628143-50628143	C	upstream_gene_variant	MODIFIER	CBX6	ENSGALG00010012674	Transcript	ENSGALT00010030304.1	protein_coding	-	-	-	-	-	-	-	-	-	rs13865485	T	T/C	181294	1	-	Uniprot_gn	-	-	-	-	-	P1	-	Ensembl	-	-	-	-	-	-	-	-	-	-
.	1:50628143-50628143	C	upstream_gene_variant	MODIFIER	NPTXR	ENSGALG00010012685	Transcript	ENSGALT00010030334.1	protein_coding	-	-	-	-	-	-	-	-	-	rs13865485	T	T/C	197308	1	-	Uniprot_gn	-	-	-	-	-	P1	-	Ensembl	-	-	-	-	-	-	-	-	-	-
.	1:50628143-50628143	C	upstream_gene_variant	MODIFIER	CACNA1I	ENSGALG00010012410	Transcript	ENSGALT00010030369.1	protein_coding	-	-	-	-	-	-	-	-	-	rs13865485	T	T/C	28363	-1	-	Uniprot_gn	-	-	-	-	-	P2	-	Ensembl	-	-	-	-	-	-	-	-	-	-
.	1:50628143-50628143	C	upstream_gene_variant	MODIFIER	CACNA1I	ENSGALG00010012410	Transcript	ENSGALT00010030378.1	protein_coding	-	-	-	-	-	-	-	-	-	rs13865485	T	T/C	21528	-1	-	Uniprot_gn	-	-	-	-	-	-	-	Ensembl	-	-	-	-	-	-	-	-	-	-
.	1:50628143-50628143	C	upstream_gene_variant	MODIFIER	CACNA1I	ENSGALG00010012410	Transcript	ENSGALT00010030418.1	protein_coding	-	-	-	-	-	-	-	-	-	rs13865485	T	T/C	29403	-1	-	Uniprot_gn	-	-	-	-	-	A2	-	Ensembl	-	-	-	-	-	-	-	-	-	-
.	1:50628143-50628143	C	upstream_gene_variant	MODIFIER	CACNA1I	ENSGALG00010012410	Transcript	ENSGALT00010030427.1	protein_coding	-	-	-	-	-	-	-	-	-	rs13865485	T	T/C	29403	-1	-	Uniprot_gn	-	-	-	-	-	-	-	Ensembl	-	-	-	-	-	-	-	-	-	-
.	1:50628143-50628143	C	upstream_gene_variant	MODIFIER	CACNA1I	ENSGALG00010012410	Transcript	ENSGALT00010030435.1	protein_coding	-	-	-	-	-	-	-	-	-	rs13865485	T	T/C	28867	-1	-	Uniprot_gn	-	-	-	-	-	-	-	Ensembl	-	-	-	-	-	-	-	-	-	-
.	1:50628143-50628143	C	downstream_gene_variant	MODIFIER	-	ENSGALG00010013962	Transcript	ENSGALT00010033479.1	lncRNA	-	-	-	-	-	-	-	-	-	rs13865485	T	T/C	195170	1	-	-	-	-	-	-	-	-	-	Ensembl	-	-	-	-	-	-	-	-	-	-
.	1:50628143-50628143	C	downstream_gene_variant	MODIFIER	-	ENSGALG00010013962	Transcript	ENSGALT00010033482.1	lncRNA	-	-	-	-	-	-	-	-	-	rs13865485	T	T/C	196221	1	-	-	-	-	-	-	-	-	-	Ensembl	-	-	-	-	-	-	-	-	-	-
.	1:50628143-50628143	C	downstream_gene_variant	MODIFIER	-	ENSGALG00010013962	Transcript	ENSGALT00010033484.1	lncRNA	-	-	-	-	-	-	-	-	-	rs13865485	T	T/C	196221	1	-	-	-	-	-	-	-	-	-	Ensembl	-	-	-	-	-	-	-	-	-	-
.	1:50628143-50628143	C	downstream_gene_variant	MODIFIER	-	ENSGALG00010013962	Transcript	ENSGALT00010033486.1	lncRNA	-	-	-	-	-	-	-	-	-	rs13865485	T	T/C	196221	1	-	-	-	-	-	-	-	-	-	Ensembl	-	-	-	-	-	-	-	-	-	-
.	1:50628143-50628143	C	downstream_gene_variant	MODIFIER	-	ENSGALG00010013962	Transcript	ENSGALT00010033490.1	lncRNA	-	-	-	-	-	-	-	-	-	rs13865485	T	T/C	196221	1	-	-	-	-	-	-	-	-	-	Ensembl	-	-	-	-	-	-	-	-	-	-
.	1:50628143-50628143	C	upstream_gene_variant	MODIFIER	gga-mir-12209	ENSGALG00010014233	Transcript	ENSGALT00010034279.1	miRNA	-	-	-	-	-	-	-	-	-	rs13865485	T	T/C	170314	-1	-	miRBase	-	-	-	-	-	-	-	Ensembl	-	-	-	-	-	-	-	-	-	-
.	1:50628143-50628143	C	upstream_gene_variant	MODIFIER	-	ENSGALG00010015652	Transcript	ENSGALT00010037678.1	lncRNA	-	-	-	-	-	-	-	-	-	rs13865485	T	T/C	2065	-1	-	-	-	-	-	-	-	-	-	Ensembl	-	-	-	-	-	-	-	-	-	-
.	1:50628143-50628143	C	upstream_gene_variant	MODIFIER	-	ENSGALG00010015652	Transcript	ENSGALT00010037683.1	lncRNA	-	-	-	-	-	-	-	-	-	rs13865485	T	T/C	2084	-1	-	-	-	-	-	-	-	-	-	Ensembl	-	-	-	-	-	-	-	-	-	-
.	1:50628143-50628143	C	upstream_gene_variant	MODIFIER	-	ENSGALG00010015656	Transcript	ENSGALT00010037690.1	lncRNA	-	-	-	-	-	-	-	-	-	rs13865485	T	T/C	16806	1	-	-	-	-	-	-	-	-	-	Ensembl	-	-	-	-	-	-	-	-	-	-
.	1:50628143-50628143	C	upstream_gene_variant	MODIFIER	-	ENSGALG00010015659	Transcript	ENSGALT00010037693.1	lncRNA	-	-	-	-	-	-	-	-	-	rs13865485	T	T/C	113754	1	-	-	-	-	-	-	-	-	-	Ensembl	-	-	-	-	-	-	-	-	-	-
.	1:50628143-50628143	C	downstream_gene_variant	MODIFIER	-	ENSGALG00010015662	Transcript	ENSGALT00010037699.1	lncRNA	-	-	-	-	-	-	-	-	-	rs13865485	T	T/C	114622	-1	-	-	-	-	-	-	-	-	-	Ensembl	-	-	-	-	-	-	-	-	-	-
.	1:50628143-50628143	C	downstream_gene_variant	MODIFIER	-	ENSGALG00010015662	Transcript	ENSGALT00010037704.1	lncRNA	-	-	-	-	-	-	-	-	-	rs13865485	T	T/C	114736	-1	-	-	-	-	-	-	-	-	-	Ensembl	-	-	-	-	-	-	-	-	-	-
.	1:50628143-50628143	C	upstream_gene_variant	MODIFIER	-	ENSGALG00010015665	Transcript	ENSGALT00010037711.1	lncRNA	-	-	-	-	-	-	-	-	-	rs13865485	T	T/C	116236	1	-	-	-	-	-	-	-	-	-	Ensembl	-	-	-	-	-	-	-	-	-	-
.	1:50628143-50628143	C	upstream_gene_variant	MODIFIER	-	ENSGALG00010015665	Transcript	ENSGALT00010037714.1	lncRNA	-	-	-	-	-	-	-	-	-	rs13865485	T	T/C	116532	1	-	-	-	-	-	-	-	-	-	Ensembl	-	-	-	-	-	-	-	-	-	-
.	1:50628143-50628143	C	upstream_gene_variant	MODIFIER	-	ENSGALG00010015665	Transcript	ENSGALT00010037720.1	lncRNA	-	-	-	-	-	-	-	-	-	rs13865485	T	T/C	129913	1	-	-	-	-	-	-	-	-	-	Ensembl	-	-	-	-	-	-	-	-	-	-
.	1:50628143-50628143	C	upstream_gene_variant	MODIFIER	-	ENSGALG00010015671	Transcript	ENSGALT00010037724.1	lncRNA	-	-	-	-	-	-	-	-	-	rs13865485	T	T/C	154644	1	-	-	-	-	-	-	-	-	-	Ensembl	-	-	-	-	-	-	-	-	-	-
.	1:50628143-50628143	C	upstream_gene_variant	MODIFIER	SNORD83A	ENSGALG00010015878	Transcript	ENSGALT00010038267.1	snoRNA	-	-	-	-	-	-	-	-	-	rs13865485	T	T/C	106327	1	-	HGNC	HGNC:17131	-	-	-	-	-	-	Ensembl	-	-	-	-	-	-	-	-	-	-
.	1:50628143-50628143	C	upstream_gene_variant	MODIFIER	RPS19BP1	418011	Transcript	NM_001006239.3	protein_coding	-	-	-	-	-	-	-	-	-	rs13865485	T	T/C	2197	1	-	EntrezGene	-	-	-	-	-	-	-	RefSeq	-	-	-	-	-	-	-	-	-	-
.	1:50628143-50628143	C	upstream_gene_variant	MODIFIER	-	NM_001006239	Transcript	NM_001006239.3	cDNA	-	-	-	-	-	-	-	-	-	rs13865485	T	T/C	2197	1	-	-	-	-	-	-	-	-	-	RefSeq	-	-	-	-	-	-	-	-	-	-
.	1:50628143-50628143	C	downstream_gene_variant	MODIFIER	TAB1	418014	Transcript	NM_001006240.2	protein_coding	-	-	-	-	-	-	-	-	-	rs13865485	T	T/C	71256	-1	-	EntrezGene	-	-	-	-	-	-	-	RefSeq	-	-	-	-	-	-	-	-	-	-
.	1:50628143-50628143	C	downstream_gene_variant	MODIFIER	-	NM_001006240	Transcript	NM_001006240.3	cDNA	-	-	-	-	-	-	-	-	-	rs13865485	T	T/C	71260	-1	-	-	-	-	-	-	-	-	-	RefSeq	-	-	-	-	-	-	-	-	-	-
.	1:50628143-50628143	C	upstream_gene_variant	MODIFIER	RPL3	418016	Transcript	NM_001006241.1	protein_coding	-	-	-	-	-	-	-	-	-	rs13865485	T	T/C	102685	1	-	EntrezGene	-	-	-	-	-	-	-	RefSeq	-	-	-	-	-	-	-	-	-	-
.	1:50628143-50628143	C	upstream_gene_variant	MODIFIER	-	NM_001006241	Transcript	NM_001006241.2	cDNA	-	-	-	-	-	-	-	-	-	rs13865485	T	T/C	102685	1	-	-	-	-	-	-	-	-	-	RefSeq	-	-	-	-	-	-	-	-	-	-
.	1:50628143-50628143	C	downstream_gene_variant	MODIFIER	MGAT3	418013	Transcript	NM_001012693.1	protein_coding	-	-	-	-	-	-	-	-	-	rs13865485	T	T/C	39651	-1	-	EntrezGene	-	-	-	-	-	-	-	RefSeq	-	-	-	-	-	-	-	-	-	-
.	1:50628143-50628143	C	downstream_gene_variant	MODIFIER	-	NM_001012693	Transcript	NM_001012693.1	cDNA	-	-	-	-	-	-	-	-	-	rs13865485	T	T/C	39669	-1	-	-	-	-	-	-	-	-	-	RefSeq	-	-	-	-	-	-	-	-	-	-
.	1:50628143-50628143	C	downstream_gene_variant	MODIFIER	SYNGR1	418015	Transcript	NM_001252278.3	protein_coding	-	-	-	-	-	-	-	-	-	rs13865485	T	T/C	88490	-1	-	EntrezGene	-	-	-	-	-	-	-	RefSeq	-	-	-	-	-	-	-	-	-	-
.	1:50628143-50628143	C	downstream_gene_variant	MODIFIER	-	NM_001252278	Transcript	NM_001252278.4	cDNA	-	-	-	-	-	-	-	-	-	rs13865485	T	T/C	85130	-1	-	-	-	-	-	-	-	-	-	RefSeq	-	-	-	-	-	-	-	-	-	-
.	1:50628143-50628143	C	upstream_gene_variant	MODIFIER	PDGFB	374128	Transcript	NM_204270.4	protein_coding	-	-	-	-	-	-	-	-	-	rs13865485	T	T/C	136791	1	-	EntrezGene	-	-	-	-	-	-	-	RefSeq	-	-	-	-	-	-	-	-	-	-
.	1:50628143-50628143	C	upstream_gene_variant	MODIFIER	-	NM_204270	Transcript	NM_204270.4	cDNA	-	-	-	-	-	-	-	-	-	rs13865485	T	T/C	136791	1	-	-	-	-	-	-	-	-	-	RefSeq	-	-	-	-	-	-	-	-	-	-
.	1:50628143-50628143	C	downstream_gene_variant	MODIFIER	ATF4	395693	Transcript	NM_204880.2	protein_coding	-	-	-	-	-	-	-	-	-	rs13865485	T	T/C	10345	-1	-	EntrezGene	-	-	-	-	-	-	-	RefSeq	-	-	-	-	-	-	-	-	-	-
.	1:50628143-50628143	C	downstream_gene_variant	MODIFIER	-	NM_204880	Transcript	NM_204880.3	cDNA	-	-	-	-	-	-	-	-	-	rs13865485	T	T/C	10345	-1	-	-	-	-	-	-	-	-	-	RefSeq	-	-	-	-	-	-	-	-	-	-
.	1:50628143-50628143	C	upstream_gene_variant	MODIFIER	SNORD83A	100498696	Transcript	NR_035352.4	miRNA	-	-	-	-	-	-	-	-	-	rs13865485	T	T/C	106327	1	-	EntrezGene	HGNC:17131	-	-	-	-	-	-	RefSeq	-	-	-	-	-	-	-	-	-	-
.	1:50628143-50628143	C	upstream_gene_variant	MODIFIER	MIR12209	114483773	Transcript	NR_161959.1	miRNA	-	-	-	-	-	-	-	-	-	rs13865485	T	T/C	170314	-1	-	EntrezGene	-	-	-	-	-	-	-	RefSeq	-	-	-	-	-	-	-	-	-	-
.	1:50628143-50628143	C	upstream_gene_variant	MODIFIER	CBX7	101752246	Transcript	XM_004937742.4	protein_coding	-	-	-	-	-	-	-	-	-	rs13865485	T	T/C	163583	1	-	EntrezGene	-	-	-	-	-	-	-	RefSeq	-	-	-	-	-	-	-	-	-	-
.	1:50628143-50628143	C	upstream_gene_variant	MODIFIER	PDGFB	374128	Transcript	XM_015284369.3	protein_coding	-	-	-	-	-	-	-	-	-	rs13865485	T	T/C	136112	1	-	EntrezGene	-	-	-	-	-	-	-	RefSeq	-	-	-	-	-	-	-	-	-	-
.	1:50628143-50628143	C	upstream_gene_variant	MODIFIER	PDGFB	374128	Transcript	XM_015284373.3	protein_coding	-	-	-	-	-	-	-	-	-	rs13865485	T	T/C	131172	1	-	EntrezGene	-	-	-	-	-	-	-	RefSeq	-	-	-	-	-	-	-	-	-	-
.	1:50628143-50628143	C	upstream_gene_variant	MODIFIER	PDGFB	374128	Transcript	XM_015284377.3	protein_coding	-	-	-	-	-	-	-	-	-	rs13865485	T	T/C	135453	1	-	EntrezGene	-	-	-	-	-	-	-	RefSeq	-	-	-	-	-	-	-	-	-	-
.	1:50628143-50628143	C	downstream_gene_variant	MODIFIER	MGAT3	418013	Transcript	XM_015285183.3	protein_coding	-	-	-	-	-	-	-	-	-	rs13865485	T	T/C	39619	-1	-	EntrezGene	-	-	-	-	-	-	-	RefSeq	-	-	-	-	-	-	-	-	-	-
.	1:50628143-50628143	C	downstream_gene_variant	MODIFIER	MGAT3	418013	Transcript	XM_015285185.3	protein_coding	-	-	-	-	-	-	-	-	-	rs13865485	T	T/C	39619	-1	-	EntrezGene	-	-	-	-	-	-	-	RefSeq	-	-	-	-	-	-	-	-	-	-
.	1:50628143-50628143	C	downstream_gene_variant	MODIFIER	MGAT3	418013	Transcript	XM_015285191.3	protein_coding	-	-	-	-	-	-	-	-	-	rs13865485	T	T/C	39619	-1	-	EntrezGene	-	-	-	-	-	-	-	RefSeq	-	-	-	-	-	-	-	-	-	-
.	1:50628143-50628143	C	downstream_gene_variant	MODIFIER	MGAT3	418013	Transcript	XM_015285197.3	protein_coding	-	-	-	-	-	-	-	-	-	rs13865485	T	T/C	39619	-1	-	EntrezGene	-	-	-	-	-	-	-	RefSeq	-	-	-	-	-	-	-	-	-	-
.	1:50628143-50628143	C	downstream_gene_variant	MODIFIER	SYNGR1	418015	Transcript	XM_015285214.3	protein_coding	-	-	-	-	-	-	-	-	-	rs13865485	T	T/C	85123	-1	-	EntrezGene	-	-	-	-	-	-	-	RefSeq	-	-	-	-	-	-	-	-	-	-
.	1:50628143-50628143	C	downstream_gene_variant	MODIFIER	SYNGR1	418015	Transcript	XM_015285219.3	protein_coding	-	-	-	-	-	-	-	-	-	rs13865485	T	T/C	85123	-1	-	EntrezGene	-	-	-	-	-	-	-	RefSeq	-	-	-	-	-	-	-	-	-	-
.	1:50628143-50628143	C	upstream_gene_variant	MODIFIER	CBX6	107053684	Transcript	XM_015288679.3	protein_coding	-	-	-	-	-	-	-	-	-	rs13865485	T	T/C	181250	1	-	EntrezGene	-	-	-	-	-	-	-	RefSeq	-	-	-	-	-	-	-	-	-	-
.	1:50628143-50628143	C	upstream_gene_variant	MODIFIER	CBX6	107053684	Transcript	XM_015288685.3	protein_coding	-	-	-	-	-	-	-	-	-	rs13865485	T	T/C	181259	1	-	EntrezGene	-	-	-	-	-	-	-	RefSeq	-	-	-	-	-	-	-	-	-	-
.	1:50628143-50628143	C	upstream_gene_variant	MODIFIER	CBX7	101752246	Transcript	XM_015288698.3	protein_coding	-	-	-	-	-	-	-	-	-	rs13865485	T	T/C	163584	1	-	EntrezGene	-	-	-	-	-	-	-	RefSeq	-	-	-	-	-	-	-	-	-	-
.	1:50628143-50628143	C	upstream_gene_variant	MODIFIER	CBX7	101752246	Transcript	XM_015288700.3	protein_coding	-	-	-	-	-	-	-	-	-	rs13865485	T	T/C	163582	1	-	EntrezGene	-	-	-	-	-	-	-	RefSeq	-	-	-	-	-	-	-	-	-	-
.	1:50628143-50628143	C	downstream_gene_variant	MODIFIER	MGAT3	418013	Transcript	XM_025148586.2	protein_coding	-	-	-	-	-	-	-	-	-	rs13865485	T	T/C	39619	-1	-	EntrezGene	-	-	-	-	-	-	-	RefSeq	-	-	-	-	-	-	-	-	-	-
.	1:50628143-50628143	C	upstream_gene_variant	MODIFIER	NPTXR	427902	Transcript	XM_025155299.2	protein_coding	-	-	-	-	-	-	-	-	-	rs13865485	T	T/C	195667	1	-	EntrezGene	-	-	-	-	-	-	-	RefSeq	-	-	-	-	-	-	-	-	-	-
.	1:50628143-50628143	C	upstream_gene_variant	MODIFIER	CACNA1I	427900	Transcript	XM_040669159.1	protein_coding	-	-	-	-	-	-	-	-	-	rs13865485	T	T/C	20774	-1	-	EntrezGene	-	-	-	-	-	-	-	RefSeq	-	-	-	-	-	-	-	-	-	-
.	1:50628143-50628143	C	upstream_gene_variant	MODIFIER	CACNA1I	427900	Transcript	XM_040669160.1	protein_coding	-	-	-	-	-	-	-	-	-	rs13865485	T	T/C	20774	-1	-	EntrezGene	-	-	-	-	-	-	-	RefSeq	-	-	-	-	-	-	-	-	-	-
.	1:50628143-50628143	C	upstream_gene_variant	MODIFIER	CACNA1I	427900	Transcript	XM_040669161.1	protein_coding	-	-	-	-	-	-	-	-	-	rs13865485	T	T/C	20774	-1	-	EntrezGene	-	-	-	-	-	-	-	RefSeq	-	-	-	-	-	-	-	-	-	-
.	1:50628143-50628143	C	upstream_gene_variant	MODIFIER	CACNA1I	427900	Transcript	XM_040669162.1	protein_coding	-	-	-	-	-	-	-	-	-	rs13865485	T	T/C	20776	-1	-	EntrezGene	-	-	-	-	-	-	-	RefSeq	-	-	-	-	-	-	-	-	-	-
.	1:50628143-50628143	C	upstream_gene_variant	MODIFIER	CACNA1I	427900	Transcript	XM_040669163.1	protein_coding	-	-	-	-	-	-	-	-	-	rs13865485	T	T/C	20773	-1	-	EntrezGene	-	-	-	-	-	-	-	RefSeq	-	-	-	-	-	-	-	-	-	-
.	1:50628143-50628143	C	upstream_gene_variant	MODIFIER	CACNA1I	427900	Transcript	XM_040669164.1	protein_coding	-	-	-	-	-	-	-	-	-	rs13865485	T	T/C	128565	-1	-	EntrezGene	-	-	-	-	-	-	-	RefSeq	-	-	-	-	-	-	-	-	-	-
.	1:50628143-50628143	C	downstream_gene_variant	MODIFIER	LOC121110514	121110514	Transcript	XM_040669166.1	protein_coding	-	-	-	-	-	-	-	-	-	rs13865485	T	T/C	85123	-1	-	EntrezGene	-	-	-	-	-	-	-	RefSeq	-	-	-	-	-	-	-	-	-	-
.	1:50628143-50628143	C	upstream_gene_variant	MODIFIER	CBX7	101752246	Transcript	XM_040669173.1	protein_coding	-	-	-	-	-	-	-	-	-	rs13865485	T	T/C	163580	1	-	EntrezGene	-	-	-	-	-	-	-	RefSeq	-	-	-	-	-	-	-	-	-	-
.	1:50628143-50628143	C	downstream_gene_variant	MODIFIER	MGAT3	418013	Transcript	XM_040696614.1	protein_coding	-	-	-	-	-	-	-	-	-	rs13865485	T	T/C	39619	-1	-	EntrezGene	-	-	-	-	-	-	-	RefSeq	-	-	-	-	-	-	-	-	-	-
.	1:50628143-50628143	C	downstream_gene_variant	MODIFIER	MGAT3	418013	Transcript	XM_040696635.1	protein_coding	-	-	-	-	-	-	-	-	-	rs13865485	T	T/C	39619	-1	-	EntrezGene	-	-	-	-	-	-	-	RefSeq	-	-	-	-	-	-	-	-	-	-
.	1:50628143-50628143	C	downstream_gene_variant	MODIFIER	MIEF1	418012	Transcript	XM_416248.7	protein_coding	-	-	-	-	-	-	-	-	-	rs13865485	T	T/C	21943	-1	-	EntrezGene	-	-	-	-	-	-	-	RefSeq	-	-	-	-	-	-	-	-	-	-
.	1:50628143-50628143	C	downstream_gene_variant	MODIFIER	LOC107053688	107053688	Transcript	XR_001467199.2	lncRNA	-	-	-	-	-	-	-	-	-	rs13865485	T	T/C	94141	1	-	EntrezGene	-	-	-	-	-	-	-	RefSeq	-	-	-	-	-	-	-	-	-	-
.	1:50628143-50628143	C	upstream_gene_variant	MODIFIER	LOC107053686	107053686	Transcript	XR_003077727.2	lncRNA	-	-	-	-	-	-	-	-	-	rs13865485	T	T/C	14787	1	-	EntrezGene	-	-	-	-	-	-	-	RefSeq	-	-	-	-	-	-	-	-	-	-
.	1:50628143-50628143	C	downstream_gene_variant	MODIFIER	LOC121109331	121109331	Transcript	XR_005848994.1	lncRNA	-	-	-	-	-	-	-	-	-	rs13865485	T	T/C	196283	1	-	EntrezGene	-	-	-	-	-	-	-	RefSeq	-	-	-	-	-	-	-	-	-	-
.	1:50628143-50628143	C	downstream_gene_variant	MODIFIER	LOC121109331	121109331	Transcript	XR_005848995.1	lncRNA	-	-	-	-	-	-	-	-	-	rs13865485	T	T/C	196283	1	-	EntrezGene	-	-	-	-	-	-	-	RefSeq	-	-	-	-	-	-	-	-	-	-
.	1:50628143-50628143	C	downstream_gene_variant	MODIFIER	LOC107053688	107053688	Transcript	XR_005848996.1	lncRNA	-	-	-	-	-	-	-	-	-	rs13865485	T	T/C	94141	1	-	EntrezGene	-	-	-	-	-	-	-	RefSeq	-	-	-	-	-	-	-	-	-	-
.	1:50628143-50628143	C	downstream_gene_variant	MODIFIER	LOC107053688	107053688	Transcript	XR_005848997.1	lncRNA	-	-	-	-	-	-	-	-	-	rs13865485	T	T/C	94141	1	-	EntrezGene	-	-	-	-	-	-	-	RefSeq	-	-	-	-	-	-	-	-	-	-
.	1:50628143-50628143	C	upstream_gene_variant	MODIFIER	LOC107053686	107053686	Transcript	XR_005848998.1	lncRNA	-	-	-	-	-	-	-	-	-	rs13865485	T	T/C	14787	1	-	EntrezGene	-	-	-	-	-	-	-	RefSeq	-	-	-	-	-	-	-	-	-	-
.	1:50628143-50628143	C	upstream_gene_variant	MODIFIER	LOC121109332	121109332	Transcript	XR_005848999.1	lncRNA	-	-	-	-	-	-	-	-	-	rs13865485	T	T/C	98951	1	-	EntrezGene	-	-	-	-	-	-	-	RefSeq	-	-	-	-	-	-	-	-	-	-
.	1:50628143-50628143	C	regulatory_region_variant	MODIFIER	-	-	RegulatoryFeature	ENSGALR1_BD39M	enhancer	-	-	-	-	-	-	-	-	-	rs13865485	T	T/C	-	-	-	-	-	-	-	-	-	-	-	-	-	-	-	-	-	-	-	-	-	-
.	1:50733934-50733934	A	downstream_gene_variant	MODIFIER	RPS19BP1	ENSGALG00010012378	Transcript	ENSGALT00010029638.1	protein_coding	-	-	-	-	-	-	-	-	-	rs317930477	G	G/A	100484	1	-	EntrezGene	-	-	-	-	-	P1	-	Ensembl	-	-	-	-	-	-	-	-	-	-
.	1:50733934-50733934	A	upstream_gene_variant	MODIFIER	ATF4	ENSGALG00010012407	Transcript	ENSGALT00010029718.1	protein_coding	-	-	-	-	-	-	-	-	-	rs317930477	G	G/A	90968	-1	-	EntrezGene	-	-	-	-	-	P1	-	Ensembl	-	-	-	-	-	-	-	-	-	-
.	1:50733934-50733934	A	upstream_gene_variant	MODIFIER	MIEF1	ENSGALG00010012426	Transcript	ENSGALT00010029772.1	protein_coding	-	-	-	-	-	-	-	-	-	rs317930477	G	G/A	74011	-1	-	Uniprot_gn	-	-	-	-	-	-	-	Ensembl	-	-	-	-	-	-	-	-	-	-
.	1:50733934-50733934	A	upstream_gene_variant	MODIFIER	MIEF1	ENSGALG00010012426	Transcript	ENSGALT00010029775.1	protein_coding	-	-	-	-	-	-	-	-	-	rs317930477	G	G/A	74932	-1	-	Uniprot_gn	-	-	-	-	-	-	-	Ensembl	-	-	-	-	-	-	-	-	-	-
.	1:50733934-50733934	A	upstream_gene_variant	MODIFIER	MIEF1	ENSGALG00010012426	Transcript	ENSGALT00010029778.1	protein_coding	-	-	-	-	-	-	-	-	-	rs317930477	G	G/A	73607	-1	-	Uniprot_gn	-	-	-	-	-	P1	-	Ensembl	-	-	-	-	-	-	-	-	-	-
.	1:50733934-50733934	A	upstream_gene_variant	MODIFIER	MGAT3	ENSGALG00010012517	Transcript	ENSGALT00010029991.1	protein_coding	-	-	-	-	-	-	-	-	-	rs317930477	G	G/A	45859	-1	-	EntrezGene	-	-	-	-	-	P1	-	Ensembl	-	-	-	-	-	-	-	-	-	-
.	1:50733934-50733934	A	upstream_gene_variant	MODIFIER	MGAT3	ENSGALG00010012517	Transcript	ENSGALT00010029994.1	protein_coding	-	-	-	-	-	-	-	-	-	rs317930477	G	G/A	45600	-1	-	EntrezGene	-	-	-	-	-	P1	-	Ensembl	-	-	-	-	-	-	-	-	-	-
.	1:50733934-50733934	A	upstream_gene_variant	MODIFIER	MGAT3	ENSGALG00010012517	Transcript	ENSGALT00010029999.1	protein_coding	-	-	-	-	-	-	-	-	-	rs317930477	G	G/A	42489	-1	-	EntrezGene	-	-	-	-	-	P1	-	Ensembl	-	-	-	-	-	-	-	-	-	-
.	1:50733934-50733934	A	upstream_gene_variant	MODIFIER	CACNA1I	ENSGALG00010012410	Transcript	ENSGALT00010030003.1	protein_coding	-	-	-	-	-	-	-	-	-	rs317930477	G	G/A	198413	-1	-	Uniprot_gn	-	-	-	-	-	-	-	Ensembl	-	-	-	-	-	-	-	-	-	-
.	1:50733934-50733934	A	upstream_gene_variant	MODIFIER	MGAT3	ENSGALG00010012517	Transcript	ENSGALT00010030004.1	protein_coding	-	-	-	-	-	-	-	-	-	rs317930477	G	G/A	45600	-1	-	EntrezGene	-	-	-	-	-	P1	-	Ensembl	-	-	-	-	-	-	-	-	-	-
.	1:50733934-50733934	A	upstream_gene_variant	MODIFIER	MGAT3	ENSGALG00010012517	Transcript	ENSGALT00010030008.1	protein_coding	-	-	-	-	-	-	-	-	-	rs317930477	G	G/A	45600	-1	-	EntrezGene	-	-	-	-	-	P1	-	Ensembl	-	-	-	-	-	-	-	-	-	-
.	1:50733934-50733934	A	upstream_gene_variant	MODIFIER	MGAT3	ENSGALG00010012517	Transcript	ENSGALT00010030013.1	protein_coding	-	-	-	-	-	-	-	-	-	rs317930477	G	G/A	41441	-1	-	EntrezGene	-	-	-	-	-	P1	-	Ensembl	-	-	-	-	-	-	-	-	-	-
.	1:50733934-50733934	A	upstream_gene_variant	MODIFIER	MGAT3	ENSGALG00010012517	Transcript	ENSGALT00010030024.1	protein_coding	-	-	-	-	-	-	-	-	-	rs317930477	G	G/A	39984	-1	-	EntrezGene	-	-	-	-	-	P1	-	Ensembl	-	-	-	-	-	-	-	-	-	-
.	1:50733934-50733934	A	upstream_gene_variant	MODIFIER	MGAT3	ENSGALG00010012517	Transcript	ENSGALT00010030029.1	protein_coding	-	-	-	-	-	-	-	-	-	rs317930477	G	G/A	36538	-1	-	EntrezGene	-	-	-	-	-	P1	-	Ensembl	-	-	-	-	-	-	-	-	-	-
.	1:50733934-50733934	A	upstream_gene_variant	MODIFIER	MGAT3	ENSGALG00010012517	Transcript	ENSGALT00010030031.1	protein_coding	-	-	-	-	-	-	-	-	-	rs317930477	G	G/A	39984	-1	-	EntrezGene	-	-	-	-	-	P1	-	Ensembl	-	-	-	-	-	-	-	-	-	-
.	1:50733934-50733934	A	upstream_gene_variant	MODIFIER	TAB1	ENSGALG00010012550	Transcript	ENSGALT00010030084.1	protein_coding	-	-	-	-	-	-	-	-	-	rs317930477	G	G/A	26082	-1	-	EntrezGene	-	-	-	-	-	P1	-	Ensembl	-	-	-	-	-	-	-	-	-	-
.	1:50733934-50733934	A	upstream_gene_variant	MODIFIER	TAB1	ENSGALG00010012550	Transcript	ENSGALT00010030096.1	protein_coding	-	-	-	-	-	-	-	-	-	rs317930477	G	G/A	25960	-1	-	EntrezGene	-	-	-	-	-	-	-	Ensembl	-	-	-	-	-	-	-	-	-	-
.	1:50733934-50733934	A	upstream_gene_variant	MODIFIER	SYNGR1	ENSGALG00010012565	Transcript	ENSGALT00010030112.1	protein_coding	-	-	-	-	-	-	-	-	-	rs317930477	G	G/A	6947	-1	-	EntrezGene	-	-	-	-	-	P1	-	Ensembl	-	-	-	-	-	-	-	-	-	-
.	1:50733934-50733934	A	upstream_gene_variant	MODIFIER	CACNA1I	ENSGALG00010012410	Transcript	ENSGALT00010030184.1	protein_coding	-	-	-	-	-	-	-	-	-	rs317930477	G	G/A	135194	-1	-	Uniprot_gn	-	-	-	-	-	-	-	Ensembl	-	-	-	-	-	-	-	-	-	-
.	1:50733934-50733934	A	intron_variant	MODIFIER	RPL3	ENSGALG00010012610	Transcript	ENSGALT00010030203.1	protein_coding	-	45755	-	-	-	-	-	-	-	rs317930477	G	G/A	-	1	-	EntrezGene	-	-	-	-	-	-	-	Ensembl	-	-	-	-	-	-	-	-	-	-
.	1:50733934-50733934	A	intron_variant	MODIFIER	RPL3	ENSGALG00010012610	Transcript	ENSGALT00010030210.1	protein_coding	-	45786	-	-	-	-	-	-	-	rs317930477	G	G/A	-	1	-	EntrezGene	-	-	-	-	-	P1	-	Ensembl	-	-	-	-	-	-	-	-	-	-
.	1:50733934-50733934	A	upstream_gene_variant	MODIFIER	CACNA1I	ENSGALG00010012410	Transcript	ENSGALT00010030219.1	protein_coding	-	-	-	-	-	-	-	-	-	rs317930477	G	G/A	135194	-1	-	Uniprot_gn	-	-	-	-	-	-	-	Ensembl	-	-	-	-	-	-	-	-	-	-
.	1:50733934-50733934	A	upstream_gene_variant	MODIFIER	PDGFB	ENSGALG00010012624	Transcript	ENSGALT00010030230.1	protein_coding	-	-	-	-	-	-	-	-	-	rs317930477	G	G/A	29121	1	-	EntrezGene	-	-	-	-	-	P1	-	Ensembl	-	-	-	-	-	-	-	-	-	-
.	1:50733934-50733934	A	upstream_gene_variant	MODIFIER	CACNA1I	ENSGALG00010012410	Transcript	ENSGALT00010030249.1	protein_coding	-	-	-	-	-	-	-	-	-	rs317930477	G	G/A	134658	-1	-	Uniprot_gn	-	-	-	-	-	-	-	Ensembl	-	-	-	-	-	-	-	-	-	-
.	1:50733934-50733934	A	upstream_gene_variant	MODIFIER	CBX7	ENSGALG00010012653	Transcript	ENSGALT00010030273.1	protein_coding	-	-	-	-	-	-	-	-	-	rs317930477	G	G/A	57815	1	-	Uniprot_gn	-	-	-	-	-	-	-	Ensembl	-	-	-	-	-	-	-	-	-	-
.	1:50733934-50733934	A	upstream_gene_variant	MODIFIER	CBX7	ENSGALG00010012653	Transcript	ENSGALT00010030278.1	protein_coding	-	-	-	-	-	-	-	-	-	rs317930477	G	G/A	57815	1	-	Uniprot_gn	-	-	-	-	-	P1	-	Ensembl	-	-	-	-	-	-	-	-	-	-
.	1:50733934-50733934	A	upstream_gene_variant	MODIFIER	CBX6	ENSGALG00010012674	Transcript	ENSGALT00010030304.1	protein_coding	-	-	-	-	-	-	-	-	-	rs317930477	G	G/A	75503	1	-	Uniprot_gn	-	-	-	-	-	P1	-	Ensembl	-	-	-	-	-	-	-	-	-	-
.	1:50733934-50733934	A	upstream_gene_variant	MODIFIER	NPTXR	ENSGALG00010012685	Transcript	ENSGALT00010030334.1	protein_coding	-	-	-	-	-	-	-	-	-	rs317930477	G	G/A	91517	1	-	Uniprot_gn	-	-	-	-	-	P1	-	Ensembl	-	-	-	-	-	-	-	-	-	-
.	1:50733934-50733934	A	upstream_gene_variant	MODIFIER	CACNA1I	ENSGALG00010012410	Transcript	ENSGALT00010030369.1	protein_coding	-	-	-	-	-	-	-	-	-	rs317930477	G	G/A	134154	-1	-	Uniprot_gn	-	-	-	-	-	P2	-	Ensembl	-	-	-	-	-	-	-	-	-	-
.	1:50733934-50733934	A	upstream_gene_variant	MODIFIER	DNAL4	ENSGALG00010012696	Transcript	ENSGALT00010030375.1	protein_coding	-	-	-	-	-	-	-	-	-	rs317930477	G	G/A	100428	1	-	EntrezGene	-	-	-	-	-	P1	-	Ensembl	-	-	-	-	-	-	-	-	-	-
.	1:50733934-50733934	A	upstream_gene_variant	MODIFIER	CACNA1I	ENSGALG00010012410	Transcript	ENSGALT00010030378.1	protein_coding	-	-	-	-	-	-	-	-	-	rs317930477	G	G/A	127319	-1	-	Uniprot_gn	-	-	-	-	-	-	-	Ensembl	-	-	-	-	-	-	-	-	-	-
.	1:50733934-50733934	A	upstream_gene_variant	MODIFIER	CACNA1I	ENSGALG00010012410	Transcript	ENSGALT00010030418.1	protein_coding	-	-	-	-	-	-	-	-	-	rs317930477	G	G/A	135194	-1	-	Uniprot_gn	-	-	-	-	-	A2	-	Ensembl	-	-	-	-	-	-	-	-	-	-
.	1:50733934-50733934	A	upstream_gene_variant	MODIFIER	CACNA1I	ENSGALG00010012410	Transcript	ENSGALT00010030427.1	protein_coding	-	-	-	-	-	-	-	-	-	rs317930477	G	G/A	135194	-1	-	Uniprot_gn	-	-	-	-	-	-	-	Ensembl	-	-	-	-	-	-	-	-	-	-
.	1:50733934-50733934	A	upstream_gene_variant	MODIFIER	CACNA1I	ENSGALG00010012410	Transcript	ENSGALT00010030435.1	protein_coding	-	-	-	-	-	-	-	-	-	rs317930477	G	G/A	134658	-1	-	Uniprot_gn	-	-	-	-	-	-	-	Ensembl	-	-	-	-	-	-	-	-	-	-
.	1:50733934-50733934	A	upstream_gene_variant	MODIFIER	FAM20CL	ENSGALG00010012723	Transcript	ENSGALT00010030455.1	protein_coding	-	-	-	-	-	-	-	-	-	rs317930477	G	G/A	108741	1	-	Uniprot_gn	-	-	-	-	-	-	-	Ensembl	-	-	-	-	-	-	-	-	-	-
.	1:50733934-50733934	A	upstream_gene_variant	MODIFIER	FAM20CL	ENSGALG00010012723	Transcript	ENSGALT00010030461.1	protein_coding	-	-	-	-	-	-	-	-	-	rs317930477	G	G/A	108741	1	-	Uniprot_gn	-	-	-	-	-	-	-	Ensembl	-	-	-	-	-	-	-	-	-	-
.	1:50733934-50733934	A	upstream_gene_variant	MODIFIER	FAM20CL	ENSGALG00010012723	Transcript	ENSGALT00010030466.1	protein_coding	-	-	-	-	-	-	-	-	-	rs317930477	G	G/A	106771	1	-	Uniprot_gn	-	-	-	-	-	P1	-	Ensembl	-	-	-	-	-	-	-	-	-	-
.	1:50733934-50733934	A	downstream_gene_variant	MODIFIER	GTPBP1	ENSGALG00010012753	Transcript	ENSGALT00010030534.1	protein_coding	-	-	-	-	-	-	-	-	-	rs317930477	G	G/A	124904	-1	-	EntrezGene	-	-	-	-	-	-	-	Ensembl	-	-	-	-	-	-	-	-	-	-
.	1:50733934-50733934	A	downstream_gene_variant	MODIFIER	GTPBP1	ENSGALG00010012753	Transcript	ENSGALT00010030556.1	protein_coding	-	-	-	-	-	-	-	-	-	rs317930477	G	G/A	122269	-1	-	EntrezGene	-	-	-	-	-	-	-	Ensembl	-	-	-	-	-	-	-	-	-	-
.	1:50733934-50733934	A	downstream_gene_variant	MODIFIER	GTPBP1	ENSGALG00010012753	Transcript	ENSGALT00010030563.1	protein_coding	-	-	-	-	-	-	-	-	-	rs317930477	G	G/A	122266	-1	-	EntrezGene	-	-	-	-	-	A1	-	Ensembl	-	-	-	-	-	-	-	-	-	-
.	1:50733934-50733934	A	downstream_gene_variant	MODIFIER	GTPBP1	ENSGALG00010012753	Transcript	ENSGALT00010030570.1	protein_coding	-	-	-	-	-	-	-	-	-	rs317930477	G	G/A	122264	-1	-	EntrezGene	-	-	-	-	-	P4	-	Ensembl	-	-	-	-	-	-	-	-	-	-
.	1:50733934-50733934	A	upstream_gene_variant	MODIFIER	JOSD1	ENSGALG00010012767	Transcript	ENSGALT00010030581.1	protein_coding	-	-	-	-	-	-	-	-	-	rs317930477	G	G/A	139941	1	-	Uniprot_gn	-	-	-	-	-	P1	-	Ensembl	-	-	-	-	-	-	-	-	-	-
.	1:50733934-50733934	A	downstream_gene_variant	MODIFIER	TOMM22	ENSGALG00010012772	Transcript	ENSGALT00010030597.1	protein_coding	-	-	-	-	-	-	-	-	-	rs317930477	G	G/A	150573	-1	-	EntrezGene	-	-	-	-	-	P1	-	Ensembl	-	-	-	-	-	-	-	-	-	-
.	1:50733934-50733934	A	downstream_gene_variant	MODIFIER	CBY1	ENSGALG00010012792	Transcript	ENSGALT00010030666.1	protein_coding	-	-	-	-	-	-	-	-	-	rs317930477	G	G/A	152723	-1	-	EntrezGene	-	-	-	-	-	P1	-	Ensembl	-	-	-	-	-	-	-	-	-	-
.	1:50733934-50733934	A	downstream_gene_variant	MODIFIER	CBY1	ENSGALG00010012792	Transcript	ENSGALT00010030677.1	protein_coding	-	-	-	-	-	-	-	-	-	rs317930477	G	G/A	152674	-1	-	EntrezGene	-	-	-	-	-	-	-	Ensembl	-	-	-	-	-	-	-	-	-	-
.	1:50733934-50733934	A	upstream_gene_variant	MODIFIER	DMC1	ENSGALG00010012801	Transcript	ENSGALT00010030707.1	protein_coding	-	-	-	-	-	-	-	-	-	rs317930477	G	G/A	167842	1	-	Uniprot_gn	-	-	-	-	-	-	-	Ensembl	-	-	-	-	-	-	-	-	-	-
.	1:50733934-50733934	A	upstream_gene_variant	MODIFIER	DMC1	ENSGALG00010012801	Transcript	ENSGALT00010030710.1	protein_coding	-	-	-	-	-	-	-	-	-	rs317930477	G	G/A	167494	1	-	Uniprot_gn	-	-	-	-	-	P1	-	Ensembl	-	-	-	-	-	-	-	-	-	-
.	1:50733934-50733934	A	upstream_gene_variant	MODIFIER	DDX17	ENSGALG00010012842	Transcript	ENSGALT00010030798.1	protein_coding	-	-	-	-	-	-	-	-	-	rs317930477	G	G/A	197441	1	-	Uniprot_gn	-	-	-	-	-	-	-	Ensembl	-	-	-	-	-	-	-	-	-	-
.	1:50733934-50733934	A	upstream_gene_variant	MODIFIER	DDX17	ENSGALG00010012842	Transcript	ENSGALT00010030805.1	protein_coding	-	-	-	-	-	-	-	-	-	rs317930477	G	G/A	182779	1	-	Uniprot_gn	-	-	-	-	-	-	-	Ensembl	-	-	-	-	-	-	-	-	-	-
.	1:50733934-50733934	A	upstream_gene_variant	MODIFIER	DDX17	ENSGALG00010012842	Transcript	ENSGALT00010030807.1	protein_coding	-	-	-	-	-	-	-	-	-	rs317930477	G	G/A	182779	1	-	Uniprot_gn	-	-	-	-	-	P1	-	Ensembl	-	-	-	-	-	-	-	-	-	-
.	1:50733934-50733934	A	upstream_gene_variant	MODIFIER	-	ENSGALG00010015652	Transcript	ENSGALT00010037678.1	lncRNA	-	-	-	-	-	-	-	-	-	rs317930477	G	G/A	107856	-1	-	-	-	-	-	-	-	-	-	Ensembl	-	-	-	-	-	-	-	-	-	-
.	1:50733934-50733934	A	upstream_gene_variant	MODIFIER	-	ENSGALG00010015652	Transcript	ENSGALT00010037683.1	lncRNA	-	-	-	-	-	-	-	-	-	rs317930477	G	G/A	107875	-1	-	-	-	-	-	-	-	-	-	Ensembl	-	-	-	-	-	-	-	-	-	-
.	1:50733934-50733934	A	downstream_gene_variant	MODIFIER	-	ENSGALG00010015656	Transcript	ENSGALT00010037690.1	lncRNA	-	-	-	-	-	-	-	-	-	rs317930477	G	G/A	85845	1	-	-	-	-	-	-	-	-	-	Ensembl	-	-	-	-	-	-	-	-	-	-
.	1:50733934-50733934	A	upstream_gene_variant	MODIFIER	-	ENSGALG00010015659	Transcript	ENSGALT00010037693.1	lncRNA	-	-	-	-	-	-	-	-	-	rs317930477	G	G/A	7963	1	-	-	-	-	-	-	-	-	-	Ensembl	-	-	-	-	-	-	-	-	-	-
.	1:50733934-50733934	A	downstream_gene_variant	MODIFIER	-	ENSGALG00010015662	Transcript	ENSGALT00010037699.1	lncRNA	-	-	-	-	-	-	-	-	-	rs317930477	G	G/A	8831	-1	-	-	-	-	-	-	-	-	-	Ensembl	-	-	-	-	-	-	-	-	-	-
.	1:50733934-50733934	A	downstream_gene_variant	MODIFIER	-	ENSGALG00010015662	Transcript	ENSGALT00010037704.1	lncRNA	-	-	-	-	-	-	-	-	-	rs317930477	G	G/A	8945	-1	-	-	-	-	-	-	-	-	-	Ensembl	-	-	-	-	-	-	-	-	-	-
.	1:50733934-50733934	A	upstream_gene_variant	MODIFIER	-	ENSGALG00010015665	Transcript	ENSGALT00010037711.1	lncRNA	-	-	-	-	-	-	-	-	-	rs317930477	G	G/A	10445	1	-	-	-	-	-	-	-	-	-	Ensembl	-	-	-	-	-	-	-	-	-	-
.	1:50733934-50733934	A	upstream_gene_variant	MODIFIER	-	ENSGALG00010015665	Transcript	ENSGALT00010037714.1	lncRNA	-	-	-	-	-	-	-	-	-	rs317930477	G	G/A	10741	1	-	-	-	-	-	-	-	-	-	Ensembl	-	-	-	-	-	-	-	-	-	-
.	1:50733934-50733934	A	upstream_gene_variant	MODIFIER	-	ENSGALG00010015665	Transcript	ENSGALT00010037720.1	lncRNA	-	-	-	-	-	-	-	-	-	rs317930477	G	G/A	24122	1	-	-	-	-	-	-	-	-	-	Ensembl	-	-	-	-	-	-	-	-	-	-
.	1:50733934-50733934	A	upstream_gene_variant	MODIFIER	-	ENSGALG00010015671	Transcript	ENSGALT00010037724.1	lncRNA	-	-	-	-	-	-	-	-	-	rs317930477	G	G/A	48853	1	-	-	-	-	-	-	-	-	-	Ensembl	-	-	-	-	-	-	-	-	-	-
.	1:50733934-50733934	A	downstream_gene_variant	MODIFIER	-	ENSGALG00010015675	Transcript	ENSGALT00010037730.1	lncRNA	-	-	-	-	-	-	-	-	-	rs317930477	G	G/A	98943	-1	-	-	-	-	-	-	-	-	-	Ensembl	-	-	-	-	-	-	-	-	-	-
.	1:50733934-50733934	A	upstream_gene_variant	MODIFIER	SNORD83A	ENSGALG00010015878	Transcript	ENSGALT00010038267.1	snoRNA	-	-	-	-	-	-	-	-	-	rs317930477	G	G/A	536	1	-	HGNC	HGNC:17131	-	-	-	-	-	-	Ensembl	-	-	-	-	-	-	-	-	-	-
.	1:50733934-50733934	A	upstream_gene_variant	MODIFIER	SUN2	ENSGALG00010015939	Transcript	ENSGALT00010038410.1	protein_coding	-	-	-	-	-	-	-	-	-	rs317930477	G	G/A	114607	1	-	Uniprot_gn	-	-	-	-	-	P1	-	Ensembl	-	-	-	-	-	-	-	-	-	-
.	1:50733934-50733934	A	downstream_gene_variant	MODIFIER	RPS19BP1	418011	Transcript	NM_001006239.3	protein_coding	-	-	-	-	-	-	-	-	-	rs317930477	G	G/A	101444	1	-	EntrezGene	-	-	-	-	-	-	-	RefSeq	-	-	-	-	-	-	-	-	-	-
.	1:50733934-50733934	A	downstream_gene_variant	MODIFIER	-	NM_001006239	Transcript	NM_001006239.3	cDNA	-	-	-	-	-	-	-	-	-	rs317930477	G	G/A	101447	1	-	-	-	-	-	-	-	-	-	RefSeq	-	-	-	-	-	-	-	-	-	-
.	1:50733934-50733934	A	upstream_gene_variant	MODIFIER	TAB1	418014	Transcript	NM_001006240.2	protein_coding	-	-	-	-	-	-	-	-	-	rs317930477	G	G/A	26059	-1	-	EntrezGene	-	-	-	-	-	-	-	RefSeq	-	-	-	-	-	-	-	-	-	-
.	1:50733934-50733934	A	upstream_gene_variant	MODIFIER	-	NM_001006240	Transcript	NM_001006240.3	cDNA	-	-	-	-	-	-	-	-	-	rs317930477	G	G/A	26104	-1	-	-	-	-	-	-	-	-	-	RefSeq	-	-	-	-	-	-	-	-	-	-
.	1:50733934-50733934	A	intron_variant	MODIFIER	RPL3	418016	Transcript	NM_001006241.1	protein_coding	-	45755	-	-	-	-	-	-	-	rs317930477	G	G/A	-	1	-	EntrezGene	-	-	-	-	-	-	-	RefSeq	-	-	-	-	-	-	-	-	-	-
.	1:50733934-50733934	A	intron_variant,non_coding_transcript_variant	MODIFIER	-	NM_001006241	Transcript	NM_001006241.2	cDNA	-	45755	-	-	-	-	-	-	-	rs317930477	G	G/A	-	1	-	-	-	-	-	-	-	-	-	RefSeq	-	-	-	-	-	-	-	-	-	-
.	1:50733934-50733934	A	upstream_gene_variant	MODIFIER	DNAL4	418019	Transcript	NM_001006242.1	protein_coding	-	-	-	-	-	-	-	-	-	rs317930477	G	G/A	100451	1	-	EntrezGene	-	-	-	-	-	-	-	RefSeq	-	-	-	-	-	-	-	-	-	-
.	1:50733934-50733934	A	upstream_gene_variant	MODIFIER	-	NM_001006242	Transcript	NM_001006242.2	cDNA	-	-	-	-	-	-	-	-	-	rs317930477	G	G/A	100448	1	-	-	-	-	-	-	-	-	-	RefSeq	-	-	-	-	-	-	-	-	-	-
.	1:50733934-50733934	A	upstream_gene_variant	MODIFIER	MGAT3	418013	Transcript	NM_001012693.1	protein_coding	-	-	-	-	-	-	-	-	-	rs317930477	G	G/A	49141	-1	-	EntrezGene	-	-	-	-	-	-	-	RefSeq	-	-	-	-	-	-	-	-	-	-
.	1:50733934-50733934	A	upstream_gene_variant	MODIFIER	-	NM_001012693	Transcript	NM_001012693.1	cDNA	-	-	-	-	-	-	-	-	-	rs317930477	G	G/A	49141	-1	-	-	-	-	-	-	-	-	-	RefSeq	-	-	-	-	-	-	-	-	-	-
.	1:50733934-50733934	A	downstream_gene_variant	MODIFIER	GTPBP1	418022	Transcript	NM_001201447.3	protein_coding	-	-	-	-	-	-	-	-	-	rs317930477	G	G/A	122266	-1	-	EntrezGene	-	-	-	-	-	-	-	RefSeq	-	-	-	-	-	-	-	-	-	-
.	1:50733934-50733934	A	downstream_gene_variant	MODIFIER	-	NM_001201447	Transcript	NM_001201447.4	cDNA	-	-	-	-	-	-	-	-	-	rs317930477	G	G/A	122260	-1	-	-	-	-	-	-	-	-	-	RefSeq	-	-	-	-	-	-	-	-	-	-
.	1:50733934-50733934	A	upstream_gene_variant	MODIFIER	SYNGR1	418015	Transcript	NM_001252278.3	protein_coding	-	-	-	-	-	-	-	-	-	rs317930477	G	G/A	6955	-1	-	EntrezGene	-	-	-	-	-	-	-	RefSeq	-	-	-	-	-	-	-	-	-	-
.	1:50733934-50733934	A	upstream_gene_variant	MODIFIER	-	NM_001252278	Transcript	NM_001252278.4	cDNA	-	-	-	-	-	-	-	-	-	rs317930477	G	G/A	6959	-1	-	-	-	-	-	-	-	-	-	RefSeq	-	-	-	-	-	-	-	-	-	-
.	1:50733934-50733934	A	downstream_gene_variant	MODIFIER	CBY1	771364	Transcript	NM_001278149.1	protein_coding	-	-	-	-	-	-	-	-	-	rs317930477	G	G/A	152543	-1	-	EntrezGene	-	-	-	-	-	-	-	RefSeq	-	-	-	-	-	-	-	-	-	-
.	1:50733934-50733934	A	downstream_gene_variant	MODIFIER	-	NM_001278149	Transcript	NM_001278149.2	cDNA	-	-	-	-	-	-	-	-	-	rs317930477	G	G/A	152543	-1	-	-	-	-	-	-	-	-	-	RefSeq	-	-	-	-	-	-	-	-	-	-
.	1:50733934-50733934	A	downstream_gene_variant	MODIFIER	TOMM22	770933	Transcript	NM_001389531.1	protein_coding	-	-	-	-	-	-	-	-	-	rs317930477	G	G/A	150577	-1	-	EntrezGene	-	-	-	-	-	-	-	RefSeq	-	-	-	-	-	-	-	-	-	-
.	1:50733934-50733934	A	downstream_gene_variant	MODIFIER	-	NM_001389531	Transcript	NM_001389531.2	cDNA	-	-	-	-	-	-	-	-	-	rs317930477	G	G/A	150575	-1	-	-	-	-	-	-	-	-	-	RefSeq	-	-	-	-	-	-	-	-	-	-
.	1:50733934-50733934	A	upstream_gene_variant	MODIFIER	PDGFB	374128	Transcript	NM_204270.4	protein_coding	-	-	-	-	-	-	-	-	-	rs317930477	G	G/A	31000	1	-	EntrezGene	-	-	-	-	-	-	-	RefSeq	-	-	-	-	-	-	-	-	-	-
.	1:50733934-50733934	A	upstream_gene_variant	MODIFIER	-	NM_204270	Transcript	NM_204270.4	cDNA	-	-	-	-	-	-	-	-	-	rs317930477	G	G/A	31000	1	-	-	-	-	-	-	-	-	-	RefSeq	-	-	-	-	-	-	-	-	-	-
.	1:50733934-50733934	A	upstream_gene_variant	MODIFIER	ATF4	395693	Transcript	NM_204880.2	protein_coding	-	-	-	-	-	-	-	-	-	rs317930477	G	G/A	92513	-1	-	EntrezGene	-	-	-	-	-	-	-	RefSeq	-	-	-	-	-	-	-	-	-	-
.	1:50733934-50733934	A	upstream_gene_variant	MODIFIER	-	NM_204880	Transcript	NM_204880.3	cDNA	-	-	-	-	-	-	-	-	-	rs317930477	G	G/A	92490	-1	-	-	-	-	-	-	-	-	-	RefSeq	-	-	-	-	-	-	-	-	-	-
.	1:50733934-50733934	A	upstream_gene_variant	MODIFIER	SNORD83A	100498696	Transcript	NR_035352.4	miRNA	-	-	-	-	-	-	-	-	-	rs317930477	G	G/A	536	1	-	EntrezGene	HGNC:17131	-	-	-	-	-	-	RefSeq	-	-	-	-	-	-	-	-	-	-
.	1:50733934-50733934	A	upstream_gene_variant	MODIFIER	DMC1	427903	Transcript	XM_004937733.4	protein_coding	-	-	-	-	-	-	-	-	-	rs317930477	G	G/A	167806	1	-	EntrezGene	-	-	-	-	-	-	-	RefSeq	-	-	-	-	-	-	-	-	-	-
.	1:50733934-50733934	A	upstream_gene_variant	MODIFIER	DMC1	427903	Transcript	XM_004937734.4	protein_coding	-	-	-	-	-	-	-	-	-	rs317930477	G	G/A	167806	1	-	EntrezGene	-	-	-	-	-	-	-	RefSeq	-	-	-	-	-	-	-	-	-	-
.	1:50733934-50733934	A	upstream_gene_variant	MODIFIER	CBX7	101752246	Transcript	XM_004937742.4	protein_coding	-	-	-	-	-	-	-	-	-	rs317930477	G	G/A	57792	1	-	EntrezGene	-	-	-	-	-	-	-	RefSeq	-	-	-	-	-	-	-	-	-	-
.	1:50733934-50733934	A	upstream_gene_variant	MODIFIER	PDGFB	374128	Transcript	XM_015284369.3	protein_coding	-	-	-	-	-	-	-	-	-	rs317930477	G	G/A	30321	1	-	EntrezGene	-	-	-	-	-	-	-	RefSeq	-	-	-	-	-	-	-	-	-	-
.	1:50733934-50733934	A	upstream_gene_variant	MODIFIER	PDGFB	374128	Transcript	XM_015284373.3	protein_coding	-	-	-	-	-	-	-	-	-	rs317930477	G	G/A	25381	1	-	EntrezGene	-	-	-	-	-	-	-	RefSeq	-	-	-	-	-	-	-	-	-	-
.	1:50733934-50733934	A	upstream_gene_variant	MODIFIER	PDGFB	374128	Transcript	XM_015284377.3	protein_coding	-	-	-	-	-	-	-	-	-	rs317930477	G	G/A	29662	1	-	EntrezGene	-	-	-	-	-	-	-	RefSeq	-	-	-	-	-	-	-	-	-	-
.	1:50733934-50733934	A	upstream_gene_variant	MODIFIER	MGAT3	418013	Transcript	XM_015285183.3	protein_coding	-	-	-	-	-	-	-	-	-	rs317930477	G	G/A	57964	-1	-	EntrezGene	-	-	-	-	-	-	-	RefSeq	-	-	-	-	-	-	-	-	-	-
.	1:50733934-50733934	A	upstream_gene_variant	MODIFIER	MGAT3	418013	Transcript	XM_015285185.3	protein_coding	-	-	-	-	-	-	-	-	-	rs317930477	G	G/A	45687	-1	-	EntrezGene	-	-	-	-	-	-	-	RefSeq	-	-	-	-	-	-	-	-	-	-
.	1:50733934-50733934	A	upstream_gene_variant	MODIFIER	MGAT3	418013	Transcript	XM_015285191.3	protein_coding	-	-	-	-	-	-	-	-	-	rs317930477	G	G/A	41544	-1	-	EntrezGene	-	-	-	-	-	-	-	RefSeq	-	-	-	-	-	-	-	-	-	-
.	1:50733934-50733934	A	upstream_gene_variant	MODIFIER	MGAT3	418013	Transcript	XM_015285197.3	protein_coding	-	-	-	-	-	-	-	-	-	rs317930477	G	G/A	41976	-1	-	EntrezGene	-	-	-	-	-	-	-	RefSeq	-	-	-	-	-	-	-	-	-	-
.	1:50733934-50733934	A	upstream_gene_variant	MODIFIER	SYNGR1	418015	Transcript	XM_015285214.3	protein_coding	-	-	-	-	-	-	-	-	-	rs317930477	G	G/A	6934	-1	-	EntrezGene	-	-	-	-	-	-	-	RefSeq	-	-	-	-	-	-	-	-	-	-
.	1:50733934-50733934	A	upstream_gene_variant	MODIFIER	SYNGR1	418015	Transcript	XM_015285219.3	protein_coding	-	-	-	-	-	-	-	-	-	rs317930477	G	G/A	6937	-1	-	EntrezGene	-	-	-	-	-	-	-	RefSeq	-	-	-	-	-	-	-	-	-	-
.	1:50733934-50733934	A	upstream_gene_variant	MODIFIER	DNAL4	418019	Transcript	XM_015285248.3	protein_coding	-	-	-	-	-	-	-	-	-	rs317930477	G	G/A	100402	1	-	EntrezGene	-	-	-	-	-	-	-	RefSeq	-	-	-	-	-	-	-	-	-	-
.	1:50733934-50733934	A	upstream_gene_variant	MODIFIER	SUN2	418021	Transcript	XM_015288630.3	protein_coding	-	-	-	-	-	-	-	-	-	rs317930477	G	G/A	113688	1	-	EntrezGene	-	-	-	-	-	-	-	RefSeq	-	-	-	-	-	-	-	-	-	-
.	1:50733934-50733934	A	upstream_gene_variant	MODIFIER	FAM20CL	418020	Transcript	XM_015288659.3	protein_coding	-	-	-	-	-	-	-	-	-	rs317930477	G	G/A	108741	1	-	EntrezGene	-	-	-	-	-	-	-	RefSeq	-	-	-	-	-	-	-	-	-	-
.	1:50733934-50733934	A	upstream_gene_variant	MODIFIER	CBX6	107053684	Transcript	XM_015288679.3	protein_coding	-	-	-	-	-	-	-	-	-	rs317930477	G	G/A	75459	1	-	EntrezGene	-	-	-	-	-	-	-	RefSeq	-	-	-	-	-	-	-	-	-	-
.	1:50733934-50733934	A	upstream_gene_variant	MODIFIER	CBX6	107053684	Transcript	XM_015288685.3	protein_coding	-	-	-	-	-	-	-	-	-	rs317930477	G	G/A	75468	1	-	EntrezGene	-	-	-	-	-	-	-	RefSeq	-	-	-	-	-	-	-	-	-	-
.	1:50733934-50733934	A	upstream_gene_variant	MODIFIER	CBX7	101752246	Transcript	XM_015288698.3	protein_coding	-	-	-	-	-	-	-	-	-	rs317930477	G	G/A	57793	1	-	EntrezGene	-	-	-	-	-	-	-	RefSeq	-	-	-	-	-	-	-	-	-	-
.	1:50733934-50733934	A	upstream_gene_variant	MODIFIER	CBX7	101752246	Transcript	XM_015288700.3	protein_coding	-	-	-	-	-	-	-	-	-	rs317930477	G	G/A	57791	1	-	EntrezGene	-	-	-	-	-	-	-	RefSeq	-	-	-	-	-	-	-	-	-	-
.	1:50733934-50733934	A	upstream_gene_variant	MODIFIER	MGAT3	418013	Transcript	XM_025148586.2	protein_coding	-	-	-	-	-	-	-	-	-	rs317930477	G	G/A	46030	-1	-	EntrezGene	-	-	-	-	-	-	-	RefSeq	-	-	-	-	-	-	-	-	-	-
.	1:50733934-50733934	A	upstream_gene_variant	MODIFIER	DNAL4	418019	Transcript	XM_025148605.2	protein_coding	-	-	-	-	-	-	-	-	-	rs317930477	G	G/A	100402	1	-	EntrezGene	-	-	-	-	-	-	-	RefSeq	-	-	-	-	-	-	-	-	-	-
.	1:50733934-50733934	A	upstream_gene_variant	MODIFIER	DNAL4	418019	Transcript	XM_025148608.2	protein_coding	-	-	-	-	-	-	-	-	-	rs317930477	G	G/A	100499	1	-	EntrezGene	-	-	-	-	-	-	-	RefSeq	-	-	-	-	-	-	-	-	-	-
.	1:50733934-50733934	A	upstream_gene_variant	MODIFIER	NPTXR	427902	Transcript	XM_025155299.2	protein_coding	-	-	-	-	-	-	-	-	-	rs317930477	G	G/A	89876	1	-	EntrezGene	-	-	-	-	-	-	-	RefSeq	-	-	-	-	-	-	-	-	-	-
.	1:50733934-50733934	A	upstream_gene_variant	MODIFIER	FAM20CL	418020	Transcript	XM_025155308.2	protein_coding	-	-	-	-	-	-	-	-	-	rs317930477	G	G/A	108741	1	-	EntrezGene	-	-	-	-	-	-	-	RefSeq	-	-	-	-	-	-	-	-	-	-
.	1:50733934-50733934	A	upstream_gene_variant	MODIFIER	CACNA1I	427900	Transcript	XM_040669159.1	protein_coding	-	-	-	-	-	-	-	-	-	rs317930477	G	G/A	126565	-1	-	EntrezGene	-	-	-	-	-	-	-	RefSeq	-	-	-	-	-	-	-	-	-	-
.	1:50733934-50733934	A	upstream_gene_variant	MODIFIER	CACNA1I	427900	Transcript	XM_040669160.1	protein_coding	-	-	-	-	-	-	-	-	-	rs317930477	G	G/A	126565	-1	-	EntrezGene	-	-	-	-	-	-	-	RefSeq	-	-	-	-	-	-	-	-	-	-
.	1:50733934-50733934	A	upstream_gene_variant	MODIFIER	CACNA1I	427900	Transcript	XM_040669161.1	protein_coding	-	-	-	-	-	-	-	-	-	rs317930477	G	G/A	126565	-1	-	EntrezGene	-	-	-	-	-	-	-	RefSeq	-	-	-	-	-	-	-	-	-	-
.	1:50733934-50733934	A	upstream_gene_variant	MODIFIER	CACNA1I	427900	Transcript	XM_040669162.1	protein_coding	-	-	-	-	-	-	-	-	-	rs317930477	G	G/A	126567	-1	-	EntrezGene	-	-	-	-	-	-	-	RefSeq	-	-	-	-	-	-	-	-	-	-
.	1:50733934-50733934	A	upstream_gene_variant	MODIFIER	CACNA1I	427900	Transcript	XM_040669163.1	protein_coding	-	-	-	-	-	-	-	-	-	rs317930477	G	G/A	126564	-1	-	EntrezGene	-	-	-	-	-	-	-	RefSeq	-	-	-	-	-	-	-	-	-	-
.	1:50733934-50733934	A	upstream_gene_variant	MODIFIER	LOC121110514	121110514	Transcript	XM_040669166.1	protein_coding	-	-	-	-	-	-	-	-	-	rs317930477	G	G/A	17827	-1	-	EntrezGene	-	-	-	-	-	-	-	RefSeq	-	-	-	-	-	-	-	-	-	-
.	1:50733934-50733934	A	upstream_gene_variant	MODIFIER	SUN2	418021	Transcript	XM_040669167.1	protein_coding	-	-	-	-	-	-	-	-	-	rs317930477	G	G/A	114171	1	-	EntrezGene	-	-	-	-	-	-	-	RefSeq	-	-	-	-	-	-	-	-	-	-
.	1:50733934-50733934	A	upstream_gene_variant	MODIFIER	SUN2	418021	Transcript	XM_040669168.1	protein_coding	-	-	-	-	-	-	-	-	-	rs317930477	G	G/A	113626	1	-	EntrezGene	-	-	-	-	-	-	-	RefSeq	-	-	-	-	-	-	-	-	-	-
.	1:50733934-50733934	A	upstream_gene_variant	MODIFIER	DMC1	427903	Transcript	XM_040669170.1	protein_coding	-	-	-	-	-	-	-	-	-	rs317930477	G	G/A	167700	1	-	EntrezGene	-	-	-	-	-	-	-	RefSeq	-	-	-	-	-	-	-	-	-	-
.	1:50733934-50733934	A	upstream_gene_variant	MODIFIER	DMC1	427903	Transcript	XM_040669171.1	protein_coding	-	-	-	-	-	-	-	-	-	rs317930477	G	G/A	166221	1	-	EntrezGene	-	-	-	-	-	-	-	RefSeq	-	-	-	-	-	-	-	-	-	-
.	1:50733934-50733934	A	upstream_gene_variant	MODIFIER	DMC1	427903	Transcript	XM_040669172.1	protein_coding	-	-	-	-	-	-	-	-	-	rs317930477	G	G/A	167806	1	-	EntrezGene	-	-	-	-	-	-	-	RefSeq	-	-	-	-	-	-	-	-	-	-
.	1:50733934-50733934	A	upstream_gene_variant	MODIFIER	CBX7	101752246	Transcript	XM_040669173.1	protein_coding	-	-	-	-	-	-	-	-	-	rs317930477	G	G/A	57789	1	-	EntrezGene	-	-	-	-	-	-	-	RefSeq	-	-	-	-	-	-	-	-	-	-
.	1:50733934-50733934	A	upstream_gene_variant	MODIFIER	MGAT3	418013	Transcript	XM_040696614.1	protein_coding	-	-	-	-	-	-	-	-	-	rs317930477	G	G/A	41976	-1	-	EntrezGene	-	-	-	-	-	-	-	RefSeq	-	-	-	-	-	-	-	-	-	-
.	1:50733934-50733934	A	upstream_gene_variant	MODIFIER	MGAT3	418013	Transcript	XM_040696635.1	protein_coding	-	-	-	-	-	-	-	-	-	rs317930477	G	G/A	52563	-1	-	EntrezGene	-	-	-	-	-	-	-	RefSeq	-	-	-	-	-	-	-	-	-	-
.	1:50733934-50733934	A	upstream_gene_variant	MODIFIER	DNAL4	418019	Transcript	XM_040696650.1	protein_coding	-	-	-	-	-	-	-	-	-	rs317930477	G	G/A	100402	1	-	EntrezGene	-	-	-	-	-	-	-	RefSeq	-	-	-	-	-	-	-	-	-	-
.	1:50733934-50733934	A	upstream_gene_variant	MODIFIER	DNAL4	418019	Transcript	XM_040696656.1	protein_coding	-	-	-	-	-	-	-	-	-	rs317930477	G	G/A	100499	1	-	EntrezGene	-	-	-	-	-	-	-	RefSeq	-	-	-	-	-	-	-	-	-	-
.	1:50733934-50733934	A	downstream_gene_variant	MODIFIER	GTPBP1	418022	Transcript	XM_040696663.1	protein_coding	-	-	-	-	-	-	-	-	-	rs317930477	G	G/A	122266	-1	-	EntrezGene	-	-	-	-	-	-	-	RefSeq	-	-	-	-	-	-	-	-	-	-
.	1:50733934-50733934	A	upstream_gene_variant	MODIFIER	MIEF1	418012	Transcript	XM_416248.7	protein_coding	-	-	-	-	-	-	-	-	-	rs317930477	G	G/A	73655	-1	-	EntrezGene	-	-	-	-	-	-	-	RefSeq	-	-	-	-	-	-	-	-	-	-
.	1:50733934-50733934	A	upstream_gene_variant	MODIFIER	JOSD1	418023	Transcript	XM_416259.7	protein_coding	-	-	-	-	-	-	-	-	-	rs317930477	G	G/A	139946	1	-	EntrezGene	-	-	-	-	-	-	-	RefSeq	-	-	-	-	-	-	-	-	-	-
.	1:50733934-50733934	A	upstream_gene_variant	MODIFIER	DDX17	418024	Transcript	XM_416260.7	protein_coding	-	-	-	-	-	-	-	-	-	rs317930477	G	G/A	182622	1	-	EntrezGene	-	-	-	-	-	-	-	RefSeq	-	-	-	-	-	-	-	-	-	-
.	1:50733934-50733934	A	downstream_gene_variant	MODIFIER	LOC107053688	107053688	Transcript	XR_001467199.2	lncRNA	-	-	-	-	-	-	-	-	-	rs317930477	G	G/A	199932	1	-	EntrezGene	-	-	-	-	-	-	-	RefSeq	-	-	-	-	-	-	-	-	-	-
.	1:50733934-50733934	A	downstream_gene_variant	MODIFIER	LOC107053686	107053686	Transcript	XR_003077727.2	lncRNA	-	-	-	-	-	-	-	-	-	rs317930477	G	G/A	83695	1	-	EntrezGene	-	-	-	-	-	-	-	RefSeq	-	-	-	-	-	-	-	-	-	-
.	1:50733934-50733934	A	downstream_gene_variant	MODIFIER	LOC112533465	112533465	Transcript	XR_003077735.2	lncRNA	-	-	-	-	-	-	-	-	-	rs317930477	G	G/A	103896	-1	-	EntrezGene	-	-	-	-	-	-	-	RefSeq	-	-	-	-	-	-	-	-	-	-
.	1:50733934-50733934	A	downstream_gene_variant	MODIFIER	LOC107053688	107053688	Transcript	XR_005848996.1	lncRNA	-	-	-	-	-	-	-	-	-	rs317930477	G	G/A	199932	1	-	EntrezGene	-	-	-	-	-	-	-	RefSeq	-	-	-	-	-	-	-	-	-	-
.	1:50733934-50733934	A	downstream_gene_variant	MODIFIER	LOC107053688	107053688	Transcript	XR_005848997.1	lncRNA	-	-	-	-	-	-	-	-	-	rs317930477	G	G/A	199932	1	-	EntrezGene	-	-	-	-	-	-	-	RefSeq	-	-	-	-	-	-	-	-	-	-
.	1:50733934-50733934	A	downstream_gene_variant	MODIFIER	LOC107053686	107053686	Transcript	XR_005848998.1	lncRNA	-	-	-	-	-	-	-	-	-	rs317930477	G	G/A	83695	1	-	EntrezGene	-	-	-	-	-	-	-	RefSeq	-	-	-	-	-	-	-	-	-	-
.	1:50733934-50733934	A	downstream_gene_variant	MODIFIER	LOC121109332	121109332	Transcript	XR_005848999.1	lncRNA	-	-	-	-	-	-	-	-	-	rs317930477	G	G/A	4213	1	-	EntrezGene	-	-	-	-	-	-	-	RefSeq	-	-	-	-	-	-	-	-	-	-
.	1:50733934-50733934	A	upstream_gene_variant	MODIFIER	SUN2	418021	Transcript	XR_005849000.1	misc_RNA	-	-	-	-	-	-	-	-	-	rs317930477	G	G/A	114171	1	-	EntrezGene	-	-	-	-	-	-	-	RefSeq	-	-	-	-	-	-	-	-	-	-
.	1:50733934-50733934	A	downstream_gene_variant	MODIFIER	LOC121109334	121109334	Transcript	XR_005849001.1	lncRNA	-	-	-	-	-	-	-	-	-	rs317930477	G	G/A	141581	-1	-	EntrezGene	-	-	-	-	-	-	-	RefSeq	-	-	-	-	-	-	-	-	-	-
.	1:50733934-50733934	A	downstream_gene_variant	MODIFIER	LOC121109334	121109334	Transcript	XR_005849002.1	lncRNA	-	-	-	-	-	-	-	-	-	rs317930477	G	G/A	141581	-1	-	EntrezGene	-	-	-	-	-	-	-	RefSeq	-	-	-	-	-	-	-	-	-	-
.	1:50733934-50733934	A	downstream_gene_variant	MODIFIER	LOC121109334	121109334	Transcript	XR_005849008.1	lncRNA	-	-	-	-	-	-	-	-	-	rs317930477	G	G/A	141581	-1	-	EntrezGene	-	-	-	-	-	-	-	RefSeq	-	-	-	-	-	-	-	-	-	-
.	1:70439458-70439458	A	downstream_gene_variant	MODIFIER	NUP50	ENSGALG00010012043	Transcript	ENSGALT00010028840.1	protein_coding	-	-	-	-	-	-	-	-	-	rs794378884	C	C/A	141040	1	-	EntrezGene	-	-	-	-	-	P1	-	Ensembl	-	-	-	-	-	-	-	-	-	-
.	1:70439458-70439458	A	downstream_gene_variant	MODIFIER	NUP50	ENSGALG00010012043	Transcript	ENSGALT00010028849.1	protein_coding	-	-	-	-	-	-	-	-	-	rs794378884	C	C/A	137458	1	-	EntrezGene	-	-	-	-	-	-	-	Ensembl	-	-	-	-	-	-	-	-	-	-
.	1:70439458-70439458	A	upstream_gene_variant	MODIFIER	KIAA0930	ENSGALG00010012074	Transcript	ENSGALT00010028931.1	protein_coding	-	-	-	-	-	-	-	-	-	rs794378884	C	C/A	92612	-1	-	Uniprot_gn	-	-	-	-	-	-	-	Ensembl	-	-	-	-	-	-	-	-	-	-
.	1:70439458-70439458	A	upstream_gene_variant	MODIFIER	KIAA0930	ENSGALG00010012074	Transcript	ENSGALT00010028933.1	protein_coding	-	-	-	-	-	-	-	-	-	rs794378884	C	C/A	85974	-1	-	Uniprot_gn	-	-	-	-	-	-	-	Ensembl	-	-	-	-	-	-	-	-	-	-
.	1:70439458-70439458	A	upstream_gene_variant	MODIFIER	KIAA0930	ENSGALG00010012074	Transcript	ENSGALT00010028934.1	protein_coding	-	-	-	-	-	-	-	-	-	rs794378884	C	C/A	66793	-1	-	Uniprot_gn	-	-	-	-	-	-	-	Ensembl	-	-	-	-	-	-	-	-	-	-
.	1:70439458-70439458	A	upstream_gene_variant	MODIFIER	KIAA0930	ENSGALG00010012074	Transcript	ENSGALT00010028936.1	protein_coding	-	-	-	-	-	-	-	-	-	rs794378884	C	C/A	66166	-1	-	Uniprot_gn	-	-	-	-	-	-	-	Ensembl	-	-	-	-	-	-	-	-	-	-
.	1:70439458-70439458	A	upstream_gene_variant	MODIFIER	KIAA0930	ENSGALG00010012074	Transcript	ENSGALT00010028937.1	protein_coding	-	-	-	-	-	-	-	-	-	rs794378884	C	C/A	65938	-1	-	Uniprot_gn	-	-	-	-	-	P1	-	Ensembl	-	-	-	-	-	-	-	-	-	-
.	1:70439458-70439458	A	upstream_gene_variant	MODIFIER	KIAA0930	ENSGALG00010012074	Transcript	ENSGALT00010028940.1	protein_coding	-	-	-	-	-	-	-	-	-	rs794378884	C	C/A	65938	-1	-	Uniprot_gn	-	-	-	-	-	-	-	Ensembl	-	-	-	-	-	-	-	-	-	-
.	1:70439458-70439458	A	downstream_gene_variant	MODIFIER	UPK3A	ENSGALG00010012099	Transcript	ENSGALT00010028998.1	protein_coding	-	-	-	-	-	-	-	-	-	rs794378884	C	C/A	19344	1	-	Uniprot_gn	-	-	-	-	-	A2	-	Ensembl	-	-	-	-	-	-	-	-	-	-
.	1:70439458-70439458	A	downstream_gene_variant	MODIFIER	UPK3A	ENSGALG00010012099	Transcript	ENSGALT00010029000.1	protein_coding	-	-	-	-	-	-	-	-	-	rs794378884	C	C/A	19344	1	-	Uniprot_gn	-	-	-	-	-	A2	-	Ensembl	-	-	-	-	-	-	-	-	-	-
.	1:70439458-70439458	A	downstream_gene_variant	MODIFIER	UPK3A	ENSGALG00010012099	Transcript	ENSGALT00010029001.1	protein_coding	-	-	-	-	-	-	-	-	-	rs794378884	C	C/A	19344	1	-	Uniprot_gn	-	-	-	-	-	A2	-	Ensembl	-	-	-	-	-	-	-	-	-	-
.	1:70439458-70439458	A	downstream_gene_variant	MODIFIER	UPK3A	ENSGALG00010012099	Transcript	ENSGALT00010029003.1	protein_coding	-	-	-	-	-	-	-	-	-	rs794378884	C	C/A	19344	1	-	Uniprot_gn	-	-	-	-	-	P2	-	Ensembl	-	-	-	-	-	-	-	-	-	-
.	1:70439458-70439458	A	downstream_gene_variant	MODIFIER	SMC1B	ENSGALG00010012104	Transcript	ENSGALT00010029015.1	protein_coding	-	-	-	-	-	-	-	-	-	rs794378884	C	C/A	6208	-1	-	Uniprot_gn	-	-	-	-	-	P1	-	Ensembl	-	-	-	-	-	-	-	-	-	-
.	1:70439458-70439458	A	upstream_gene_variant	MODIFIER	RIBC1	ENSGALG00010012206	Transcript	ENSGALT00010029266.1	protein_coding	-	-	-	-	-	-	-	-	-	rs794378884	C	C/A	43670	1	-	Uniprot_gn	-	-	-	-	-	-	-	Ensembl	-	-	-	-	-	-	-	-	-	-
.	1:70439458-70439458	A	upstream_gene_variant	MODIFIER	RIBC1	ENSGALG00010012206	Transcript	ENSGALT00010029275.1	protein_coding	-	-	-	-	-	-	-	-	-	rs794378884	C	C/A	42704	1	-	Uniprot_gn	-	-	-	-	-	P1	-	Ensembl	-	-	-	-	-	-	-	-	-	-
.	1:70439458-70439458	A	upstream_gene_variant	MODIFIER	FBLN1	ENSGALG00010012285	Transcript	ENSGALT00010029426.1	protein_coding	-	-	-	-	-	-	-	-	-	rs794378884	C	C/A	96486	1	-	EntrezGene	-	-	-	-	-	-	-	Ensembl	-	-	-	-	-	-	-	-	-	-
.	1:70439458-70439458	A	upstream_gene_variant	MODIFIER	FBLN1	ENSGALG00010012285	Transcript	ENSGALT00010029433.1	protein_coding	-	-	-	-	-	-	-	-	-	rs794378884	C	C/A	96033	1	-	EntrezGene	-	-	-	-	-	-	-	Ensembl	-	-	-	-	-	-	-	-	-	-
.	1:70439458-70439458	A	upstream_gene_variant	MODIFIER	FBLN1	ENSGALG00010012285	Transcript	ENSGALT00010029444.1	protein_coding	-	-	-	-	-	-	-	-	-	rs794378884	C	C/A	96465	1	-	EntrezGene	-	-	-	-	-	-	-	Ensembl	-	-	-	-	-	-	-	-	-	-
.	1:70439458-70439458	A	upstream_gene_variant	MODIFIER	FBLN1	ENSGALG00010012285	Transcript	ENSGALT00010029452.1	protein_coding	-	-	-	-	-	-	-	-	-	rs794378884	C	C/A	96455	1	-	EntrezGene	-	-	-	-	-	P1	-	Ensembl	-	-	-	-	-	-	-	-	-	-
.	1:70439458-70439458	A	upstream_gene_variant	MODIFIER	FBLN1	ENSGALG00010012285	Transcript	ENSGALT00010029455.1	protein_coding	-	-	-	-	-	-	-	-	-	rs794378884	C	C/A	96123	1	-	EntrezGene	-	-	-	-	-	-	-	Ensembl	-	-	-	-	-	-	-	-	-	-
.	1:70439458-70439458	A	upstream_gene_variant	MODIFIER	FBLN1	ENSGALG00010012285	Transcript	ENSGALT00010029472.1	protein_coding	-	-	-	-	-	-	-	-	-	rs794378884	C	C/A	96066	1	-	EntrezGene	-	-	-	-	-	-	-	Ensembl	-	-	-	-	-	-	-	-	-	-
.	1:70439458-70439458	A	upstream_gene_variant	MODIFIER	-	ENSGALG00010015010	Transcript	ENSGALT00010036093.1	lncRNA	-	-	-	-	-	-	-	-	-	rs794378884	C	C/A	131924	-1	-	-	-	-	-	-	-	-	-	Ensembl	-	-	-	-	-	-	-	-	-	-
.	1:70439458-70439458	A	upstream_gene_variant	MODIFIER	-	ENSGALG00010015011	Transcript	ENSGALT00010036095.1	lncRNA	-	-	-	-	-	-	-	-	-	rs794378884	C	C/A	57719	1	-	-	-	-	-	-	-	-	-	Ensembl	-	-	-	-	-	-	-	-	-	-
.	1:70439458-70439458	A	upstream_gene_variant	MODIFIER	-	ENSGALG00010015012	Transcript	ENSGALT00010036096.1	lncRNA	-	-	-	-	-	-	-	-	-	rs794378884	C	C/A	60097	1	-	-	-	-	-	-	-	-	-	Ensembl	-	-	-	-	-	-	-	-	-	-
.	1:70439458-70439458	A	upstream_gene_variant	MODIFIER	-	ENSGALG00010015014	Transcript	ENSGALT00010036097.1	lncRNA	-	-	-	-	-	-	-	-	-	rs794378884	C	C/A	62482	1	-	-	-	-	-	-	-	-	-	Ensembl	-	-	-	-	-	-	-	-	-	-
.	1:70439458-70439458	A	downstream_gene_variant	MODIFIER	-	ENSGALG00010015015	Transcript	ENSGALT00010036100.1	lncRNA	-	-	-	-	-	-	-	-	-	rs794378884	C	C/A	84671	-1	-	-	-	-	-	-	-	-	-	Ensembl	-	-	-	-	-	-	-	-	-	-
.	1:70439458-70439458	A	downstream_gene_variant	MODIFIER	NUP50	418240	Transcript	NM_001012541.1	protein_coding	-	-	-	-	-	-	-	-	-	rs794378884	C	C/A	137458	1	-	EntrezGene	-	-	-	-	-	-	-	RefSeq	-	-	-	-	-	-	-	-	-	-
.	1:70439458-70439458	A	downstream_gene_variant	MODIFIER	-	NM_001012541	Transcript	NM_001012541.2	cDNA	-	-	-	-	-	-	-	-	-	rs794378884	C	C/A	137458	1	-	-	-	-	-	-	-	-	-	RefSeq	-	-	-	-	-	-	-	-	-	-
.	1:70439458-70439458	A	upstream_gene_variant	MODIFIER	FBLN1	373979	Transcript	NM_204165.1	protein_coding	-	-	-	-	-	-	-	-	-	rs794378884	C	C/A	96327	1	-	EntrezGene	-	-	-	-	-	-	-	RefSeq	-	-	-	-	-	-	-	-	-	-
.	1:70439458-70439458	A	upstream_gene_variant	MODIFIER	-	NM_204165	Transcript	NM_204165.1	cDNA	-	-	-	-	-	-	-	-	-	rs794378884	C	C/A	109760	1	-	-	-	-	-	-	-	-	-	RefSeq	-	-	-	-	-	-	-	-	-	-
.	1:70439458-70439458	A	downstream_gene_variant	MODIFIER	UPK3A	418242	Transcript	XM_004938042.4	protein_coding	-	-	-	-	-	-	-	-	-	rs794378884	C	C/A	19343	1	-	EntrezGene	-	-	-	-	-	-	-	RefSeq	-	-	-	-	-	-	-	-	-	-
.	1:70439458-70439458	A	upstream_gene_variant	MODIFIER	FBLN1	373979	Transcript	XM_015289892.3	protein_coding	-	-	-	-	-	-	-	-	-	rs794378884	C	C/A	95695	1	-	EntrezGene	-	-	-	-	-	-	-	RefSeq	-	-	-	-	-	-	-	-	-	-
.	1:70439458-70439458	A	upstream_gene_variant	MODIFIER	FBLN1	373979	Transcript	XM_015289893.3	protein_coding	-	-	-	-	-	-	-	-	-	rs794378884	C	C/A	97049	1	-	EntrezGene	-	-	-	-	-	-	-	RefSeq	-	-	-	-	-	-	-	-	-	-
.	1:70439458-70439458	A	upstream_gene_variant	MODIFIER	KIAA0930	418241	Transcript	XM_025142307.2	protein_coding	-	-	-	-	-	-	-	-	-	rs794378884	C	C/A	65893	-1	-	EntrezGene	-	-	-	-	-	-	-	RefSeq	-	-	-	-	-	-	-	-	-	-
.	1:70439458-70439458	A	upstream_gene_variant	MODIFIER	RIBC1	418244	Transcript	XM_040654881.1	protein_coding	-	-	-	-	-	-	-	-	-	rs794378884	C	C/A	42697	1	-	EntrezGene	-	-	-	-	-	-	-	RefSeq	-	-	-	-	-	-	-	-	-	-
.	1:70439458-70439458	A	upstream_gene_variant	MODIFIER	RIBC1	418244	Transcript	XM_040654883.1	protein_coding	-	-	-	-	-	-	-	-	-	rs794378884	C	C/A	42979	1	-	EntrezGene	-	-	-	-	-	-	-	RefSeq	-	-	-	-	-	-	-	-	-	-
.	1:70439458-70439458	A	upstream_gene_variant	MODIFIER	RIBC1	418244	Transcript	XM_040654889.1	protein_coding	-	-	-	-	-	-	-	-	-	rs794378884	C	C/A	43945	1	-	EntrezGene	-	-	-	-	-	-	-	RefSeq	-	-	-	-	-	-	-	-	-	-
.	1:70439458-70439458	A	upstream_gene_variant	MODIFIER	KIAA0930	418241	Transcript	XM_040703223.1	protein_coding	-	-	-	-	-	-	-	-	-	rs794378884	C	C/A	92889	-1	-	EntrezGene	-	-	-	-	-	-	-	RefSeq	-	-	-	-	-	-	-	-	-	-
.	1:70439458-70439458	A	upstream_gene_variant	MODIFIER	KIAA0930	418241	Transcript	XM_416465.7	protein_coding	-	-	-	-	-	-	-	-	-	rs794378884	C	C/A	65893	-1	-	EntrezGene	-	-	-	-	-	-	-	RefSeq	-	-	-	-	-	-	-	-	-	-
.	1:70439458-70439458	A	downstream_gene_variant	MODIFIER	SMC1B	418243	Transcript	XM_416467.7	protein_coding	-	-	-	-	-	-	-	-	-	rs794378884	C	C/A	5249	-1	-	EntrezGene	-	-	-	-	-	-	-	RefSeq	-	-	-	-	-	-	-	-	-	-
.	1:70439458-70439458	A	upstream_gene_variant	MODIFIER	RIBC1	418244	Transcript	XM_416468.7	protein_coding	-	-	-	-	-	-	-	-	-	rs794378884	C	C/A	42625	1	-	EntrezGene	-	-	-	-	-	-	-	RefSeq	-	-	-	-	-	-	-	-	-	-
.	1:70439458-70439458	A	downstream_gene_variant	MODIFIER	LOC107053998	107053998	Transcript	XR_005841372.1	lncRNA	-	-	-	-	-	-	-	-	-	rs794378884	C	C/A	93940	-1	-	EntrezGene	-	-	-	-	-	-	-	RefSeq	-	-	-	-	-	-	-	-	-	-
.	1:70873327-70873327	T	downstream_gene_variant	MODIFIER	ATXN10	ENSGALG00010012329	Transcript	ENSGALT00010029515.1	protein_coding	-	-	-	-	-	-	-	-	-	-	C	C/T	127550	1	-	Uniprot_gn	-	-	-	-	-	-	-	Ensembl	-	-	-	-	-	-	-	-	-	-
.	1:70873327-70873327	T	downstream_gene_variant	MODIFIER	ATXN10	ENSGALG00010012329	Transcript	ENSGALT00010029522.1	protein_coding	-	-	-	-	-	-	-	-	-	-	C	C/T	126748	1	-	Uniprot_gn	-	-	-	-	-	A2	-	Ensembl	-	-	-	-	-	-	-	-	-	-
.	1:70873327-70873327	T	downstream_gene_variant	MODIFIER	ATXN10	ENSGALG00010012329	Transcript	ENSGALT00010029525.1	protein_coding	-	-	-	-	-	-	-	-	-	-	C	C/T	125506	1	-	Uniprot_gn	-	-	-	-	-	P2	-	Ensembl	-	-	-	-	-	-	-	-	-	-
.	1:70873327-70873327	T	intron_variant	MODIFIER	WNT7B	ENSGALG00010012373	Transcript	ENSGALT00010029626.1	protein_coding	-	45691	-	-	-	-	-	-	-	-	C	C/T	-	-1	-	EntrezGene	-	-	-	-	-	-	-	Ensembl	-	-	-	-	-	-	-	-	-	-
.	1:70873327-70873327	T	intron_variant	MODIFIER	WNT7B	ENSGALG00010012373	Transcript	ENSGALT00010029629.1	protein_coding	-	45691	-	-	-	-	-	-	-	-	C	C/T	-	-1	-	EntrezGene	-	-	-	-	-	A1	-	Ensembl	-	-	-	-	-	-	-	-	-	-
.	1:70873327-70873327	T	intron_variant	MODIFIER	WNT7B	ENSGALG00010012373	Transcript	ENSGALT00010029634.1	protein_coding	-	45691	-	-	-	-	-	-	-	-	C	C/T	-	-1	-	EntrezGene	-	-	-	-	-	P4	-	Ensembl	-	-	-	-	-	-	-	-	-	-
.	1:70873327-70873327	T	upstream_gene_variant	MODIFIER	-	ENSGALG00010014896	Transcript	ENSGALT00010035839.1	protein_coding	-	-	-	-	-	-	-	-	-	-	C	C/T	75704	-1	-	-	-	-	-	-	-	P1	-	Ensembl	-	-	-	-	-	-	-	-	-	-
.	1:70873327-70873327	T	downstream_gene_variant	MODIFIER	-	ENSGALG00010015019	Transcript	ENSGALT00010036102.1	lncRNA	-	-	-	-	-	-	-	-	-	-	C	C/T	77259	1	-	-	-	-	-	-	-	-	-	Ensembl	-	-	-	-	-	-	-	-	-	-
.	1:70873327-70873327	T	upstream_gene_variant	MODIFIER	-	ENSGALG00010015022	Transcript	ENSGALT00010036111.1	lncRNA	-	-	-	-	-	-	-	-	-	-	C	C/T	63890	-1	-	-	-	-	-	-	-	-	-	Ensembl	-	-	-	-	-	-	-	-	-	-
.	1:70873327-70873327	T	downstream_gene_variant	MODIFIER	-	ENSGALG00010025672	Transcript	ENSGALT00010062668.1	lncRNA	-	-	-	-	-	-	-	-	-	-	C	C/T	79157	-1	-	-	-	-	-	-	-	-	-	Ensembl	-	-	-	-	-	-	-	-	-	-
.	1:70873327-70873327	T	intron_variant	MODIFIER	WNT7B	427937	Transcript	NM_001037274.1	protein_coding	-	45691	-	-	-	-	-	-	-	-	C	C/T	-	-1	-	EntrezGene	-	-	-	-	-	-	-	RefSeq	-	-	-	-	-	-	-	-	-	-
.	1:70873327-70873327	T	intron_variant,non_coding_transcript_variant	MODIFIER	-	NM_001037274	Transcript	NM_001037274.1	cDNA	-	45691	-	-	-	-	-	-	-	-	C	C/T	-	-1	-	-	-	-	-	-	-	-	-	RefSeq	-	-	-	-	-	-	-	-	-	-
.	1:70873327-70873327	T	intron_variant	MODIFIER	WNT7B	427937	Transcript	NM_001171593.1	protein_coding	-	45691	-	-	-	-	-	-	-	-	C	C/T	-	-1	-	EntrezGene	-	-	-	-	-	-	-	RefSeq	-	-	-	-	-	-	-	-	-	-
.	1:70873327-70873327	T	intron_variant,non_coding_transcript_variant	MODIFIER	-	NM_001171593	Transcript	NM_001171593.2	cDNA	-	45691	-	-	-	-	-	-	-	-	C	C/T	-	-1	-	-	-	-	-	-	-	-	-	RefSeq	-	-	-	-	-	-	-	-	-	-
.	1:70873327-70873327	T	downstream_gene_variant	MODIFIER	ATXN10	418245	Transcript	XM_004938043.4	protein_coding	-	-	-	-	-	-	-	-	-	-	C	C/T	126766	1	-	EntrezGene	-	-	-	-	-	-	-	RefSeq	-	-	-	-	-	-	-	-	-	-
.	1:70873327-70873327	T	downstream_gene_variant	MODIFIER	ATXN10	418245	Transcript	XM_015291006.3	protein_coding	-	-	-	-	-	-	-	-	-	-	C	C/T	127503	1	-	EntrezGene	-	-	-	-	-	-	-	RefSeq	-	-	-	-	-	-	-	-	-	-
.	1:70873327-70873327	T	downstream_gene_variant	MODIFIER	ATXN10	418245	Transcript	XM_416469.7	protein_coding	-	-	-	-	-	-	-	-	-	-	C	C/T	126766	1	-	EntrezGene	-	-	-	-	-	-	-	RefSeq	-	-	-	-	-	-	-	-	-	-
.	1:70873327-70873327	T	downstream_gene_variant	MODIFIER	LOC107053997	107053997	Transcript	XR_005842009.1	lncRNA	-	-	-	-	-	-	-	-	-	-	C	C/T	33315	1	-	EntrezGene	-	-	-	-	-	-	-	RefSeq	-	-	-	-	-	-	-	-	-	-
.	1:70873327-70873327	T	downstream_gene_variant	MODIFIER	LOC107053997	107053997	Transcript	XR_005842011.1	lncRNA	-	-	-	-	-	-	-	-	-	-	C	C/T	33315	1	-	EntrezGene	-	-	-	-	-	-	-	RefSeq	-	-	-	-	-	-	-	-	-	-
.	1:70873327-70873327	T	downstream_gene_variant	MODIFIER	LOC121107699	121107699	Transcript	XR_005842014.1	lncRNA	-	-	-	-	-	-	-	-	-	-	C	C/T	53198	1	-	EntrezGene	-	-	-	-	-	-	-	RefSeq	-	-	-	-	-	-	-	-	-	-
.	1:72323703-72323703	A	downstream_gene_variant	MODIFIER	CDKN1B	ENSGALG00010021960	Transcript	ENSGALT00010053392.1	protein_coding	-	-	-	-	-	-	-	-	-	rs315856480	T	T/A	140715	1	-	EntrezGene	-	-	-	-	-	P2	-	Ensembl	-	-	-	-	-	-	-	-	-	-
.	1:72323703-72323703	A	downstream_gene_variant	MODIFIER	CDKN1B	ENSGALG00010021960	Transcript	ENSGALT00010053395.1	protein_coding	-	-	-	-	-	-	-	-	-	rs315856480	T	T/A	140240	1	-	EntrezGene	-	-	-	-	-	A2	-	Ensembl	-	-	-	-	-	-	-	-	-	-
.	1:72323703-72323703	A	downstream_gene_variant	MODIFIER	CDKN1B	ENSGALG00010021960	Transcript	ENSGALT00010053399.1	protein_coding	-	-	-	-	-	-	-	-	-	rs315856480	T	T/A	140240	1	-	EntrezGene	-	-	-	-	-	A2	-	Ensembl	-	-	-	-	-	-	-	-	-	-
.	1:72323703-72323703	A	upstream_gene_variant	MODIFIER	-	ENSGALG00010025699	Transcript	ENSGALT00010062720.1	lncRNA	-	-	-	-	-	-	-	-	-	rs315856480	T	T/A	58586	-1	-	-	-	-	-	-	-	-	-	Ensembl	-	-	-	-	-	-	-	-	-	-
.	1:72323703-72323703	A	upstream_gene_variant	MODIFIER	-	ENSGALG00010025699	Transcript	ENSGALT00010062722.1	lncRNA	-	-	-	-	-	-	-	-	-	rs315856480	T	T/A	71857	-1	-	-	-	-	-	-	-	-	-	Ensembl	-	-	-	-	-	-	-	-	-	-
.	1:72323703-72323703	A	upstream_gene_variant	MODIFIER	-	ENSGALG00010025699	Transcript	ENSGALT00010062724.1	lncRNA	-	-	-	-	-	-	-	-	-	rs315856480	T	T/A	67954	-1	-	-	-	-	-	-	-	-	-	Ensembl	-	-	-	-	-	-	-	-	-	-
.	1:72323703-72323703	A	intron_variant,non_coding_transcript_variant	MODIFIER	-	ENSGALG00010025699	Transcript	ENSGALT00010062727.1	lncRNA	-	45658	-	-	-	-	-	-	-	rs315856480	T	T/A	-	-1	-	-	-	-	-	-	-	-	-	Ensembl	-	-	-	-	-	-	-	-	-	-
.	1:72323703-72323703	A	downstream_gene_variant	MODIFIER	-	ENSGALG00010025704	Transcript	ENSGALT00010062733.1	lncRNA	-	-	-	-	-	-	-	-	-	rs315856480	T	T/A	27016	-1	-	-	-	-	-	-	-	-	-	Ensembl	-	-	-	-	-	-	-	-	-	-
.	1:72323703-72323703	A	upstream_gene_variant	MODIFIER	-	ENSGALG00010025707	Transcript	ENSGALT00010062739.1	lncRNA	-	-	-	-	-	-	-	-	-	rs315856480	T	T/A	90771	1	-	-	-	-	-	-	-	-	-	Ensembl	-	-	-	-	-	-	-	-	-	-
.	1:72323703-72323703	A	upstream_gene_variant	MODIFIER	-	ENSGALG00010025709	Transcript	ENSGALT00010062743.1	lncRNA	-	-	-	-	-	-	-	-	-	rs315856480	T	T/A	177903	1	-	-	-	-	-	-	-	-	-	Ensembl	-	-	-	-	-	-	-	-	-	-
.	1:72323703-72323703	A	downstream_gene_variant	MODIFIER	-	ENSGALG00010025711	Transcript	ENSGALT00010062747.1	lncRNA	-	-	-	-	-	-	-	-	-	rs315856480	T	T/A	191658	-1	-	-	-	-	-	-	-	-	-	Ensembl	-	-	-	-	-	-	-	-	-	-
.	1:72323703-72323703	A	downstream_gene_variant	MODIFIER	-	ENSGALG00010025857	Transcript	ENSGALT00010063024.1	lncRNA	-	-	-	-	-	-	-	-	-	rs315856480	T	T/A	87612	1	-	-	-	-	-	-	-	-	-	Ensembl	-	-	-	-	-	-	-	-	-	-
.	1:72323703-72323703	A	downstream_gene_variant	MODIFIER	-	ENSGALG00010025857	Transcript	ENSGALT00010063025.1	lncRNA	-	-	-	-	-	-	-	-	-	rs315856480	T	T/A	75135	1	-	-	-	-	-	-	-	-	-	Ensembl	-	-	-	-	-	-	-	-	-	-
.	1:72323703-72323703	A	downstream_gene_variant	MODIFIER	-	ENSGALG00010025857	Transcript	ENSGALT00010063027.1	lncRNA	-	-	-	-	-	-	-	-	-	rs315856480	T	T/A	71538	1	-	-	-	-	-	-	-	-	-	Ensembl	-	-	-	-	-	-	-	-	-	-
.	1:72323703-72323703	A	downstream_gene_variant	MODIFIER	-	ENSGALG00010025857	Transcript	ENSGALT00010063028.1	lncRNA	-	-	-	-	-	-	-	-	-	rs315856480	T	T/A	71538	1	-	-	-	-	-	-	-	-	-	Ensembl	-	-	-	-	-	-	-	-	-	-
.	1:72323703-72323703	A	downstream_gene_variant	MODIFIER	-	ENSGALG00010025857	Transcript	ENSGALT00010063029.1	lncRNA	-	-	-	-	-	-	-	-	-	rs315856480	T	T/A	71538	1	-	-	-	-	-	-	-	-	-	Ensembl	-	-	-	-	-	-	-	-	-	-
.	1:72323703-72323703	A	downstream_gene_variant	MODIFIER	-	ENSGALG00010025864	Transcript	ENSGALT00010063036.1	lncRNA	-	-	-	-	-	-	-	-	-	rs315856480	T	T/A	10900	1	-	-	-	-	-	-	-	-	-	Ensembl	-	-	-	-	-	-	-	-	-	-
.	1:72323703-72323703	A	downstream_gene_variant	MODIFIER	-	ENSGALG00010025864	Transcript	ENSGALT00010063038.1	lncRNA	-	-	-	-	-	-	-	-	-	rs315856480	T	T/A	309	1	-	-	-	-	-	-	-	-	-	Ensembl	-	-	-	-	-	-	-	-	-	-
.	1:72323703-72323703	A	downstream_gene_variant	MODIFIER	-	ENSGALG00010025864	Transcript	ENSGALT00010063040.1	lncRNA	-	-	-	-	-	-	-	-	-	rs315856480	T	T/A	309	1	-	-	-	-	-	-	-	-	-	Ensembl	-	-	-	-	-	-	-	-	-	-
.	1:72323703-72323703	A	downstream_gene_variant	MODIFIER	-	ENSGALG00010025864	Transcript	ENSGALT00010063041.1	lncRNA	-	-	-	-	-	-	-	-	-	rs315856480	T	T/A	6548	1	-	-	-	-	-	-	-	-	-	Ensembl	-	-	-	-	-	-	-	-	-	-
.	1:72323703-72323703	A	downstream_gene_variant	MODIFIER	-	ENSGALG00010025864	Transcript	ENSGALT00010063043.1	lncRNA	-	-	-	-	-	-	-	-	-	rs315856480	T	T/A	10900	1	-	-	-	-	-	-	-	-	-	Ensembl	-	-	-	-	-	-	-	-	-	-
.	1:72323703-72323703	A	downstream_gene_variant	MODIFIER	CDKN1B	374106	Transcript	NM_204256.2	protein_coding	-	-	-	-	-	-	-	-	-	rs315856480	T	T/A	141074	1	-	EntrezGene	-	-	-	-	-	-	-	RefSeq	-	-	-	-	-	-	-	-	-	-
.	1:72323703-72323703	A	downstream_gene_variant	MODIFIER	-	NM_204256	Transcript	NM_204256.3	cDNA	-	-	-	-	-	-	-	-	-	rs315856480	T	T/A	140711	1	-	-	-	-	-	-	-	-	-	RefSeq	-	-	-	-	-	-	-	-	-	-
.	1:72323703-72323703	A	downstream_gene_variant	MODIFIER	CDKN1B	374106	Transcript	XM_015289915.3	protein_coding	-	-	-	-	-	-	-	-	-	rs315856480	T	T/A	140711	1	-	EntrezGene	-	-	-	-	-	-	-	RefSeq	-	-	-	-	-	-	-	-	-	-
.	1:72323703-72323703	A	upstream_gene_variant	MODIFIER	LOC121107608	121107608	Transcript	XM_040652877.1	protein_coding	-	-	-	-	-	-	-	-	-	rs315856480	T	T/A	138504	-1	-	EntrezGene	-	-	-	-	-	-	-	RefSeq	-	-	-	-	-	-	-	-	-	-
.	1:72323703-72323703	A	downstream_gene_variant	MODIFIER	LOC107053979	107053979	Transcript	XR_001467812.3	lncRNA	-	-	-	-	-	-	-	-	-	rs315856480	T	T/A	16874	1	-	EntrezGene	-	-	-	-	-	-	-	RefSeq	-	-	-	-	-	-	-	-	-	-
.	1:72323703-72323703	A	downstream_gene_variant	MODIFIER	LOC121106763	121106763	Transcript	XR_005839739.1	lncRNA	-	-	-	-	-	-	-	-	-	rs315856480	T	T/A	126468	1	-	EntrezGene	-	-	-	-	-	-	-	RefSeq	-	-	-	-	-	-	-	-	-	-
.	1:72323703-72323703	A	downstream_gene_variant	MODIFIER	LOC121106764	121106764	Transcript	XR_005839740.1	lncRNA	-	-	-	-	-	-	-	-	-	rs315856480	T	T/A	71852	1	-	EntrezGene	-	-	-	-	-	-	-	RefSeq	-	-	-	-	-	-	-	-	-	-
.	1:72323703-72323703	A	downstream_gene_variant	MODIFIER	LOC107053979	107053979	Transcript	XR_005839742.1	lncRNA	-	-	-	-	-	-	-	-	-	rs315856480	T	T/A	16874	1	-	EntrezGene	-	-	-	-	-	-	-	RefSeq	-	-	-	-	-	-	-	-	-	-
.	1:72323703-72323703	A	downstream_gene_variant	MODIFIER	LOC107053979	107053979	Transcript	XR_005839747.1	lncRNA	-	-	-	-	-	-	-	-	-	rs315856480	T	T/A	16874	1	-	EntrezGene	-	-	-	-	-	-	-	RefSeq	-	-	-	-	-	-	-	-	-	-
.	1:72323703-72323703	A	downstream_gene_variant	MODIFIER	LOC101751866	101751866	Transcript	XR_211133.4	lncRNA	-	-	-	-	-	-	-	-	-	rs315856480	T	T/A	52322	1	-	EntrezGene	-	-	-	-	-	-	-	RefSeq	-	-	-	-	-	-	-	-	-	-
.	1:76999906-76999906	T	downstream_gene_variant	MODIFIER	MLF2	ENSGALG00010021530	Transcript	ENSGALT00010052255.1	protein_coding	-	-	-	-	-	-	-	-	-	-	C	C/T	114593	-1	-	EntrezGene	-	-	-	-	-	-	-	Ensembl	-	-	-	-	-	-	-	-	-	-
.	1:76999906-76999906	T	downstream_gene_variant	MODIFIER	MLF2	ENSGALG00010021530	Transcript	ENSGALT00010052268.1	protein_coding	-	-	-	-	-	-	-	-	-	-	C	C/T	114050	-1	-	EntrezGene	-	-	-	-	-	-	-	Ensembl	-	-	-	-	-	-	-	-	-	-
.	1:76999906-76999906	T	downstream_gene_variant	MODIFIER	MLF2	ENSGALG00010021530	Transcript	ENSGALT00010052274.1	protein_coding	-	-	-	-	-	-	-	-	-	-	C	C/T	114591	-1	-	EntrezGene	-	-	-	-	-	P1	-	Ensembl	-	-	-	-	-	-	-	-	-	-
.	1:76999906-76999906	T	downstream_gene_variant	MODIFIER	MLF2	ENSGALG00010021530	Transcript	ENSGALT00010052277.1	protein_coding	-	-	-	-	-	-	-	-	-	-	C	C/T	114591	-1	-	EntrezGene	-	-	-	-	-	-	-	Ensembl	-	-	-	-	-	-	-	-	-	-
.	1:76999906-76999906	T	upstream_gene_variant	MODIFIER	LPAR5	ENSGALG00010021601	Transcript	ENSGALT00010052434.1	protein_coding	-	-	-	-	-	-	-	-	-	-	C	C/T	20713	-1	-	Uniprot_gn	-	-	-	-	-	P1	-	Ensembl	-	-	-	-	-	-	-	-	-	-
.	1:76999906-76999906	T	upstream_gene_variant	MODIFIER	LPAR5	ENSGALG00010021601	Transcript	ENSGALT00010052435.1	protein_coding	-	-	-	-	-	-	-	-	-	-	C	C/T	19245	-1	-	Uniprot_gn	-	-	-	-	-	P1	-	Ensembl	-	-	-	-	-	-	-	-	-	-
.	1:76999906-76999906	T	upstream_gene_variant	MODIFIER	LPAR5	ENSGALG00010021601	Transcript	ENSGALT00010052437.1	protein_coding	-	-	-	-	-	-	-	-	-	-	C	C/T	17606	-1	-	Uniprot_gn	-	-	-	-	-	P1	-	Ensembl	-	-	-	-	-	-	-	-	-	-
.	1:76999906-76999906	T	upstream_gene_variant	MODIFIER	LPAR5	ENSGALG00010021601	Transcript	ENSGALT00010052439.1	protein_coding	-	-	-	-	-	-	-	-	-	-	C	C/T	12695	-1	-	Uniprot_gn	-	-	-	-	-	P1	-	Ensembl	-	-	-	-	-	-	-	-	-	-
.	1:76999906-76999906	T	upstream_gene_variant	MODIFIER	LPAR5	ENSGALG00010021601	Transcript	ENSGALT00010052441.1	protein_coding	-	-	-	-	-	-	-	-	-	-	C	C/T	12695	-1	-	Uniprot_gn	-	-	-	-	-	P1	-	Ensembl	-	-	-	-	-	-	-	-	-	-
.	1:76999906-76999906	T	upstream_gene_variant	MODIFIER	LPAR5	ENSGALG00010021601	Transcript	ENSGALT00010052443.1	protein_coding	-	-	-	-	-	-	-	-	-	-	C	C/T	12695	-1	-	Uniprot_gn	-	-	-	-	-	P1	-	Ensembl	-	-	-	-	-	-	-	-	-	-
.	1:76999906-76999906	T	upstream_gene_variant	MODIFIER	LPAR5	ENSGALG00010021601	Transcript	ENSGALT00010052444.1	protein_coding	-	-	-	-	-	-	-	-	-	-	C	C/T	10065	-1	-	Uniprot_gn	-	-	-	-	-	P1	-	Ensembl	-	-	-	-	-	-	-	-	-	-
.	1:76999906-76999906	T	downstream_gene_variant	MODIFIER	-	ENSGALG00010021608	Transcript	ENSGALT00010052452.1	protein_coding	-	-	-	-	-	-	-	-	-	-	C	C/T	10065	1	-	-	-	-	-	-	-	P1	-	Ensembl	-	-	-	-	-	-	-	-	-	-
.	1:76999906-76999906	T	downstream_gene_variant	MODIFIER	-	ENSGALG00010021608	Transcript	ENSGALT00010052454.1	protein_coding	-	-	-	-	-	-	-	-	-	-	C	C/T	10065	1	-	-	-	-	-	-	-	P1	-	Ensembl	-	-	-	-	-	-	-	-	-	-
.	1:76999906-76999906	T	intron_variant	MODIFIER	ACRBP	ENSGALG00010021614	Transcript	ENSGALT00010052477.1	protein_coding	-	45723	-	-	-	-	-	-	-	-	C	C/T	-	-1	-	Uniprot_gn	-	-	-	-	-	P1	-	Ensembl	-	-	-	-	-	-	-	-	-	-
.	1:76999906-76999906	T	downstream_gene_variant	MODIFIER	ING4	ENSGALG00010021674	Transcript	ENSGALT00010052649.1	protein_coding	-	-	-	-	-	-	-	-	-	-	C	C/T	18077	-1	-	EntrezGene	-	-	-	-	-	P1	-	Ensembl	-	-	-	-	-	-	-	-	-	-
.	1:76999906-76999906	T	downstream_gene_variant	MODIFIER	ZNF384	ENSGALG00010021687	Transcript	ENSGALT00010052690.1	protein_coding	-	-	-	-	-	-	-	-	-	-	C	C/T	38964	-1	-	EntrezGene	-	-	-	-	-	-	-	Ensembl	-	-	-	-	-	-	-	-	-	-
.	1:76999906-76999906	T	downstream_gene_variant	MODIFIER	ZNF384	ENSGALG00010021687	Transcript	ENSGALT00010052697.1	protein_coding	-	-	-	-	-	-	-	-	-	-	C	C/T	38964	-1	-	EntrezGene	-	-	-	-	-	P1	-	Ensembl	-	-	-	-	-	-	-	-	-	-
.	1:76999906-76999906	T	downstream_gene_variant	MODIFIER	PIANP	ENSGALG00010021697	Transcript	ENSGALT00010052713.1	protein_coding	-	-	-	-	-	-	-	-	-	-	C	C/T	84178	-1	-	Uniprot_gn	-	-	-	-	-	P1	-	Ensembl	-	-	-	-	-	-	-	-	-	-
.	1:76999906-76999906	T	upstream_gene_variant	MODIFIER	COPS7A	ENSGALG00010021704	Transcript	ENSGALT00010052736.1	protein_coding	-	-	-	-	-	-	-	-	-	-	C	C/T	100401	1	-	EntrezGene	-	-	-	-	-	P1	-	Ensembl	-	-	-	-	-	-	-	-	-	-
.	1:76999906-76999906	T	upstream_gene_variant	MODIFIER	COPS7A	ENSGALG00010021704	Transcript	ENSGALT00010052738.1	protein_coding	-	-	-	-	-	-	-	-	-	-	C	C/T	100401	1	-	EntrezGene	-	-	-	-	-	-	-	Ensembl	-	-	-	-	-	-	-	-	-	-
.	1:76999906-76999906	T	upstream_gene_variant	MODIFIER	VAMP1	ENSGALG00010021801	Transcript	ENSGALT00010053036.1	protein_coding	-	-	-	-	-	-	-	-	-	-	C	C/T	132483	-1	-	EntrezGene	-	-	-	-	-	A2	-	Ensembl	-	-	-	-	-	-	-	-	-	-
.	1:76999906-76999906	T	upstream_gene_variant	MODIFIER	VAMP1	ENSGALG00010021801	Transcript	ENSGALT00010053041.1	protein_coding	-	-	-	-	-	-	-	-	-	-	C	C/T	132483	-1	-	EntrezGene	-	-	-	-	-	P2	-	Ensembl	-	-	-	-	-	-	-	-	-	-
.	1:76999906-76999906	T	upstream_gene_variant	MODIFIER	VAMP1	ENSGALG00010021801	Transcript	ENSGALT00010053046.1	protein_coding	-	-	-	-	-	-	-	-	-	-	C	C/T	132497	-1	-	EntrezGene	-	-	-	-	-	A2	-	Ensembl	-	-	-	-	-	-	-	-	-	-
.	1:76999906-76999906	T	downstream_gene_variant	MODIFIER	FBXO40	ENSGALG00010021826	Transcript	ENSGALT00010053094.1	protein_coding	-	-	-	-	-	-	-	-	-	-	C	C/T	175587	1	-	Uniprot_gn	-	-	-	-	-	A1	-	Ensembl	-	-	-	-	-	-	-	-	-	-
.	1:76999906-76999906	T	downstream_gene_variant	MODIFIER	FBXO40	ENSGALG00010021826	Transcript	ENSGALT00010053099.1	protein_coding	-	-	-	-	-	-	-	-	-	-	C	C/T	175587	1	-	Uniprot_gn	-	-	-	-	-	P4	-	Ensembl	-	-	-	-	-	-	-	-	-	-
.	1:76999906-76999906	T	downstream_gene_variant	MODIFIER	FBXO40	ENSGALG00010021826	Transcript	ENSGALT00010053102.1	protein_coding	-	-	-	-	-	-	-	-	-	-	C	C/T	175587	1	-	Uniprot_gn	-	-	-	-	-	-	-	Ensembl	-	-	-	-	-	-	-	-	-	-
.	1:76999906-76999906	T	downstream_gene_variant	MODIFIER	TAPBPL	ENSGALG00010021854	Transcript	ENSGALT00010053166.1	protein_coding	-	-	-	-	-	-	-	-	-	-	C	C/T	162051	1	-	EntrezGene	-	-	-	-	-	P1	-	Ensembl	-	-	-	-	-	-	-	-	-	-
.	1:76999906-76999906	T	downstream_gene_variant	MODIFIER	TAPBPL	ENSGALG00010021854	Transcript	ENSGALT00010053175.1	protein_coding	-	-	-	-	-	-	-	-	-	-	C	C/T	162051	1	-	EntrezGene	-	-	-	-	-	-	-	Ensembl	-	-	-	-	-	-	-	-	-	-
.	1:76999906-76999906	T	downstream_gene_variant	MODIFIER	SCNN1A	ENSGALG00010021866	Transcript	ENSGALT00010053194.1	protein_coding	-	-	-	-	-	-	-	-	-	-	C	C/T	141271	1	-	EntrezGene	-	-	-	-	-	-	-	Ensembl	-	-	-	-	-	-	-	-	-	-
.	1:76999906-76999906	T	downstream_gene_variant	MODIFIER	SCNN1A	ENSGALG00010021866	Transcript	ENSGALT00010053205.1	protein_coding	-	-	-	-	-	-	-	-	-	-	C	C/T	140234	1	-	EntrezGene	-	-	-	-	-	P1	-	Ensembl	-	-	-	-	-	-	-	-	-	-
.	1:76999906-76999906	T	upstream_gene_variant	MODIFIER	MRPL51	ENSGALG00010021922	Transcript	ENSGALT00010053297.1	protein_coding	-	-	-	-	-	-	-	-	-	-	C	C/T	129649	-1	-	EntrezGene	-	-	-	-	-	P1	-	Ensembl	-	-	-	-	-	-	-	-	-	-
.	1:76999906-76999906	T	downstream_gene_variant	MODIFIER	NCAPD2	ENSGALG00010021989	Transcript	ENSGALT00010053478.1	protein_coding	-	-	-	-	-	-	-	-	-	-	C	C/T	105808	1	-	EntrezGene	-	-	-	-	-	-	-	Ensembl	-	-	-	-	-	-	-	-	-	-
.	1:76999906-76999906	T	downstream_gene_variant	MODIFIER	NCAPD2	ENSGALG00010021989	Transcript	ENSGALT00010053493.1	protein_coding	-	-	-	-	-	-	-	-	-	-	C	C/T	105810	1	-	EntrezGene	-	-	-	-	-	A2	-	Ensembl	-	-	-	-	-	-	-	-	-	-
.	1:76999906-76999906	T	downstream_gene_variant	MODIFIER	NCAPD2	ENSGALG00010021989	Transcript	ENSGALT00010053504.1	protein_coding	-	-	-	-	-	-	-	-	-	-	C	C/T	105566	1	-	EntrezGene	-	-	-	-	-	P2	-	Ensembl	-	-	-	-	-	-	-	-	-	-
.	1:76999906-76999906	T	downstream_gene_variant	MODIFIER	CNP1	ENSGALG00010022017	Transcript	ENSGALT00010053516.1	protein_coding	-	-	-	-	-	-	-	-	-	-	C	C/T	99451	1	-	EntrezGene	-	-	-	-	-	P1	-	Ensembl	-	-	-	-	-	-	-	-	-	-
.	1:76999906-76999906	T	downstream_gene_variant	MODIFIER	GAPDH	ENSGALG00010022038	Transcript	ENSGALT00010053586.1	protein_coding	-	-	-	-	-	-	-	-	-	-	C	C/T	93672	1	-	EntrezGene	-	-	-	-	-	-	-	Ensembl	-	-	-	-	-	-	-	-	-	-
.	1:76999906-76999906	T	downstream_gene_variant	MODIFIER	GAPDH	ENSGALG00010022038	Transcript	ENSGALT00010053589.1	protein_coding	-	-	-	-	-	-	-	-	-	-	C	C/T	93670	1	-	EntrezGene	-	-	-	-	-	-	-	Ensembl	-	-	-	-	-	-	-	-	-	-
.	1:76999906-76999906	T	downstream_gene_variant	MODIFIER	GAPDH	ENSGALG00010022038	Transcript	ENSGALT00010053590.1	protein_coding	-	-	-	-	-	-	-	-	-	-	C	C/T	93672	1	-	EntrezGene	-	-	-	-	-	P1	-	Ensembl	-	-	-	-	-	-	-	-	-	-
.	1:76999906-76999906	T	downstream_gene_variant	MODIFIER	GAPDH	ENSGALG00010022038	Transcript	ENSGALT00010053593.1	protein_coding	-	-	-	-	-	-	-	-	-	-	C	C/T	93672	1	-	EntrezGene	-	-	-	-	-	-	-	Ensembl	-	-	-	-	-	-	-	-	-	-
.	1:76999906-76999906	T	upstream_gene_variant	MODIFIER	IFFO1	ENSGALG00010022052	Transcript	ENSGALT00010053619.1	protein_coding	-	-	-	-	-	-	-	-	-	-	C	C/T	74776	-1	-	Uniprot_gn	-	-	-	-	-	-	-	Ensembl	-	-	-	-	-	-	-	-	-	-
.	1:76999906-76999906	T	upstream_gene_variant	MODIFIER	IFFO1	ENSGALG00010022052	Transcript	ENSGALT00010053625.1	protein_coding	-	-	-	-	-	-	-	-	-	-	C	C/T	73686	-1	-	Uniprot_gn	-	-	-	-	-	P1	-	Ensembl	-	-	-	-	-	-	-	-	-	-
.	1:76999906-76999906	T	upstream_gene_variant	MODIFIER	NOP2	ENSGALG00010022069	Transcript	ENSGALT00010053661.1	protein_coding	-	-	-	-	-	-	-	-	-	-	C	C/T	62117	-1	-	Uniprot_gn	-	-	-	-	-	A2	-	Ensembl	-	-	-	-	-	-	-	-	-	-
.	1:76999906-76999906	T	upstream_gene_variant	MODIFIER	NOP2	ENSGALG00010022069	Transcript	ENSGALT00010053685.1	protein_coding	-	-	-	-	-	-	-	-	-	-	C	C/T	61760	-1	-	Uniprot_gn	-	-	-	-	-	P2	-	Ensembl	-	-	-	-	-	-	-	-	-	-
.	1:76999906-76999906	T	upstream_gene_variant	MODIFIER	CHD4	ENSGALG00010022093	Transcript	ENSGALT00010053734.1	protein_coding	-	-	-	-	-	-	-	-	-	-	C	C/T	39888	-1	-	Uniprot_gn	-	-	-	-	-	A2	-	Ensembl	-	-	-	-	-	-	-	-	-	-
.	1:76999906-76999906	T	upstream_gene_variant	MODIFIER	CHD4	ENSGALG00010022093	Transcript	ENSGALT00010053752.1	protein_coding	-	-	-	-	-	-	-	-	-	-	C	C/T	39714	-1	-	Uniprot_gn	-	-	-	-	-	P4	-	Ensembl	-	-	-	-	-	-	-	-	-	-
.	1:76999906-76999906	T	upstream_gene_variant	MODIFIER	PTMS	ENSGALG00010023320	Transcript	ENSGALT00010056844.1	protein_coding	-	-	-	-	-	-	-	-	-	-	C	C/T	127968	1	-	Uniprot_gn	-	-	-	-	-	P1	-	Ensembl	-	-	-	-	-	-	-	-	-	-
.	1:76999906-76999906	T	upstream_gene_variant	MODIFIER	LAG3	ENSGALG00010023324	Transcript	ENSGALT00010056851.1	protein_coding	-	-	-	-	-	-	-	-	-	-	C	C/T	145830	1	-	Uniprot_gn	-	-	-	-	-	P1	-	Ensembl	-	-	-	-	-	-	-	-	-	-
.	1:76999906-76999906	T	upstream_gene_variant	MODIFIER	CD4	ENSGALG00010023331	Transcript	ENSGALT00010056874.1	protein_coding	-	-	-	-	-	-	-	-	-	-	C	C/T	157002	1	-	EntrezGene	-	-	-	-	-	P1	-	Ensembl	-	-	-	-	-	-	-	-	-	-
.	1:76999906-76999906	T	upstream_gene_variant	MODIFIER	CD4	ENSGALG00010023331	Transcript	ENSGALT00010056878.1	protein_coding	-	-	-	-	-	-	-	-	-	-	C	C/T	157296	1	-	EntrezGene	-	-	-	-	-	-	-	Ensembl	-	-	-	-	-	-	-	-	-	-
.	1:76999906-76999906	T	upstream_gene_variant	MODIFIER	CD4	ENSGALG00010023331	Transcript	ENSGALT00010056879.1	protein_coding	-	-	-	-	-	-	-	-	-	-	C	C/T	157210	1	-	EntrezGene	-	-	-	-	-	-	-	Ensembl	-	-	-	-	-	-	-	-	-	-
.	1:76999906-76999906	T	upstream_gene_variant	MODIFIER	CD4	ENSGALG00010023331	Transcript	ENSGALT00010056881.1	protein_coding	-	-	-	-	-	-	-	-	-	-	C	C/T	157002	1	-	EntrezGene	-	-	-	-	-	-	-	Ensembl	-	-	-	-	-	-	-	-	-	-
.	1:76999906-76999906	T	upstream_gene_variant	MODIFIER	GPR162	ENSGALG00010023336	Transcript	ENSGALT00010056886.1	protein_coding	-	-	-	-	-	-	-	-	-	-	C	C/T	175972	1	-	Uniprot_gn	-	-	-	-	-	P1	-	Ensembl	-	-	-	-	-	-	-	-	-	-
.	1:76999906-76999906	T	upstream_gene_variant	MODIFIER	P3H3	ENSGALG00010023340	Transcript	ENSGALT00010056894.1	protein_coding	-	-	-	-	-	-	-	-	-	-	C	C/T	182809	1	-	Uniprot_gn	-	-	-	-	-	P1	-	Ensembl	-	-	-	-	-	-	-	-	-	-
.	1:76999906-76999906	T	upstream_gene_variant	MODIFIER	GNB3	ENSGALG00010023351	Transcript	ENSGALT00010056927.1	protein_coding	-	-	-	-	-	-	-	-	-	-	C	C/T	195454	1	-	EntrezGene	-	-	-	-	-	P1	-	Ensembl	-	-	-	-	-	-	-	-	-	-
.	1:76999906-76999906	T	downstream_gene_variant	MODIFIER	-	ENSGALG00010025758	Transcript	ENSGALT00010062843.1	lncRNA	-	-	-	-	-	-	-	-	-	-	C	C/T	77198	-1	-	-	-	-	-	-	-	-	-	Ensembl	-	-	-	-	-	-	-	-	-	-
.	1:76999906-76999906	T	downstream_gene_variant	MODIFIER	-	ENSGALG00010025766	Transcript	ENSGALT00010062851.1	lncRNA	-	-	-	-	-	-	-	-	-	-	C	C/T	95279	-1	-	-	-	-	-	-	-	-	-	Ensembl	-	-	-	-	-	-	-	-	-	-
.	1:76999906-76999906	T	downstream_gene_variant	MODIFIER	-	ENSGALG00010025766	Transcript	ENSGALT00010062852.1	lncRNA	-	-	-	-	-	-	-	-	-	-	C	C/T	95483	-1	-	-	-	-	-	-	-	-	-	Ensembl	-	-	-	-	-	-	-	-	-	-
.	1:76999906-76999906	T	upstream_gene_variant	MODIFIER	-	ENSGALG00010025969	Transcript	ENSGALT00010063323.1	lncRNA	-	-	-	-	-	-	-	-	-	-	C	C/T	96248	1	-	-	-	-	-	-	-	-	-	Ensembl	-	-	-	-	-	-	-	-	-	-
.	1:76999906-76999906	T	upstream_gene_variant	MODIFIER	-	ENSGALG00010026015	Transcript	ENSGALT00010063463.1	scaRNA	-	-	-	-	-	-	-	-	-	-	C	C/T	57669	-1	-	-	-	-	-	-	-	-	-	Ensembl	-	-	-	-	-	-	-	-	-	-
.	1:76999906-76999906	T	downstream_gene_variant	MODIFIER	SCARNA10	ENSGALG00010026022	Transcript	ENSGALT00010063469.1	snoRNA	-	-	-	-	-	-	-	-	-	-	C	C/T	128577	1	-	HGNC	HGNC:32567	-	-	-	-	-	-	Ensembl	-	-	-	-	-	-	-	-	-	-
.	1:76999906-76999906	T	upstream_gene_variant	MODIFIER	KPNA1	ENSGALG00010026081	Transcript	ENSGALT00010063757.1	protein_coding	-	-	-	-	-	-	-	-	-	-	C	C/T	190602	-1	-	EntrezGene	-	-	-	-	-	P1	-	Ensembl	-	-	-	-	-	-	-	-	-	-
.	1:76999906-76999906	T	downstream_gene_variant	MODIFIER	ING4	418281	Transcript	NM_001006251.1	protein_coding	-	-	-	-	-	-	-	-	-	-	C	C/T	18070	-1	-	EntrezGene	-	-	-	-	-	-	-	RefSeq	-	-	-	-	-	-	-	-	-	-
.	1:76999906-76999906	T	downstream_gene_variant	MODIFIER	-	NM_001006251	Transcript	NM_001006251.2	cDNA	-	-	-	-	-	-	-	-	-	-	C	C/T	18070	-1	-	-	-	-	-	-	-	-	-	RefSeq	-	-	-	-	-	-	-	-	-	-
.	1:76999906-76999906	T	upstream_gene_variant	MODIFIER	MRPL51	418274	Transcript	NM_001008675.1	protein_coding	-	-	-	-	-	-	-	-	-	-	C	C/T	129658	-1	-	EntrezGene	-	-	-	-	-	-	-	RefSeq	-	-	-	-	-	-	-	-	-	-
.	1:76999906-76999906	T	upstream_gene_variant	MODIFIER	-	NM_001008675	Transcript	NM_001008675.1	cDNA	-	-	-	-	-	-	-	-	-	-	C	C/T	129658	-1	-	-	-	-	-	-	-	-	-	RefSeq	-	-	-	-	-	-	-	-	-	-
.	1:76999906-76999906	T	upstream_gene_variant	MODIFIER	KPNA1	418271	Transcript	NM_001030774.1	protein_coding	-	-	-	-	-	-	-	-	-	-	C	C/T	190768	-1	-	EntrezGene	-	-	-	-	-	-	-	RefSeq	-	-	-	-	-	-	-	-	-	-
.	1:76999906-76999906	T	upstream_gene_variant	MODIFIER	-	NM_001030774	Transcript	NM_001030774.2	cDNA	-	-	-	-	-	-	-	-	-	-	C	C/T	190747	-1	-	-	-	-	-	-	-	-	-	RefSeq	-	-	-	-	-	-	-	-	-	-
.	1:76999906-76999906	T	upstream_gene_variant	MODIFIER	COPS7A	418283	Transcript	NM_001030775.1	protein_coding	-	-	-	-	-	-	-	-	-	-	C	C/T	100409	1	-	EntrezGene	-	-	-	-	-	-	-	RefSeq	-	-	-	-	-	-	-	-	-	-
.	1:76999906-76999906	T	upstream_gene_variant	MODIFIER	-	NM_001030775	Transcript	NM_001030775.2	cDNA	-	-	-	-	-	-	-	-	-	-	C	C/T	100452	1	-	-	-	-	-	-	-	-	-	RefSeq	-	-	-	-	-	-	-	-	-	-
.	1:76999906-76999906	T	downstream_gene_variant	MODIFIER	TAPBPL	426340	Transcript	NM_001031372.2	protein_coding	-	-	-	-	-	-	-	-	-	-	C	C/T	162050	1	-	EntrezGene	-	-	-	-	-	-	-	RefSeq	-	-	-	-	-	-	-	-	-	-
.	1:76999906-76999906	T	upstream_gene_variant	MODIFIER	VAMP1	418273	Transcript	NM_001039486.1	protein_coding	-	-	-	-	-	-	-	-	-	-	C	C/T	132519	-1	-	EntrezGene	-	-	-	-	-	-	-	RefSeq	-	-	-	-	-	-	-	-	-	-
.	1:76999906-76999906	T	upstream_gene_variant	MODIFIER	-	NM_001039486	Transcript	NM_001039486.2	cDNA	-	-	-	-	-	-	-	-	-	-	C	C/T	132494	-1	-	-	-	-	-	-	-	-	-	RefSeq	-	-	-	-	-	-	-	-	-	-
.	1:76999906-76999906	T	downstream_gene_variant	MODIFIER	ZNF384	770350	Transcript	NM_001079496.1	protein_coding	-	-	-	-	-	-	-	-	-	-	C	C/T	38859	-1	-	EntrezGene	-	-	-	-	-	-	-	RefSeq	-	-	-	-	-	-	-	-	-	-
.	1:76999906-76999906	T	downstream_gene_variant	MODIFIER	-	NM_001079496	Transcript	NM_001079496.2	cDNA	-	-	-	-	-	-	-	-	-	-	C	C/T	38964	-1	-	-	-	-	-	-	-	-	-	RefSeq	-	-	-	-	-	-	-	-	-	-
.	1:76999906-76999906	T	downstream_gene_variant	MODIFIER	NCAPD2	418275	Transcript	NM_001080862.2	protein_coding	-	-	-	-	-	-	-	-	-	-	C	C/T	105715	1	-	EntrezGene	-	-	-	-	-	-	-	RefSeq	-	-	-	-	-	-	-	-	-	-
.	1:76999906-76999906	T	downstream_gene_variant	MODIFIER	-	NM_001080862	Transcript	NM_001080862.2	cDNA	-	-	-	-	-	-	-	-	-	-	C	C/T	105715	1	-	-	-	-	-	-	-	-	-	RefSeq	-	-	-	-	-	-	-	-	-	-
.	1:76999906-76999906	T	downstream_gene_variant	MODIFIER	CNP1	100499455	Transcript	NM_001193616.1	protein_coding	-	-	-	-	-	-	-	-	-	-	C	C/T	99467	1	-	EntrezGene	-	-	-	-	-	-	-	RefSeq	-	-	-	-	-	-	-	-	-	-
.	1:76999906-76999906	T	downstream_gene_variant	MODIFIER	-	NM_001193616	Transcript	NM_001193616.1	cDNA	-	-	-	-	-	-	-	-	-	-	C	C/T	99467	1	-	-	-	-	-	-	-	-	-	RefSeq	-	-	-	-	-	-	-	-	-	-
.	1:76999906-76999906	T	downstream_gene_variant	MODIFIER	MLF2	418284	Transcript	NM_001389381.1	protein_coding	-	-	-	-	-	-	-	-	-	-	C	C/T	115238	-1	-	EntrezGene	-	-	-	-	-	-	-	RefSeq	-	-	-	-	-	-	-	-	-	-
.	1:76999906-76999906	T	downstream_gene_variant	MODIFIER	-	NM_001389381	Transcript	NM_001389381.1	cDNA	-	-	-	-	-	-	-	-	-	-	C	C/T	115238	-1	-	-	-	-	-	-	-	-	-	RefSeq	-	-	-	-	-	-	-	-	-	-
.	1:76999906-76999906	T	upstream_gene_variant	MODIFIER	GNB3	427945	Transcript	NM_001389487.1	protein_coding	-	-	-	-	-	-	-	-	-	-	C	C/T	195458	1	-	EntrezGene	-	-	-	-	-	-	-	RefSeq	-	-	-	-	-	-	-	-	-	-
.	1:76999906-76999906	T	upstream_gene_variant	MODIFIER	-	NM_001389487	Transcript	NM_001389487.2	cDNA	-	-	-	-	-	-	-	-	-	-	C	C/T	195454	1	-	-	-	-	-	-	-	-	-	RefSeq	-	-	-	-	-	-	-	-	-	-
.	1:76999906-76999906	T	downstream_gene_variant	MODIFIER	-	NM_001396023	Transcript	NM_001396023.1	cDNA	-	-	-	-	-	-	-	-	-	-	C	C/T	162051	1	-	-	-	-	-	-	-	-	-	RefSeq	-	-	-	-	-	-	-	-	-	-
.	1:76999906-76999906	T	downstream_gene_variant	MODIFIER	GAPDH	374193	Transcript	NM_204305.1	protein_coding	-	-	-	-	-	-	-	-	-	-	C	C/T	93667	1	-	EntrezGene	-	-	-	-	-	-	-	RefSeq	-	-	-	-	-	-	-	-	-	-
.	1:76999906-76999906	T	downstream_gene_variant	MODIFIER	-	NM_204305	Transcript	NM_204305.2	cDNA	-	-	-	-	-	-	-	-	-	-	C	C/T	93668	1	-	-	-	-	-	-	-	-	-	RefSeq	-	-	-	-	-	-	-	-	-	-
.	1:76999906-76999906	T	upstream_gene_variant	MODIFIER	CD4	395362	Transcript	NM_204649.1	protein_coding	-	-	-	-	-	-	-	-	-	-	C	C/T	157503	1	-	EntrezGene	-	-	-	-	-	-	-	RefSeq	-	-	-	-	-	-	-	-	-	-
.	1:76999906-76999906	T	upstream_gene_variant	MODIFIER	-	NM_204649	Transcript	NM_204649.2	cDNA	-	-	-	-	-	-	-	-	-	-	C	C/T	157439	1	-	-	-	-	-	-	-	-	-	RefSeq	-	-	-	-	-	-	-	-	-	-
.	1:76999906-76999906	T	downstream_gene_variant	MODIFIER	SCNN1A	396050	Transcript	NM_205145.2	protein_coding	-	-	-	-	-	-	-	-	-	-	C	C/T	140234	1	-	EntrezGene	-	-	-	-	-	-	-	RefSeq	-	-	-	-	-	-	-	-	-	-
.	1:76999906-76999906	T	downstream_gene_variant	MODIFIER	-	NM_205145	Transcript	NM_205145.2	cDNA	-	-	-	-	-	-	-	-	-	-	C	C/T	140234	1	-	-	-	-	-	-	-	-	-	RefSeq	-	-	-	-	-	-	-	-	-	-
.	1:76999906-76999906	T	upstream_gene_variant	MODIFIER	MIR6553	102466680	Transcript	NR_105420.2	miRNA	-	-	-	-	-	-	-	-	-	-	C	C/T	149672	-1	-	EntrezGene	-	-	-	-	-	-	-	RefSeq	-	-	-	-	-	-	-	-	-	-
.	1:76999906-76999906	T	downstream_gene_variant	MODIFIER	PIANP	418282	Transcript	XM_004938113.4	protein_coding	-	-	-	-	-	-	-	-	-	-	C	C/T	82685	-1	-	EntrezGene	-	-	-	-	-	-	-	RefSeq	-	-	-	-	-	-	-	-	-	-
.	1:76999906-76999906	T	downstream_gene_variant	MODIFIER	CNP1	100499455	Transcript	XM_015293129.3	protein_coding	-	-	-	-	-	-	-	-	-	-	C	C/T	99169	1	-	EntrezGene	-	-	-	-	-	-	-	RefSeq	-	-	-	-	-	-	-	-	-	-
.	1:76999906-76999906	T	upstream_gene_variant	MODIFIER	CD4	395362	Transcript	XM_015293164.3	protein_coding	-	-	-	-	-	-	-	-	-	-	C	C/T	159182	1	-	EntrezGene	-	-	-	-	-	-	-	RefSeq	-	-	-	-	-	-	-	-	-	-
.	1:76999906-76999906	T	upstream_gene_variant	MODIFIER	VAMP1	418273	Transcript	XM_015293316.3	protein_coding	-	-	-	-	-	-	-	-	-	-	C	C/T	132424	-1	-	EntrezGene	-	-	-	-	-	-	-	RefSeq	-	-	-	-	-	-	-	-	-	-
.	1:76999906-76999906	T	downstream_gene_variant	MODIFIER	MLF2	418284	Transcript	XM_015293372.3	protein_coding	-	-	-	-	-	-	-	-	-	-	C	C/T	114592	-1	-	EntrezGene	-	-	-	-	-	-	-	RefSeq	-	-	-	-	-	-	-	-	-	-
.	1:76999906-76999906	T	upstream_gene_variant	MODIFIER	NOP2	418277	Transcript	XM_015293670.3	protein_coding	-	-	-	-	-	-	-	-	-	-	C	C/T	62085	-1	-	EntrezGene	-	-	-	-	-	-	-	RefSeq	-	-	-	-	-	-	-	-	-	-
.	1:76999906-76999906	T	upstream_gene_variant	MODIFIER	IFFO1	418276	Transcript	XM_015293676.3	protein_coding	-	-	-	-	-	-	-	-	-	-	C	C/T	74152	-1	-	EntrezGene	-	-	-	-	-	-	-	RefSeq	-	-	-	-	-	-	-	-	-	-
.	1:76999906-76999906	T	upstream_gene_variant	MODIFIER	IFFO1	418276	Transcript	XM_015293687.3	protein_coding	-	-	-	-	-	-	-	-	-	-	C	C/T	74152	-1	-	EntrezGene	-	-	-	-	-	-	-	RefSeq	-	-	-	-	-	-	-	-	-	-
.	1:76999906-76999906	T	upstream_gene_variant	MODIFIER	IFFO1	418276	Transcript	XM_015293696.3	protein_coding	-	-	-	-	-	-	-	-	-	-	C	C/T	74152	-1	-	EntrezGene	-	-	-	-	-	-	-	RefSeq	-	-	-	-	-	-	-	-	-	-
.	1:76999906-76999906	T	upstream_gene_variant	MODIFIER	IFFO1	418276	Transcript	XM_015293703.3	protein_coding	-	-	-	-	-	-	-	-	-	-	C	C/T	74152	-1	-	EntrezGene	-	-	-	-	-	-	-	RefSeq	-	-	-	-	-	-	-	-	-	-
.	1:76999906-76999906	T	upstream_gene_variant	MODIFIER	IFFO1	418276	Transcript	XM_015293712.3	protein_coding	-	-	-	-	-	-	-	-	-	-	C	C/T	74152	-1	-	EntrezGene	-	-	-	-	-	-	-	RefSeq	-	-	-	-	-	-	-	-	-	-
.	1:76999906-76999906	T	upstream_gene_variant	MODIFIER	IFFO1	418276	Transcript	XM_015293717.3	protein_coding	-	-	-	-	-	-	-	-	-	-	C	C/T	74152	-1	-	EntrezGene	-	-	-	-	-	-	-	RefSeq	-	-	-	-	-	-	-	-	-	-
.	1:76999906-76999906	T	upstream_gene_variant	MODIFIER	IFFO1	418276	Transcript	XM_015293718.3	protein_coding	-	-	-	-	-	-	-	-	-	-	C	C/T	74152	-1	-	EntrezGene	-	-	-	-	-	-	-	RefSeq	-	-	-	-	-	-	-	-	-	-
.	1:76999906-76999906	T	upstream_gene_variant	MODIFIER	IFFO1	418276	Transcript	XM_015293724.3	protein_coding	-	-	-	-	-	-	-	-	-	-	C	C/T	74152	-1	-	EntrezGene	-	-	-	-	-	-	-	RefSeq	-	-	-	-	-	-	-	-	-	-
.	1:76999906-76999906	T	upstream_gene_variant	MODIFIER	PTMS	418286	Transcript	XM_015293826.3	protein_coding	-	-	-	-	-	-	-	-	-	-	C	C/T	127905	1	-	EntrezGene	-	-	-	-	-	-	-	RefSeq	-	-	-	-	-	-	-	-	-	-
.	1:76999906-76999906	T	upstream_gene_variant	MODIFIER	P3H3	418289	Transcript	XM_015293835.3	protein_coding	-	-	-	-	-	-	-	-	-	-	C	C/T	182880	1	-	EntrezGene	-	-	-	-	-	-	-	RefSeq	-	-	-	-	-	-	-	-	-	-
.	1:76999906-76999906	T	upstream_gene_variant	MODIFIER	GPR162	418288	Transcript	XM_015293857.3	protein_coding	-	-	-	-	-	-	-	-	-	-	C	C/T	175900	1	-	EntrezGene	-	-	-	-	-	-	-	RefSeq	-	-	-	-	-	-	-	-	-	-
.	1:76999906-76999906	T	upstream_gene_variant	MODIFIER	LPAR5	418279	Transcript	XM_025142952.2	protein_coding	-	-	-	-	-	-	-	-	-	-	C	C/T	14135	-1	-	EntrezGene	-	-	-	-	-	-	-	RefSeq	-	-	-	-	-	-	-	-	-	-
.	1:76999906-76999906	T	downstream_gene_variant	MODIFIER	PIANP	418282	Transcript	XM_025142966.2	protein_coding	-	-	-	-	-	-	-	-	-	-	C	C/T	82685	-1	-	EntrezGene	-	-	-	-	-	-	-	RefSeq	-	-	-	-	-	-	-	-	-	-
.	1:76999906-76999906	T	downstream_gene_variant	MODIFIER	PIANP	418282	Transcript	XM_025142967.2	protein_coding	-	-	-	-	-	-	-	-	-	-	C	C/T	82685	-1	-	EntrezGene	-	-	-	-	-	-	-	RefSeq	-	-	-	-	-	-	-	-	-	-
.	1:76999906-76999906	T	downstream_gene_variant	MODIFIER	PIANP	418282	Transcript	XM_025142975.2	protein_coding	-	-	-	-	-	-	-	-	-	-	C	C/T	82685	-1	-	EntrezGene	-	-	-	-	-	-	-	RefSeq	-	-	-	-	-	-	-	-	-	-
.	1:76999906-76999906	T	downstream_gene_variant	MODIFIER	PIANP	418282	Transcript	XM_025142977.2	protein_coding	-	-	-	-	-	-	-	-	-	-	C	C/T	82685	-1	-	EntrezGene	-	-	-	-	-	-	-	RefSeq	-	-	-	-	-	-	-	-	-	-
.	1:76999906-76999906	T	downstream_gene_variant	MODIFIER	PIANP	418282	Transcript	XM_025142982.2	protein_coding	-	-	-	-	-	-	-	-	-	-	C	C/T	82685	-1	-	EntrezGene	-	-	-	-	-	-	-	RefSeq	-	-	-	-	-	-	-	-	-	-
.	1:76999906-76999906	T	downstream_gene_variant	MODIFIER	PIANP	418282	Transcript	XM_025142986.2	protein_coding	-	-	-	-	-	-	-	-	-	-	C	C/T	82685	-1	-	EntrezGene	-	-	-	-	-	-	-	RefSeq	-	-	-	-	-	-	-	-	-	-
.	1:76999906-76999906	T	downstream_gene_variant	MODIFIER	PIANP	418282	Transcript	XM_025142988.2	protein_coding	-	-	-	-	-	-	-	-	-	-	C	C/T	82685	-1	-	EntrezGene	-	-	-	-	-	-	-	RefSeq	-	-	-	-	-	-	-	-	-	-
.	1:76999906-76999906	T	downstream_gene_variant	MODIFIER	PIANP	418282	Transcript	XM_025142992.2	protein_coding	-	-	-	-	-	-	-	-	-	-	C	C/T	82685	-1	-	EntrezGene	-	-	-	-	-	-	-	RefSeq	-	-	-	-	-	-	-	-	-	-
.	1:76999906-76999906	T	upstream_gene_variant	MODIFIER	LAG3	418287	Transcript	XM_025143029.2	protein_coding	-	-	-	-	-	-	-	-	-	-	C	C/T	138343	1	-	EntrezGene	-	-	-	-	-	-	-	RefSeq	-	-	-	-	-	-	-	-	-	-
.	1:76999906-76999906	T	downstream_gene_variant	MODIFIER	FBXO40	426341	Transcript	XM_040648448.1	protein_coding	-	-	-	-	-	-	-	-	-	-	C	C/T	175577	1	-	EntrezGene	-	-	-	-	-	-	-	RefSeq	-	-	-	-	-	-	-	-	-	-
.	1:76999906-76999906	T	downstream_gene_variant	MODIFIER	FBXO40	426341	Transcript	XM_040648457.1	protein_coding	-	-	-	-	-	-	-	-	-	-	C	C/T	175577	1	-	EntrezGene	-	-	-	-	-	-	-	RefSeq	-	-	-	-	-	-	-	-	-	-
.	1:76999906-76999906	T	upstream_gene_variant	MODIFIER	CHD4	418278	Transcript	XM_040648475.1	protein_coding	-	-	-	-	-	-	-	-	-	-	C	C/T	39844	-1	-	EntrezGene	-	-	-	-	-	-	-	RefSeq	-	-	-	-	-	-	-	-	-	-
.	1:76999906-76999906	T	upstream_gene_variant	MODIFIER	CHD4	418278	Transcript	XM_040648479.1	protein_coding	-	-	-	-	-	-	-	-	-	-	C	C/T	39844	-1	-	EntrezGene	-	-	-	-	-	-	-	RefSeq	-	-	-	-	-	-	-	-	-	-
.	1:76999906-76999906	T	upstream_gene_variant	MODIFIER	CHD4	418278	Transcript	XM_040648488.1	protein_coding	-	-	-	-	-	-	-	-	-	-	C	C/T	39844	-1	-	EntrezGene	-	-	-	-	-	-	-	RefSeq	-	-	-	-	-	-	-	-	-	-
.	1:76999906-76999906	T	upstream_gene_variant	MODIFIER	CHD4	418278	Transcript	XM_040648493.1	protein_coding	-	-	-	-	-	-	-	-	-	-	C	C/T	39844	-1	-	EntrezGene	-	-	-	-	-	-	-	RefSeq	-	-	-	-	-	-	-	-	-	-
.	1:76999906-76999906	T	upstream_gene_variant	MODIFIER	CHD4	418278	Transcript	XM_040648497.1	protein_coding	-	-	-	-	-	-	-	-	-	-	C	C/T	39844	-1	-	EntrezGene	-	-	-	-	-	-	-	RefSeq	-	-	-	-	-	-	-	-	-	-
.	1:76999906-76999906	T	upstream_gene_variant	MODIFIER	CHD4	418278	Transcript	XM_040648506.1	protein_coding	-	-	-	-	-	-	-	-	-	-	C	C/T	39844	-1	-	EntrezGene	-	-	-	-	-	-	-	RefSeq	-	-	-	-	-	-	-	-	-	-
.	1:76999906-76999906	T	upstream_gene_variant	MODIFIER	CHD4	418278	Transcript	XM_040648512.1	protein_coding	-	-	-	-	-	-	-	-	-	-	C	C/T	39844	-1	-	EntrezGene	-	-	-	-	-	-	-	RefSeq	-	-	-	-	-	-	-	-	-	-
.	1:76999906-76999906	T	upstream_gene_variant	MODIFIER	CHD4	418278	Transcript	XM_040648514.1	protein_coding	-	-	-	-	-	-	-	-	-	-	C	C/T	39844	-1	-	EntrezGene	-	-	-	-	-	-	-	RefSeq	-	-	-	-	-	-	-	-	-	-
.	1:76999906-76999906	T	upstream_gene_variant	MODIFIER	CHD4	418278	Transcript	XM_040648525.1	protein_coding	-	-	-	-	-	-	-	-	-	-	C	C/T	39844	-1	-	EntrezGene	-	-	-	-	-	-	-	RefSeq	-	-	-	-	-	-	-	-	-	-
.	1:76999906-76999906	T	upstream_gene_variant	MODIFIER	CHD4	418278	Transcript	XM_040648534.1	protein_coding	-	-	-	-	-	-	-	-	-	-	C	C/T	39844	-1	-	EntrezGene	-	-	-	-	-	-	-	RefSeq	-	-	-	-	-	-	-	-	-	-
.	1:76999906-76999906	T	upstream_gene_variant	MODIFIER	CHD4	418278	Transcript	XM_040648536.1	protein_coding	-	-	-	-	-	-	-	-	-	-	C	C/T	39844	-1	-	EntrezGene	-	-	-	-	-	-	-	RefSeq	-	-	-	-	-	-	-	-	-	-
.	1:76999906-76999906	T	upstream_gene_variant	MODIFIER	CHD4	418278	Transcript	XM_040648543.1	protein_coding	-	-	-	-	-	-	-	-	-	-	C	C/T	39844	-1	-	EntrezGene	-	-	-	-	-	-	-	RefSeq	-	-	-	-	-	-	-	-	-	-
.	1:76999906-76999906	T	upstream_gene_variant	MODIFIER	IFFO1	418276	Transcript	XM_040648556.1	protein_coding	-	-	-	-	-	-	-	-	-	-	C	C/T	74152	-1	-	EntrezGene	-	-	-	-	-	-	-	RefSeq	-	-	-	-	-	-	-	-	-	-
.	1:76999906-76999906	T	stop_gained	HIGH	ACRBP	418280	Transcript	XM_040648580.1	protein_coding	45788	-	-	-	772	695	232	W/*	tGg/tAg	-	C	C/T	-	-1	-	EntrezGene	-	-	-	-	-	-	-	RefSeq	-	-	-	-	-	-	-	-	-	-
.	1:76999906-76999906	T	stop_gained	HIGH	ACRBP	418280	Transcript	XM_040648582.1	protein_coding	45786	-	-	-	772	695	232	W/*	tGg/tAg	-	C	C/T	-	-1	-	EntrezGene	-	-	-	-	-	-	-	RefSeq	-	-	-	-	-	-	-	-	-	-
.	1:76999906-76999906	T	upstream_gene_variant	MODIFIER	LPAR5	418279	Transcript	XM_040648590.1	protein_coding	-	-	-	-	-	-	-	-	-	-	C	C/T	13776	-1	-	EntrezGene	-	-	-	-	-	-	-	RefSeq	-	-	-	-	-	-	-	-	-	-
.	1:76999906-76999906	T	upstream_gene_variant	MODIFIER	LPAR5	418279	Transcript	XM_040648591.1	protein_coding	-	-	-	-	-	-	-	-	-	-	C	C/T	13717	-1	-	EntrezGene	-	-	-	-	-	-	-	RefSeq	-	-	-	-	-	-	-	-	-	-
.	1:76999906-76999906	T	downstream_gene_variant	MODIFIER	PIANP	418282	Transcript	XM_040648687.1	protein_coding	-	-	-	-	-	-	-	-	-	-	C	C/T	82685	-1	-	EntrezGene	-	-	-	-	-	-	-	RefSeq	-	-	-	-	-	-	-	-	-	-
.	1:76999906-76999906	T	downstream_gene_variant	MODIFIER	PIANP	418282	Transcript	XM_040648693.1	protein_coding	-	-	-	-	-	-	-	-	-	-	C	C/T	82685	-1	-	EntrezGene	-	-	-	-	-	-	-	RefSeq	-	-	-	-	-	-	-	-	-	-
.	1:76999906-76999906	T	downstream_gene_variant	MODIFIER	PIANP	418282	Transcript	XM_040648701.1	protein_coding	-	-	-	-	-	-	-	-	-	-	C	C/T	82685	-1	-	EntrezGene	-	-	-	-	-	-	-	RefSeq	-	-	-	-	-	-	-	-	-	-
.	1:76999906-76999906	T	downstream_gene_variant	MODIFIER	PIANP	418282	Transcript	XM_040648728.1	protein_coding	-	-	-	-	-	-	-	-	-	-	C	C/T	82685	-1	-	EntrezGene	-	-	-	-	-	-	-	RefSeq	-	-	-	-	-	-	-	-	-	-
.	1:76999906-76999906	T	downstream_gene_variant	MODIFIER	PIANP	418282	Transcript	XM_040648737.1	protein_coding	-	-	-	-	-	-	-	-	-	-	C	C/T	82685	-1	-	EntrezGene	-	-	-	-	-	-	-	RefSeq	-	-	-	-	-	-	-	-	-	-
.	1:76999906-76999906	T	downstream_gene_variant	MODIFIER	PIANP	418282	Transcript	XM_040648759.1	protein_coding	-	-	-	-	-	-	-	-	-	-	C	C/T	82685	-1	-	EntrezGene	-	-	-	-	-	-	-	RefSeq	-	-	-	-	-	-	-	-	-	-
.	1:76999906-76999906	T	downstream_gene_variant	MODIFIER	PIANP	418282	Transcript	XM_040648769.1	protein_coding	-	-	-	-	-	-	-	-	-	-	C	C/T	82685	-1	-	EntrezGene	-	-	-	-	-	-	-	RefSeq	-	-	-	-	-	-	-	-	-	-
.	1:76999906-76999906	T	downstream_gene_variant	MODIFIER	PIANP	418282	Transcript	XM_040648776.1	protein_coding	-	-	-	-	-	-	-	-	-	-	C	C/T	82685	-1	-	EntrezGene	-	-	-	-	-	-	-	RefSeq	-	-	-	-	-	-	-	-	-	-
.	1:76999906-76999906	T	downstream_gene_variant	MODIFIER	PIANP	418282	Transcript	XM_040648796.1	protein_coding	-	-	-	-	-	-	-	-	-	-	C	C/T	82685	-1	-	EntrezGene	-	-	-	-	-	-	-	RefSeq	-	-	-	-	-	-	-	-	-	-
.	1:76999906-76999906	T	upstream_gene_variant	MODIFIER	PTMS	418286	Transcript	XM_040648832.1	protein_coding	-	-	-	-	-	-	-	-	-	-	C	C/T	127910	1	-	EntrezGene	-	-	-	-	-	-	-	RefSeq	-	-	-	-	-	-	-	-	-	-
.	1:76999906-76999906	T	downstream_gene_variant	MODIFIER	SCNN1A	396050	Transcript	XM_040658611.1	protein_coding	-	-	-	-	-	-	-	-	-	-	C	C/T	140231	1	-	EntrezGene	-	-	-	-	-	-	-	RefSeq	-	-	-	-	-	-	-	-	-	-
.	1:76999906-76999906	T	downstream_gene_variant	MODIFIER	SCNN1A	396050	Transcript	XM_040658685.1	protein_coding	-	-	-	-	-	-	-	-	-	-	C	C/T	140231	1	-	EntrezGene	-	-	-	-	-	-	-	RefSeq	-	-	-	-	-	-	-	-	-	-
.	1:76999906-76999906	T	downstream_gene_variant	MODIFIER	SCNN1A	396050	Transcript	XM_040658755.1	protein_coding	-	-	-	-	-	-	-	-	-	-	C	C/T	140231	1	-	EntrezGene	-	-	-	-	-	-	-	RefSeq	-	-	-	-	-	-	-	-	-	-
.	1:76999906-76999906	T	upstream_gene_variant	MODIFIER	VAMP1	418273	Transcript	XM_040697718.1	protein_coding	-	-	-	-	-	-	-	-	-	-	C	C/T	132424	-1	-	EntrezGene	-	-	-	-	-	-	-	RefSeq	-	-	-	-	-	-	-	-	-	-
.	1:76999906-76999906	T	downstream_gene_variant	MODIFIER	NCAPD2	418275	Transcript	XM_040697740.1	protein_coding	-	-	-	-	-	-	-	-	-	-	C	C/T	105806	1	-	EntrezGene	-	-	-	-	-	-	-	RefSeq	-	-	-	-	-	-	-	-	-	-
.	1:76999906-76999906	T	downstream_gene_variant	MODIFIER	ING4	418281	Transcript	XM_040697748.1	protein_coding	-	-	-	-	-	-	-	-	-	-	C	C/T	18070	-1	-	EntrezGene	-	-	-	-	-	-	-	RefSeq	-	-	-	-	-	-	-	-	-	-
.	1:76999906-76999906	T	downstream_gene_variant	MODIFIER	ING4	418281	Transcript	XM_040697750.1	protein_coding	-	-	-	-	-	-	-	-	-	-	C	C/T	18070	-1	-	EntrezGene	-	-	-	-	-	-	-	RefSeq	-	-	-	-	-	-	-	-	-	-
.	1:76999906-76999906	T	downstream_gene_variant	MODIFIER	MLF2	418284	Transcript	XM_040697760.1	protein_coding	-	-	-	-	-	-	-	-	-	-	C	C/T	114592	-1	-	EntrezGene	-	-	-	-	-	-	-	RefSeq	-	-	-	-	-	-	-	-	-	-
.	1:76999906-76999906	T	downstream_gene_variant	MODIFIER	MLF2	418284	Transcript	XM_040697765.1	protein_coding	-	-	-	-	-	-	-	-	-	-	C	C/T	114592	-1	-	EntrezGene	-	-	-	-	-	-	-	RefSeq	-	-	-	-	-	-	-	-	-	-
.	1:76999906-76999906	T	downstream_gene_variant	MODIFIER	MLF2	418284	Transcript	XM_040697769.1	protein_coding	-	-	-	-	-	-	-	-	-	-	C	C/T	114592	-1	-	EntrezGene	-	-	-	-	-	-	-	RefSeq	-	-	-	-	-	-	-	-	-	-
.	1:76999906-76999906	T	downstream_gene_variant	MODIFIER	TAPBPL	426340	Transcript	XM_040701082.1	protein_coding	-	-	-	-	-	-	-	-	-	-	C	C/T	163509	1	-	EntrezGene	-	-	-	-	-	-	-	RefSeq	-	-	-	-	-	-	-	-	-	-
.	1:76999906-76999906	T	downstream_gene_variant	MODIFIER	TAPBPL	426340	Transcript	XM_040701084.1	protein_coding	-	-	-	-	-	-	-	-	-	-	C	C/T	163509	1	-	EntrezGene	-	-	-	-	-	-	-	RefSeq	-	-	-	-	-	-	-	-	-	-
.	1:76999906-76999906	T	downstream_gene_variant	MODIFIER	TAPBPL	426340	Transcript	XM_040701092.1	protein_coding	-	-	-	-	-	-	-	-	-	-	C	C/T	163509	1	-	EntrezGene	-	-	-	-	-	-	-	RefSeq	-	-	-	-	-	-	-	-	-	-
.	1:76999906-76999906	T	upstream_gene_variant	MODIFIER	GNB3	427945	Transcript	XM_040701410.1	protein_coding	-	-	-	-	-	-	-	-	-	-	C	C/T	193850	1	-	EntrezGene	-	-	-	-	-	-	-	RefSeq	-	-	-	-	-	-	-	-	-	-
.	1:76999906-76999906	T	upstream_gene_variant	MODIFIER	LAG3	418287	Transcript	XM_416510.6	protein_coding	-	-	-	-	-	-	-	-	-	-	C	C/T	145475	1	-	EntrezGene	-	-	-	-	-	-	-	RefSeq	-	-	-	-	-	-	-	-	-	-
.	1:76999906-76999906	T	downstream_gene_variant	MODIFIER	ING4	418281	Transcript	XR_001468686.3	misc_RNA	-	-	-	-	-	-	-	-	-	-	C	C/T	18070	-1	-	EntrezGene	-	-	-	-	-	-	-	RefSeq	-	-	-	-	-	-	-	-	-	-
.	1:76999906-76999906	T	upstream_gene_variant	MODIFIER	P3H3	418289	Transcript	XR_001468849.3	misc_RNA	-	-	-	-	-	-	-	-	-	-	C	C/T	182880	1	-	EntrezGene	-	-	-	-	-	-	-	RefSeq	-	-	-	-	-	-	-	-	-	-
.	1:76999906-76999906	T	upstream_gene_variant	MODIFIER	LOC112531639	112531639	Transcript	XR_003073534.1	guide_RNA	-	-	-	-	-	-	-	-	-	-	C	C/T	57669	-1	-	EntrezGene	-	-	-	-	-	-	-	RefSeq	-	-	-	-	-	-	-	-	-	-
.	1:76999906-76999906	T	downstream_gene_variant	MODIFIER	LOC112531645	112531645	Transcript	XR_003073540.2	snoRNA	-	-	-	-	-	-	-	-	-	-	C	C/T	128577	1	-	EntrezGene	-	-	-	-	-	-	-	RefSeq	-	-	-	-	-	-	-	-	-	-
.	1:76999906-76999906	T	downstream_gene_variant	MODIFIER	LOC101750826	101750826	Transcript	XR_005840168.1	lncRNA	-	-	-	-	-	-	-	-	-	-	C	C/T	29255	1	-	EntrezGene	-	-	-	-	-	-	-	RefSeq	-	-	-	-	-	-	-	-	-	-
.	1:76999906-76999906	T	upstream_gene_variant	MODIFIER	VAMP1	418273	Transcript	XR_005858396.1	misc_RNA	-	-	-	-	-	-	-	-	-	-	C	C/T	132424	-1	-	EntrezGene	-	-	-	-	-	-	-	RefSeq	-	-	-	-	-	-	-	-	-	-
.	1:76999906-76999906	T	upstream_gene_variant	MODIFIER	LOC100859057	100859057	Transcript	XR_140003.5	lncRNA	-	-	-	-	-	-	-	-	-	-	C	C/T	122267	1	-	EntrezGene	-	-	-	-	-	-	-	RefSeq	-	-	-	-	-	-	-	-	-	-
.	1:76999906-76999906	T	upstream_gene_variant	MODIFIER	LOC101750932	101750932	Transcript	XR_211157.4	lncRNA	-	-	-	-	-	-	-	-	-	-	C	C/T	8802	1	-	EntrezGene	-	-	-	-	-	-	-	RefSeq	-	-	-	-	-	-	-	-	-	-
.	1:93432690-93432690	T	downstream_gene_variant	MODIFIER	CADM2	ENSGALG00010007271	Transcript	ENSGALT00010017352.1	protein_coding	-	-	-	-	-	-	-	-	-	-	G	G/T	63848	-1	-	Uniprot_gn	-	-	-	-	-	-	-	Ensembl	-	-	-	-	-	-	-	-	-	-
.	1:93432690-93432690	T	downstream_gene_variant	MODIFIER	CADM2	ENSGALG00010007271	Transcript	ENSGALT00010017358.1	protein_coding	-	-	-	-	-	-	-	-	-	-	G	G/T	63054	-1	-	Uniprot_gn	-	-	-	-	-	-	-	Ensembl	-	-	-	-	-	-	-	-	-	-
.	1:93432690-93432690	T	downstream_gene_variant	MODIFIER	CADM2	ENSGALG00010007271	Transcript	ENSGALT00010017361.1	protein_coding	-	-	-	-	-	-	-	-	-	-	G	G/T	63054	-1	-	Uniprot_gn	-	-	-	-	-	-	-	Ensembl	-	-	-	-	-	-	-	-	-	-
.	1:93432690-93432690	T	downstream_gene_variant	MODIFIER	CADM2	ENSGALG00010007271	Transcript	ENSGALT00010017363.1	protein_coding	-	-	-	-	-	-	-	-	-	-	G	G/T	63054	-1	-	Uniprot_gn	-	-	-	-	-	-	-	Ensembl	-	-	-	-	-	-	-	-	-	-
.	1:93432690-93432690	T	downstream_gene_variant	MODIFIER	CADM2	ENSGALG00010007271	Transcript	ENSGALT00010017365.1	protein_coding	-	-	-	-	-	-	-	-	-	-	G	G/T	63849	-1	-	Uniprot_gn	-	-	-	-	-	-	-	Ensembl	-	-	-	-	-	-	-	-	-	-
.	1:93432690-93432690	T	downstream_gene_variant	MODIFIER	CADM2	ENSGALG00010007271	Transcript	ENSGALT00010017366.1	protein_coding	-	-	-	-	-	-	-	-	-	-	G	G/T	64157	-1	-	Uniprot_gn	-	-	-	-	-	-	-	Ensembl	-	-	-	-	-	-	-	-	-	-
.	1:93432690-93432690	T	downstream_gene_variant	MODIFIER	CADM2	ENSGALG00010007271	Transcript	ENSGALT00010017367.1	protein_coding	-	-	-	-	-	-	-	-	-	-	G	G/T	63054	-1	-	Uniprot_gn	-	-	-	-	-	P4	-	Ensembl	-	-	-	-	-	-	-	-	-	-
.	1:93432690-93432690	T	downstream_gene_variant	MODIFIER	CADM2	ENSGALG00010007271	Transcript	ENSGALT00010017368.1	protein_coding	-	-	-	-	-	-	-	-	-	-	G	G/T	63054	-1	-	Uniprot_gn	-	-	-	-	-	A1	-	Ensembl	-	-	-	-	-	-	-	-	-	-
.	1:93432690-93432690	T	upstream_gene_variant	MODIFIER	-	ENSGALG00010008520	Transcript	ENSGALT00010020327.1	lncRNA	-	-	-	-	-	-	-	-	-	-	G	G/T	8072	1	-	-	-	-	-	-	-	-	-	Ensembl	-	-	-	-	-	-	-	-	-	-
.	1:93432690-93432690	T	downstream_gene_variant	MODIFIER	-	ENSGALG00010008733	Transcript	ENSGALT00010020704.1	lncRNA	-	-	-	-	-	-	-	-	-	-	G	G/T	125070	1	-	-	-	-	-	-	-	-	-	Ensembl	-	-	-	-	-	-	-	-	-	-
.	1:93432690-93432690	T	downstream_gene_variant	MODIFIER	-	ENSGALG00010008733	Transcript	ENSGALT00010020709.1	lncRNA	-	-	-	-	-	-	-	-	-	-	G	G/T	194892	1	-	-	-	-	-	-	-	-	-	Ensembl	-	-	-	-	-	-	-	-	-	-
.	1:93432690-93432690	T	downstream_gene_variant	MODIFIER	-	ENSGALG00010008733	Transcript	ENSGALT00010020714.1	lncRNA	-	-	-	-	-	-	-	-	-	-	G	G/T	148004	1	-	-	-	-	-	-	-	-	-	Ensembl	-	-	-	-	-	-	-	-	-	-
.	1:93432690-93432690	T	downstream_gene_variant	MODIFIER	-	ENSGALG00010008733	Transcript	ENSGALT00010020717.1	lncRNA	-	-	-	-	-	-	-	-	-	-	G	G/T	125449	1	-	-	-	-	-	-	-	-	-	Ensembl	-	-	-	-	-	-	-	-	-	-
.	1:93432690-93432690	T	downstream_gene_variant	MODIFIER	-	ENSGALG00010008733	Transcript	ENSGALT00010020718.1	lncRNA	-	-	-	-	-	-	-	-	-	-	G	G/T	125449	1	-	-	-	-	-	-	-	-	-	Ensembl	-	-	-	-	-	-	-	-	-	-
.	1:93432690-93432690	T	upstream_gene_variant	MODIFIER	-	ENSGALG00010008738	Transcript	ENSGALT00010020719.1	lncRNA	-	-	-	-	-	-	-	-	-	-	G	G/T	130604	-1	-	-	-	-	-	-	-	-	-	Ensembl	-	-	-	-	-	-	-	-	-	-
.	1:93432690-93432690	T	intron_variant,non_coding_transcript_variant	MODIFIER	-	ENSGALG00010008740	Transcript	ENSGALT00010020725.1	lncRNA	-	45659	-	-	-	-	-	-	-	-	G	G/T	-	-1	-	-	-	-	-	-	-	-	-	Ensembl	-	-	-	-	-	-	-	-	-	-
.	1:93432690-93432690	T	intron_variant,non_coding_transcript_variant	MODIFIER	-	ENSGALG00010008740	Transcript	ENSGALT00010020727.1	lncRNA	-	45693	-	-	-	-	-	-	-	-	G	G/T	-	-1	-	-	-	-	-	-	-	-	-	Ensembl	-	-	-	-	-	-	-	-	-	-
.	1:93432690-93432690	T	intron_variant,non_coding_transcript_variant	MODIFIER	-	ENSGALG00010008740	Transcript	ENSGALT00010020731.1	lncRNA	-	45659	-	-	-	-	-	-	-	-	G	G/T	-	-1	-	-	-	-	-	-	-	-	-	Ensembl	-	-	-	-	-	-	-	-	-	-
.	1:93432690-93432690	T	upstream_gene_variant	MODIFIER	-	ENSGALG00010008740	Transcript	ENSGALT00010020735.1	lncRNA	-	-	-	-	-	-	-	-	-	-	G	G/T	59720	-1	-	-	-	-	-	-	-	-	-	Ensembl	-	-	-	-	-	-	-	-	-	-
.	1:93432690-93432690	T	downstream_gene_variant	MODIFIER	CADM2	418463	Transcript	XM_015298395.3	protein_coding	-	-	-	-	-	-	-	-	-	-	G	G/T	57571	-1	-	EntrezGene	-	-	-	-	-	-	-	RefSeq	-	-	-	-	-	-	-	-	-	-
.	1:93432690-93432690	T	downstream_gene_variant	MODIFIER	CADM2	418463	Transcript	XM_025144700.2	protein_coding	-	-	-	-	-	-	-	-	-	-	G	G/T	57571	-1	-	EntrezGene	-	-	-	-	-	-	-	RefSeq	-	-	-	-	-	-	-	-	-	-
.	1:93432690-93432690	T	downstream_gene_variant	MODIFIER	CADM2	418463	Transcript	XM_040651259.1	protein_coding	-	-	-	-	-	-	-	-	-	-	G	G/T	57571	-1	-	EntrezGene	-	-	-	-	-	-	-	RefSeq	-	-	-	-	-	-	-	-	-	-
.	1:93432690-93432690	T	downstream_gene_variant	MODIFIER	CADM2	418463	Transcript	XM_040651269.1	protein_coding	-	-	-	-	-	-	-	-	-	-	G	G/T	57571	-1	-	EntrezGene	-	-	-	-	-	-	-	RefSeq	-	-	-	-	-	-	-	-	-	-
.	1:93432690-93432690	T	downstream_gene_variant	MODIFIER	LOC121107366	121107366	Transcript	XR_005841390.1	lncRNA	-	-	-	-	-	-	-	-	-	-	G	G/T	125108	1	-	EntrezGene	-	-	-	-	-	-	-	RefSeq	-	-	-	-	-	-	-	-	-	-
.	1:102826107-102826107	C	downstream_gene_variant	MODIFIER	JAM2	ENSGALG00010010838	Transcript	ENSGALT00010025927.1	protein_coding	-	-	-	-	-	-	-	-	-	-	T	T/C	180526	1	-	EntrezGene	-	-	-	-	-	-	-	Ensembl	-	-	-	-	-	-	-	-	-	-
.	1:102826107-102826107	C	downstream_gene_variant	MODIFIER	JAM2	ENSGALG00010010838	Transcript	ENSGALT00010025934.1	protein_coding	-	-	-	-	-	-	-	-	-	-	T	T/C	178643	1	-	EntrezGene	-	-	-	-	-	-	-	Ensembl	-	-	-	-	-	-	-	-	-	-
.	1:102826107-102826107	C	downstream_gene_variant	MODIFIER	JAM2	ENSGALG00010010838	Transcript	ENSGALT00010025946.1	protein_coding	-	-	-	-	-	-	-	-	-	-	T	T/C	178645	1	-	EntrezGene	-	-	-	-	-	-	-	Ensembl	-	-	-	-	-	-	-	-	-	-
.	1:102826107-102826107	C	downstream_gene_variant	MODIFIER	JAM2	ENSGALG00010010838	Transcript	ENSGALT00010025956.1	protein_coding	-	-	-	-	-	-	-	-	-	-	T	T/C	178646	1	-	EntrezGene	-	-	-	-	-	-	-	Ensembl	-	-	-	-	-	-	-	-	-	-
.	1:102826107-102826107	C	downstream_gene_variant	MODIFIER	JAM2	ENSGALG00010010838	Transcript	ENSGALT00010025964.1	protein_coding	-	-	-	-	-	-	-	-	-	-	T	T/C	178643	1	-	EntrezGene	-	-	-	-	-	-	-	Ensembl	-	-	-	-	-	-	-	-	-	-
.	1:102826107-102826107	C	downstream_gene_variant	MODIFIER	JAM2	ENSGALG00010010838	Transcript	ENSGALT00010025966.1	protein_coding	-	-	-	-	-	-	-	-	-	-	T	T/C	178643	1	-	EntrezGene	-	-	-	-	-	-	-	Ensembl	-	-	-	-	-	-	-	-	-	-
.	1:102826107-102826107	C	downstream_gene_variant	MODIFIER	JAM2	ENSGALG00010010838	Transcript	ENSGALT00010025971.1	protein_coding	-	-	-	-	-	-	-	-	-	-	T	T/C	178643	1	-	EntrezGene	-	-	-	-	-	-	-	Ensembl	-	-	-	-	-	-	-	-	-	-
.	1:102826107-102826107	C	downstream_gene_variant	MODIFIER	JAM2	ENSGALG00010010838	Transcript	ENSGALT00010025975.1	protein_coding	-	-	-	-	-	-	-	-	-	-	T	T/C	178408	1	-	EntrezGene	-	-	-	-	-	-	-	Ensembl	-	-	-	-	-	-	-	-	-	-
.	1:102826107-102826107	C	downstream_gene_variant	MODIFIER	JAM2	ENSGALG00010010838	Transcript	ENSGALT00010025979.1	protein_coding	-	-	-	-	-	-	-	-	-	-	T	T/C	178408	1	-	EntrezGene	-	-	-	-	-	P1	-	Ensembl	-	-	-	-	-	-	-	-	-	-
.	1:102826107-102826107	C	upstream_gene_variant	MODIFIER	ATP5J	ENSGALG00010010855	Transcript	ENSGALT00010025988.1	protein_coding	-	-	-	-	-	-	-	-	-	-	T	T/C	174512	-1	-	Uniprot_gn	-	-	-	-	-	-	-	Ensembl	-	-	-	-	-	-	-	-	-	-
.	1:102826107-102826107	C	upstream_gene_variant	MODIFIER	ATP5J	ENSGALG00010010855	Transcript	ENSGALT00010025992.1	protein_coding	-	-	-	-	-	-	-	-	-	-	T	T/C	174194	-1	-	Uniprot_gn	-	-	-	-	-	P1	-	Ensembl	-	-	-	-	-	-	-	-	-	-
.	1:102826107-102826107	C	downstream_gene_variant	MODIFIER	GABPA	ENSGALG00010010887	Transcript	ENSGALT00010026052.1	protein_coding	-	-	-	-	-	-	-	-	-	-	T	T/C	144361	1	-	EntrezGene	-	-	-	-	-	-	-	Ensembl	-	-	-	-	-	-	-	-	-	-
.	1:102826107-102826107	C	downstream_gene_variant	MODIFIER	GABPA	ENSGALG00010010887	Transcript	ENSGALT00010026060.1	protein_coding	-	-	-	-	-	-	-	-	-	-	T	T/C	144364	1	-	EntrezGene	-	-	-	-	-	-	-	Ensembl	-	-	-	-	-	-	-	-	-	-
.	1:102826107-102826107	C	downstream_gene_variant	MODIFIER	GABPA	ENSGALG00010010887	Transcript	ENSGALT00010026064.1	protein_coding	-	-	-	-	-	-	-	-	-	-	T	T/C	144496	1	-	EntrezGene	-	-	-	-	-	P1	-	Ensembl	-	-	-	-	-	-	-	-	-	-
.	1:102826107-102826107	C	intron_variant	MODIFIER	APP	ENSGALG00010010915	Transcript	ENSGALT00010026136.1	protein_coding	-	45702	-	-	-	-	-	-	-	-	T	T/C	-	-1	-	EntrezGene	-	-	-	-	-	-	-	Ensembl	-	-	-	-	-	-	-	-	-	-
.	1:102826107-102826107	C	intron_variant	MODIFIER	APP	ENSGALG00010010915	Transcript	ENSGALT00010026151.1	protein_coding	-	45732	-	-	-	-	-	-	-	-	T	T/C	-	-1	-	EntrezGene	-	-	-	-	-	-	-	Ensembl	-	-	-	-	-	-	-	-	-	-
.	1:102826107-102826107	C	intron_variant	MODIFIER	APP	ENSGALG00010010915	Transcript	ENSGALT00010026165.1	protein_coding	-	45732	-	-	-	-	-	-	-	-	T	T/C	-	-1	-	EntrezGene	-	-	-	-	-	-	-	Ensembl	-	-	-	-	-	-	-	-	-	-
.	1:102826107-102826107	C	intron_variant	MODIFIER	APP	ENSGALG00010010915	Transcript	ENSGALT00010026167.1	protein_coding	-	45763	-	-	-	-	-	-	-	-	T	T/C	-	-1	-	EntrezGene	-	-	-	-	-	P1	-	Ensembl	-	-	-	-	-	-	-	-	-	-
.	1:102826107-102826107	C	downstream_gene_variant	MODIFIER	CYYR1	ENSGALG00010010931	Transcript	ENSGALT00010026174.1	protein_coding	-	-	-	-	-	-	-	-	-	-	T	T/C	158279	-1	-	Uniprot_gn	-	-	-	-	-	-	-	Ensembl	-	-	-	-	-	-	-	-	-	-
.	1:102826107-102826107	C	downstream_gene_variant	MODIFIER	CYYR1	ENSGALG00010010931	Transcript	ENSGALT00010026176.1	protein_coding	-	-	-	-	-	-	-	-	-	-	T	T/C	158279	-1	-	Uniprot_gn	-	-	-	-	-	P1	-	Ensembl	-	-	-	-	-	-	-	-	-	-
.	1:102826107-102826107	C	upstream_gene_variant	MODIFIER	-	ENSGALG00010013933	Transcript	ENSGALT00010033401.1	lncRNA	-	-	-	-	-	-	-	-	-	-	T	T/C	113345	-1	-	-	-	-	-	-	-	-	-	Ensembl	-	-	-	-	-	-	-	-	-	-
.	1:102826107-102826107	C	upstream_gene_variant	MODIFIER	-	ENSGALG00010014181	Transcript	ENSGALT00010034109.1	lncRNA	-	-	-	-	-	-	-	-	-	-	T	T/C	126448	-1	-	-	-	-	-	-	-	-	-	Ensembl	-	-	-	-	-	-	-	-	-	-
.	1:102826107-102826107	C	upstream_gene_variant	MODIFIER	-	ENSGALG00010014181	Transcript	ENSGALT00010034110.1	lncRNA	-	-	-	-	-	-	-	-	-	-	T	T/C	136609	-1	-	-	-	-	-	-	-	-	-	Ensembl	-	-	-	-	-	-	-	-	-	-
.	1:102826107-102826107	C	downstream_gene_variant	MODIFIER	JAM2	418476	Transcript	NM_001006257.1	protein_coding	-	-	-	-	-	-	-	-	-	-	T	T/C	178641	1	-	EntrezGene	-	-	-	-	-	-	-	RefSeq	-	-	-	-	-	-	-	-	-	-
.	1:102826107-102826107	C	downstream_gene_variant	MODIFIER	-	NM_001006257	Transcript	NM_001006257.1	cDNA	-	-	-	-	-	-	-	-	-	-	T	T/C	178643	1	-	-	-	-	-	-	-	-	-	RefSeq	-	-	-	-	-	-	-	-	-	-
.	1:102826107-102826107	C	downstream_gene_variant	MODIFIER	GABPA	418478	Transcript	NM_001007858.1	protein_coding	-	-	-	-	-	-	-	-	-	-	T	T/C	144361	1	-	EntrezGene	-	-	-	-	-	-	-	RefSeq	-	-	-	-	-	-	-	-	-	-
.	1:102826107-102826107	C	downstream_gene_variant	MODIFIER	-	NM_001007858	Transcript	NM_001007858.1	cDNA	-	-	-	-	-	-	-	-	-	-	T	T/C	144362	1	-	-	-	-	-	-	-	-	-	RefSeq	-	-	-	-	-	-	-	-	-	-
.	1:102826107-102826107	C	intron_variant	MODIFIER	APP	374198	Transcript	NM_204308.1	protein_coding	-	45732	-	-	-	-	-	-	-	-	T	T/C	-	-1	-	EntrezGene	-	-	-	-	-	-	-	RefSeq	-	-	-	-	-	-	-	-	-	-
.	1:102826107-102826107	C	intron_variant,non_coding_transcript_variant	MODIFIER	-	NM_204308	Transcript	NM_204308.2	cDNA	-	45732	-	-	-	-	-	-	-	-	T	T/C	-	-1	-	-	-	-	-	-	-	-	-	RefSeq	-	-	-	-	-	-	-	-	-	-
.	1:102826107-102826107	C	upstream_gene_variant	MODIFIER	ATP5J	418477	Transcript	XM_001231638.5	protein_coding	-	-	-	-	-	-	-	-	-	-	T	T/C	174435	-1	-	EntrezGene	-	-	-	-	-	-	-	RefSeq	-	-	-	-	-	-	-	-	-	-
.	1:102826107-102826107	C	upstream_gene_variant	MODIFIER	ATP5J	418477	Transcript	XM_004938370.4	protein_coding	-	-	-	-	-	-	-	-	-	-	T	T/C	174310	-1	-	EntrezGene	-	-	-	-	-	-	-	RefSeq	-	-	-	-	-	-	-	-	-	-
.	1:102826107-102826107	C	intron_variant	MODIFIER	APP	374198	Transcript	XM_015299094.3	protein_coding	-	45731	-	-	-	-	-	-	-	-	T	T/C	-	-1	-	EntrezGene	-	-	-	-	-	-	-	RefSeq	-	-	-	-	-	-	-	-	-	-
.	1:102826107-102826107	C	downstream_gene_variant	MODIFIER	JAM2	418476	Transcript	XM_015299112.3	protein_coding	-	-	-	-	-	-	-	-	-	-	T	T/C	178641	1	-	EntrezGene	-	-	-	-	-	-	-	RefSeq	-	-	-	-	-	-	-	-	-	-
.	1:102826107-102826107	C	downstream_gene_variant	MODIFIER	GABPA	418478	Transcript	XM_015299140.3	protein_coding	-	-	-	-	-	-	-	-	-	-	T	T/C	144479	1	-	EntrezGene	-	-	-	-	-	-	-	RefSeq	-	-	-	-	-	-	-	-	-	-
.	1:102826107-102826107	C	downstream_gene_variant	MODIFIER	CYYR1	770067	Transcript	XM_015299155.3	protein_coding	-	-	-	-	-	-	-	-	-	-	T	T/C	159049	-1	-	EntrezGene	-	-	-	-	-	-	-	RefSeq	-	-	-	-	-	-	-	-	-	-
.	1:102826107-102826107	C	downstream_gene_variant	MODIFIER	CYYR1	770067	Transcript	XM_040670963.1	protein_coding	-	-	-	-	-	-	-	-	-	-	T	T/C	159049	-1	-	EntrezGene	-	-	-	-	-	-	-	RefSeq	-	-	-	-	-	-	-	-	-	-
.	1:102826107-102826107	C	downstream_gene_variant	MODIFIER	JAM2	418476	Transcript	XM_040698409.1	protein_coding	-	-	-	-	-	-	-	-	-	-	T	T/C	178641	1	-	EntrezGene	-	-	-	-	-	-	-	RefSeq	-	-	-	-	-	-	-	-	-	-
.	1:102826107-102826107	C	regulatory_region_variant	MODIFIER	-	-	RegulatoryFeature	ENSGALR1_BQDZF	open_chromatin_region	-	-	-	-	-	-	-	-	-	-	T	T/C	-	-	-	-	-	-	-	-	-	-	-	-	-	-	-	-	-	-	-	-	-	-
.	1:102833319-102833319	A	downstream_gene_variant	MODIFIER	JAM2	ENSGALG00010010838	Transcript	ENSGALT00010025927.1	protein_coding	-	-	-	-	-	-	-	-	-	rs3384654315	T	T/A	187738	1	-	EntrezGene	-	-	-	-	-	-	-	Ensembl	-	-	-	-	-	-	-	-	-	-
.	1:102833319-102833319	A	downstream_gene_variant	MODIFIER	JAM2	ENSGALG00010010838	Transcript	ENSGALT00010025934.1	protein_coding	-	-	-	-	-	-	-	-	-	rs3384654315	T	T/A	185855	1	-	EntrezGene	-	-	-	-	-	-	-	Ensembl	-	-	-	-	-	-	-	-	-	-
.	1:102833319-102833319	A	downstream_gene_variant	MODIFIER	JAM2	ENSGALG00010010838	Transcript	ENSGALT00010025946.1	protein_coding	-	-	-	-	-	-	-	-	-	rs3384654315	T	T/A	185857	1	-	EntrezGene	-	-	-	-	-	-	-	Ensembl	-	-	-	-	-	-	-	-	-	-
.	1:102833319-102833319	A	downstream_gene_variant	MODIFIER	JAM2	ENSGALG00010010838	Transcript	ENSGALT00010025956.1	protein_coding	-	-	-	-	-	-	-	-	-	rs3384654315	T	T/A	185858	1	-	EntrezGene	-	-	-	-	-	-	-	Ensembl	-	-	-	-	-	-	-	-	-	-
.	1:102833319-102833319	A	downstream_gene_variant	MODIFIER	JAM2	ENSGALG00010010838	Transcript	ENSGALT00010025964.1	protein_coding	-	-	-	-	-	-	-	-	-	rs3384654315	T	T/A	185855	1	-	EntrezGene	-	-	-	-	-	-	-	Ensembl	-	-	-	-	-	-	-	-	-	-
.	1:102833319-102833319	A	downstream_gene_variant	MODIFIER	JAM2	ENSGALG00010010838	Transcript	ENSGALT00010025966.1	protein_coding	-	-	-	-	-	-	-	-	-	rs3384654315	T	T/A	185855	1	-	EntrezGene	-	-	-	-	-	-	-	Ensembl	-	-	-	-	-	-	-	-	-	-
.	1:102833319-102833319	A	downstream_gene_variant	MODIFIER	JAM2	ENSGALG00010010838	Transcript	ENSGALT00010025971.1	protein_coding	-	-	-	-	-	-	-	-	-	rs3384654315	T	T/A	185855	1	-	EntrezGene	-	-	-	-	-	-	-	Ensembl	-	-	-	-	-	-	-	-	-	-
.	1:102833319-102833319	A	downstream_gene_variant	MODIFIER	JAM2	ENSGALG00010010838	Transcript	ENSGALT00010025975.1	protein_coding	-	-	-	-	-	-	-	-	-	rs3384654315	T	T/A	185620	1	-	EntrezGene	-	-	-	-	-	-	-	Ensembl	-	-	-	-	-	-	-	-	-	-
.	1:102833319-102833319	A	downstream_gene_variant	MODIFIER	JAM2	ENSGALG00010010838	Transcript	ENSGALT00010025979.1	protein_coding	-	-	-	-	-	-	-	-	-	rs3384654315	T	T/A	185620	1	-	EntrezGene	-	-	-	-	-	P1	-	Ensembl	-	-	-	-	-	-	-	-	-	-
.	1:102833319-102833319	A	upstream_gene_variant	MODIFIER	ATP5J	ENSGALG00010010855	Transcript	ENSGALT00010025988.1	protein_coding	-	-	-	-	-	-	-	-	-	rs3384654315	T	T/A	181724	-1	-	Uniprot_gn	-	-	-	-	-	-	-	Ensembl	-	-	-	-	-	-	-	-	-	-
.	1:102833319-102833319	A	upstream_gene_variant	MODIFIER	ATP5J	ENSGALG00010010855	Transcript	ENSGALT00010025992.1	protein_coding	-	-	-	-	-	-	-	-	-	rs3384654315	T	T/A	181406	-1	-	Uniprot_gn	-	-	-	-	-	P1	-	Ensembl	-	-	-	-	-	-	-	-	-	-
.	1:102833319-102833319	A	downstream_gene_variant	MODIFIER	GABPA	ENSGALG00010010887	Transcript	ENSGALT00010026052.1	protein_coding	-	-	-	-	-	-	-	-	-	rs3384654315	T	T/A	151573	1	-	EntrezGene	-	-	-	-	-	-	-	Ensembl	-	-	-	-	-	-	-	-	-	-
.	1:102833319-102833319	A	downstream_gene_variant	MODIFIER	GABPA	ENSGALG00010010887	Transcript	ENSGALT00010026060.1	protein_coding	-	-	-	-	-	-	-	-	-	rs3384654315	T	T/A	151576	1	-	EntrezGene	-	-	-	-	-	-	-	Ensembl	-	-	-	-	-	-	-	-	-	-
.	1:102833319-102833319	A	downstream_gene_variant	MODIFIER	GABPA	ENSGALG00010010887	Transcript	ENSGALT00010026064.1	protein_coding	-	-	-	-	-	-	-	-	-	rs3384654315	T	T/A	151708	1	-	EntrezGene	-	-	-	-	-	P1	-	Ensembl	-	-	-	-	-	-	-	-	-	-
.	1:102833319-102833319	A	intron_variant	MODIFIER	APP	ENSGALG00010010915	Transcript	ENSGALT00010026136.1	protein_coding	-	45702	-	-	-	-	-	-	-	rs3384654315	T	T/A	-	-1	-	EntrezGene	-	-	-	-	-	-	-	Ensembl	-	-	-	-	-	-	-	-	-	-
.	1:102833319-102833319	A	intron_variant	MODIFIER	APP	ENSGALG00010010915	Transcript	ENSGALT00010026151.1	protein_coding	-	45732	-	-	-	-	-	-	-	rs3384654315	T	T/A	-	-1	-	EntrezGene	-	-	-	-	-	-	-	Ensembl	-	-	-	-	-	-	-	-	-	-
.	1:102833319-102833319	A	intron_variant	MODIFIER	APP	ENSGALG00010010915	Transcript	ENSGALT00010026165.1	protein_coding	-	45732	-	-	-	-	-	-	-	rs3384654315	T	T/A	-	-1	-	EntrezGene	-	-	-	-	-	-	-	Ensembl	-	-	-	-	-	-	-	-	-	-
.	1:102833319-102833319	A	intron_variant	MODIFIER	APP	ENSGALG00010010915	Transcript	ENSGALT00010026167.1	protein_coding	-	45763	-	-	-	-	-	-	-	rs3384654315	T	T/A	-	-1	-	EntrezGene	-	-	-	-	-	P1	-	Ensembl	-	-	-	-	-	-	-	-	-	-
.	1:102833319-102833319	A	downstream_gene_variant	MODIFIER	CYYR1	ENSGALG00010010931	Transcript	ENSGALT00010026174.1	protein_coding	-	-	-	-	-	-	-	-	-	rs3384654315	T	T/A	151067	-1	-	Uniprot_gn	-	-	-	-	-	-	-	Ensembl	-	-	-	-	-	-	-	-	-	-
.	1:102833319-102833319	A	downstream_gene_variant	MODIFIER	CYYR1	ENSGALG00010010931	Transcript	ENSGALT00010026176.1	protein_coding	-	-	-	-	-	-	-	-	-	rs3384654315	T	T/A	151067	-1	-	Uniprot_gn	-	-	-	-	-	P1	-	Ensembl	-	-	-	-	-	-	-	-	-	-
.	1:102833319-102833319	A	upstream_gene_variant	MODIFIER	-	ENSGALG00010013933	Transcript	ENSGALT00010033401.1	lncRNA	-	-	-	-	-	-	-	-	-	rs3384654315	T	T/A	120557	-1	-	-	-	-	-	-	-	-	-	Ensembl	-	-	-	-	-	-	-	-	-	-
.	1:102833319-102833319	A	upstream_gene_variant	MODIFIER	-	ENSGALG00010014181	Transcript	ENSGALT00010034109.1	lncRNA	-	-	-	-	-	-	-	-	-	rs3384654315	T	T/A	133660	-1	-	-	-	-	-	-	-	-	-	Ensembl	-	-	-	-	-	-	-	-	-	-
.	1:102833319-102833319	A	upstream_gene_variant	MODIFIER	-	ENSGALG00010014181	Transcript	ENSGALT00010034110.1	lncRNA	-	-	-	-	-	-	-	-	-	rs3384654315	T	T/A	143821	-1	-	-	-	-	-	-	-	-	-	Ensembl	-	-	-	-	-	-	-	-	-	-
.	1:102833319-102833319	A	downstream_gene_variant	MODIFIER	JAM2	418476	Transcript	NM_001006257.1	protein_coding	-	-	-	-	-	-	-	-	-	rs3384654315	T	T/A	185853	1	-	EntrezGene	-	-	-	-	-	-	-	RefSeq	-	-	-	-	-	-	-	-	-	-
.	1:102833319-102833319	A	downstream_gene_variant	MODIFIER	-	NM_001006257	Transcript	NM_001006257.1	cDNA	-	-	-	-	-	-	-	-	-	rs3384654315	T	T/A	185855	1	-	-	-	-	-	-	-	-	-	RefSeq	-	-	-	-	-	-	-	-	-	-
.	1:102833319-102833319	A	downstream_gene_variant	MODIFIER	GABPA	418478	Transcript	NM_001007858.1	protein_coding	-	-	-	-	-	-	-	-	-	rs3384654315	T	T/A	151573	1	-	EntrezGene	-	-	-	-	-	-	-	RefSeq	-	-	-	-	-	-	-	-	-	-
.	1:102833319-102833319	A	downstream_gene_variant	MODIFIER	-	NM_001007858	Transcript	NM_001007858.1	cDNA	-	-	-	-	-	-	-	-	-	rs3384654315	T	T/A	151574	1	-	-	-	-	-	-	-	-	-	RefSeq	-	-	-	-	-	-	-	-	-	-
.	1:102833319-102833319	A	intron_variant	MODIFIER	APP	374198	Transcript	NM_204308.1	protein_coding	-	45732	-	-	-	-	-	-	-	rs3384654315	T	T/A	-	-1	-	EntrezGene	-	-	-	-	-	-	-	RefSeq	-	-	-	-	-	-	-	-	-	-
.	1:102833319-102833319	A	intron_variant,non_coding_transcript_variant	MODIFIER	-	NM_204308	Transcript	NM_204308.2	cDNA	-	45732	-	-	-	-	-	-	-	rs3384654315	T	T/A	-	-1	-	-	-	-	-	-	-	-	-	RefSeq	-	-	-	-	-	-	-	-	-	-
.	1:102833319-102833319	A	upstream_gene_variant	MODIFIER	ATP5J	418477	Transcript	XM_001231638.5	protein_coding	-	-	-	-	-	-	-	-	-	rs3384654315	T	T/A	181647	-1	-	EntrezGene	-	-	-	-	-	-	-	RefSeq	-	-	-	-	-	-	-	-	-	-
.	1:102833319-102833319	A	upstream_gene_variant	MODIFIER	ATP5J	418477	Transcript	XM_004938370.4	protein_coding	-	-	-	-	-	-	-	-	-	rs3384654315	T	T/A	181522	-1	-	EntrezGene	-	-	-	-	-	-	-	RefSeq	-	-	-	-	-	-	-	-	-	-
.	1:102833319-102833319	A	intron_variant	MODIFIER	APP	374198	Transcript	XM_015299094.3	protein_coding	-	45731	-	-	-	-	-	-	-	rs3384654315	T	T/A	-	-1	-	EntrezGene	-	-	-	-	-	-	-	RefSeq	-	-	-	-	-	-	-	-	-	-
.	1:102833319-102833319	A	downstream_gene_variant	MODIFIER	JAM2	418476	Transcript	XM_015299112.3	protein_coding	-	-	-	-	-	-	-	-	-	rs3384654315	T	T/A	185853	1	-	EntrezGene	-	-	-	-	-	-	-	RefSeq	-	-	-	-	-	-	-	-	-	-
.	1:102833319-102833319	A	downstream_gene_variant	MODIFIER	GABPA	418478	Transcript	XM_015299140.3	protein_coding	-	-	-	-	-	-	-	-	-	rs3384654315	T	T/A	151691	1	-	EntrezGene	-	-	-	-	-	-	-	RefSeq	-	-	-	-	-	-	-	-	-	-
.	1:102833319-102833319	A	downstream_gene_variant	MODIFIER	CYYR1	770067	Transcript	XM_015299155.3	protein_coding	-	-	-	-	-	-	-	-	-	rs3384654315	T	T/A	151837	-1	-	EntrezGene	-	-	-	-	-	-	-	RefSeq	-	-	-	-	-	-	-	-	-	-
.	1:102833319-102833319	A	downstream_gene_variant	MODIFIER	CYYR1	770067	Transcript	XM_040670963.1	protein_coding	-	-	-	-	-	-	-	-	-	rs3384654315	T	T/A	151837	-1	-	EntrezGene	-	-	-	-	-	-	-	RefSeq	-	-	-	-	-	-	-	-	-	-
.	1:102833319-102833319	A	downstream_gene_variant	MODIFIER	JAM2	418476	Transcript	XM_040698409.1	protein_coding	-	-	-	-	-	-	-	-	-	rs3384654315	T	T/A	185853	1	-	EntrezGene	-	-	-	-	-	-	-	RefSeq	-	-	-	-	-	-	-	-	-	-
.	1:114876387-114876387	A	intron_variant	MODIFIER	DMD	ENSGALG00010001982	Transcript	ENSGALT00010004531.1	protein_coding	-	6/76	-	-	-	-	-	-	-	-	G	G/A	-	1	-	EntrezGene	-	-	-	-	-	-	-	Ensembl	-	-	-	-	-	-	-	-	-	-
.	1:114876387-114876387	A	intron_variant	MODIFIER	DMD	ENSGALG00010001982	Transcript	ENSGALT00010004541.1	protein_coding	-	6/72	-	-	-	-	-	-	-	-	G	G/A	-	1	-	EntrezGene	-	-	-	-	-	-	-	Ensembl	-	-	-	-	-	-	-	-	-	-
.	1:114876387-114876387	A	intron_variant	MODIFIER	DMD	ENSGALG00010001982	Transcript	ENSGALT00010004560.1	protein_coding	-	6/77	-	-	-	-	-	-	-	-	G	G/A	-	1	-	EntrezGene	-	-	-	-	-	A2	-	Ensembl	-	-	-	-	-	-	-	-	-	-
.	1:114876387-114876387	A	intron_variant	MODIFIER	DMD	ENSGALG00010001982	Transcript	ENSGALT00010004580.1	protein_coding	-	6/78	-	-	-	-	-	-	-	-	G	G/A	-	1	-	EntrezGene	-	-	-	-	-	A2	-	Ensembl	-	-	-	-	-	-	-	-	-	-
.	1:114876387-114876387	A	intron_variant	MODIFIER	DMD	ENSGALG00010001982	Transcript	ENSGALT00010004594.1	protein_coding	-	6/77	-	-	-	-	-	-	-	-	G	G/A	-	1	-	EntrezGene	-	-	-	-	-	A2	-	Ensembl	-	-	-	-	-	-	-	-	-	-
.	1:114876387-114876387	A	intron_variant	MODIFIER	DMD	ENSGALG00010001982	Transcript	ENSGALT00010004609.1	protein_coding	-	6/77	-	-	-	-	-	-	-	-	G	G/A	-	1	-	EntrezGene	-	-	-	-	-	A2	-	Ensembl	-	-	-	-	-	-	-	-	-	-
.	1:114876387-114876387	A	intron_variant	MODIFIER	DMD	ENSGALG00010001982	Transcript	ENSGALT00010004617.1	protein_coding	-	6/77	-	-	-	-	-	-	-	-	G	G/A	-	1	-	EntrezGene	-	-	-	-	-	A2	-	Ensembl	-	-	-	-	-	-	-	-	-	-
.	1:114876387-114876387	A	intron_variant	MODIFIER	DMD	ENSGALG00010001982	Transcript	ENSGALT00010004642.1	protein_coding	-	6/76	-	-	-	-	-	-	-	-	G	G/A	-	1	-	EntrezGene	-	-	-	-	-	-	-	Ensembl	-	-	-	-	-	-	-	-	-	-
.	1:114876387-114876387	A	intron_variant	MODIFIER	DMD	ENSGALG00010001982	Transcript	ENSGALT00010004647.1	protein_coding	-	6/74	-	-	-	-	-	-	-	-	G	G/A	-	1	-	EntrezGene	-	-	-	-	-	-	-	Ensembl	-	-	-	-	-	-	-	-	-	-
.	1:114876387-114876387	A	intron_variant	MODIFIER	DMD	ENSGALG00010001982	Transcript	ENSGALT00010004653.1	protein_coding	-	6/78	-	-	-	-	-	-	-	-	G	G/A	-	1	-	EntrezGene	-	-	-	-	-	P4	-	Ensembl	-	-	-	-	-	-	-	-	-	-
.	1:114876387-114876387	A	intron_variant	MODIFIER	DMD	396236	Transcript	NM_205299.2	protein_coding	-	6/77	-	-	-	-	-	-	-	-	G	G/A	-	1	-	EntrezGene	-	-	-	-	-	-	-	RefSeq	-	-	-	-	-	-	-	-	-	-
.	1:114876387-114876387	A	intron_variant,non_coding_transcript_variant	MODIFIER	-	NM_205299	Transcript	NM_205299.3	cDNA	-	6/77	-	-	-	-	-	-	-	-	G	G/A	-	1	-	-	-	-	-	-	-	-	-	RefSeq	-	-	-	-	-	-	-	-	-	-
.	1:117456897-117456897	C	downstream_gene_variant	MODIFIER	-	ENSGALG00010002279	Transcript	ENSGALT00010005153.1	protein_coding	-	-	-	-	-	-	-	-	-	rs1059879321	G	G/C	97492	-1	-	-	-	-	-	-	-	P1	-	Ensembl	-	-	-	-	-	-	-	-	-	-
.	1:117456897-117456897	C	downstream_gene_variant	MODIFIER	-	ENSGALG00010002283	Transcript	ENSGALT00010005166.1	protein_coding	-	-	-	-	-	-	-	-	-	rs1059879321	G	G/C	138624	-1	-	-	-	-	-	-	-	P1	-	Ensembl	-	-	-	-	-	-	-	-	-	-
.	1:117456897-117456897	C	downstream_gene_variant	MODIFIER	-	ENSGALG00010003359	Transcript	ENSGALT00010007835.1	lncRNA	-	-	-	-	-	-	-	-	-	rs1059879321	G	G/C	182631	1	-	-	-	-	-	-	-	-	-	Ensembl	-	-	-	-	-	-	-	-	-	-
.	1:117456897-117456897	C	upstream_gene_variant	MODIFIER	-	ENSGALG00010003360	Transcript	ENSGALT00010007838.1	lncRNA	-	-	-	-	-	-	-	-	-	rs1059879321	G	G/C	80868	1	-	-	-	-	-	-	-	-	-	Ensembl	-	-	-	-	-	-	-	-	-	-
.	1:117456897-117456897	C	downstream_gene_variant	MODIFIER	-	ENSGALG00010003361	Transcript	ENSGALT00010007840.1	lncRNA	-	-	-	-	-	-	-	-	-	rs1059879321	G	G/C	137009	-1	-	-	-	-	-	-	-	-	-	Ensembl	-	-	-	-	-	-	-	-	-	-
.	1:117456897-117456897	C	upstream_gene_variant	MODIFIER	-	ENSGALG00010003521	Transcript	ENSGALT00010008215.1	lncRNA	-	-	-	-	-	-	-	-	-	rs1059879321	G	G/C	128987	-1	-	-	-	-	-	-	-	-	-	Ensembl	-	-	-	-	-	-	-	-	-	-
.	1:117456897-117456897	C	upstream_gene_variant	MODIFIER	-	ENSGALG00010003521	Transcript	ENSGALT00010008220.1	lncRNA	-	-	-	-	-	-	-	-	-	rs1059879321	G	G/C	128798	-1	-	-	-	-	-	-	-	-	-	Ensembl	-	-	-	-	-	-	-	-	-	-
.	1:117456897-117456897	C	upstream_gene_variant	MODIFIER	-	ENSGALG00010003521	Transcript	ENSGALT00010008221.1	lncRNA	-	-	-	-	-	-	-	-	-	rs1059879321	G	G/C	128798	-1	-	-	-	-	-	-	-	-	-	Ensembl	-	-	-	-	-	-	-	-	-	-
.	1:117456897-117456897	C	upstream_gene_variant	MODIFIER	-	ENSGALG00010003524	Transcript	ENSGALT00010008224.1	lncRNA	-	-	-	-	-	-	-	-	-	rs1059879321	G	G/C	80170	-1	-	-	-	-	-	-	-	-	-	Ensembl	-	-	-	-	-	-	-	-	-	-
.	1:117456897-117456897	C	downstream_gene_variant	MODIFIER	-	ENSGALG00010003532	Transcript	ENSGALT00010008234.1	lncRNA	-	-	-	-	-	-	-	-	-	rs1059879321	G	G/C	137157	1	-	-	-	-	-	-	-	-	-	Ensembl	-	-	-	-	-	-	-	-	-	-
.	1:117456897-117456897	C	downstream_gene_variant	MODIFIER	-	ENSGALG00010003532	Transcript	ENSGALT00010008236.1	lncRNA	-	-	-	-	-	-	-	-	-	rs1059879321	G	G/C	137971	1	-	-	-	-	-	-	-	-	-	Ensembl	-	-	-	-	-	-	-	-	-	-
.	1:117456897-117456897	C	intron_variant,non_coding_transcript_variant	MODIFIER	-	ENSGALG00010003536	Transcript	ENSGALT00010008241.1	lncRNA	-	45721	-	-	-	-	-	-	-	rs1059879321	G	G/C	-	1	-	-	-	-	-	-	-	-	-	Ensembl	-	-	-	-	-	-	-	-	-	-
.	1:117456897-117456897	C	downstream_gene_variant	MODIFIER	-	ENSGALG00010003536	Transcript	ENSGALT00010008244.1	lncRNA	-	-	-	-	-	-	-	-	-	rs1059879321	G	G/C	46574	1	-	-	-	-	-	-	-	-	-	Ensembl	-	-	-	-	-	-	-	-	-	-
.	1:117456897-117456897	C	downstream_gene_variant	MODIFIER	-	ENSGALG00010003536	Transcript	ENSGALT00010008247.1	lncRNA	-	-	-	-	-	-	-	-	-	rs1059879321	G	G/C	14823	1	-	-	-	-	-	-	-	-	-	Ensembl	-	-	-	-	-	-	-	-	-	-
.	1:117456897-117456897	C	downstream_gene_variant	MODIFIER	-	ENSGALG00010003536	Transcript	ENSGALT00010008249.1	lncRNA	-	-	-	-	-	-	-	-	-	rs1059879321	G	G/C	6420	1	-	-	-	-	-	-	-	-	-	Ensembl	-	-	-	-	-	-	-	-	-	-
.	1:117456897-117456897	C	downstream_gene_variant	MODIFIER	-	ENSGALG00010003536	Transcript	ENSGALT00010008252.1	lncRNA	-	-	-	-	-	-	-	-	-	rs1059879321	G	G/C	14823	1	-	-	-	-	-	-	-	-	-	Ensembl	-	-	-	-	-	-	-	-	-	-
.	1:117456897-117456897	C	downstream_gene_variant	MODIFIER	U1	ENSGALG00010003685	Transcript	ENSGALT00010008522.1	snRNA	-	-	-	-	-	-	-	-	-	rs1059879321	G	G/C	168437	1	-	RFAM	-	-	-	-	-	-	-	Ensembl	-	-	-	-	-	-	-	-	-	-
.	1:117456897-117456897	C	downstream_gene_variant	MODIFIER	LOC100857292	100857292	Transcript	XM_025146432.2	protein_coding	-	-	-	-	-	-	-	-	-	rs1059879321	G	G/C	97458	-1	-	EntrezGene	-	-	-	-	-	-	-	RefSeq	-	-	-	-	-	-	-	-	-	-
.	1:117456897-117456897	C	downstream_gene_variant	MODIFIER	LOC121107137	121107137	Transcript	XM_040649878.1	protein_coding	-	-	-	-	-	-	-	-	-	rs1059879321	G	G/C	118599	-1	-	EntrezGene	-	-	-	-	-	-	-	RefSeq	-	-	-	-	-	-	-	-	-	-
.	1:117456897-117456897	C	downstream_gene_variant	MODIFIER	LOC121107139	121107139	Transcript	XM_040649893.1	protein_coding	-	-	-	-	-	-	-	-	-	rs1059879321	G	G/C	76835	-1	-	EntrezGene	-	-	-	-	-	-	-	RefSeq	-	-	-	-	-	-	-	-	-	-
.	1:117456897-117456897	C	upstream_gene_variant	MODIFIER	LOC107057581	107057581	Transcript	XR_001471530.3	lncRNA	-	-	-	-	-	-	-	-	-	rs1059879321	G	G/C	152940	1	-	EntrezGene	-	-	-	-	-	-	-	RefSeq	-	-	-	-	-	-	-	-	-	-
.	1:117456897-117456897	C	downstream_gene_variant	MODIFIER	LOC121107140	121107140	Transcript	XR_005840749.1	lncRNA	-	-	-	-	-	-	-	-	-	rs1059879321	G	G/C	135429	1	-	EntrezGene	-	-	-	-	-	-	-	RefSeq	-	-	-	-	-	-	-	-	-	-
.	1:117456897-117456897	C	downstream_gene_variant	MODIFIER	MROH2B1	100858237	Transcript	XR_005843686.1	lncRNA	-	-	-	-	-	-	-	-	-	rs1059879321	G	G/C	138755	-1	-	EntrezGene	-	-	-	-	-	-	-	RefSeq	-	-	-	-	-	-	-	-	-	-
.	1:118083684-118083684	T	downstream_gene_variant	MODIFIER	ARX	ENSGALG00010002079	Transcript	ENSGALT00010004666.1	protein_coding	-	-	-	-	-	-	-	-	-	rs737925918	C	C/T	130692	1	-	Uniprot_gn	-	-	-	-	-	P1	-	Ensembl	-	-	-	-	-	-	-	-	-	-
.	1:118083684-118083684	T	intron_variant	MODIFIER	POLA1	ENSGALG00010002087	Transcript	ENSGALT00010004687.1	protein_coding	-	26/36	-	-	-	-	-	-	-	rs737925918	C	C/T	-	-1	-	Uniprot_gn	-	-	-	-	-	P1	-	Ensembl	-	-	-	-	-	-	-	-	-	-
.	1:118083684-118083684	T	intron_variant	MODIFIER	POLA1	ENSGALG00010002087	Transcript	ENSGALT00010004695.1	protein_coding	-	25/35	-	-	-	-	-	-	-	rs737925918	C	C/T	-	-1	-	Uniprot_gn	-	-	-	-	-	-	-	Ensembl	-	-	-	-	-	-	-	-	-	-
.	1:118083684-118083684	T	intron_variant	MODIFIER	POLA1	ENSGALG00010002087	Transcript	ENSGALT00010004698.1	protein_coding	-	26/35	-	-	-	-	-	-	-	rs737925918	C	C/T	-	-1	-	Uniprot_gn	-	-	-	-	-	-	-	Ensembl	-	-	-	-	-	-	-	-	-	-
.	1:118083684-118083684	T	upstream_gene_variant	MODIFIER	PCYT1B	ENSGALG00010002097	Transcript	ENSGALT00010004707.1	protein_coding	-	-	-	-	-	-	-	-	-	rs737925918	C	C/T	76426	1	-	Uniprot_gn	-	-	-	-	-	-	-	Ensembl	-	-	-	-	-	-	-	-	-	-
.	1:118083684-118083684	T	upstream_gene_variant	MODIFIER	PCYT1B	ENSGALG00010002097	Transcript	ENSGALT00010004715.1	protein_coding	-	-	-	-	-	-	-	-	-	rs737925918	C	C/T	64394	1	-	Uniprot_gn	-	-	-	-	-	-	-	Ensembl	-	-	-	-	-	-	-	-	-	-
.	1:118083684-118083684	T	upstream_gene_variant	MODIFIER	PCYT1B	ENSGALG00010002097	Transcript	ENSGALT00010004718.1	protein_coding	-	-	-	-	-	-	-	-	-	rs737925918	C	C/T	64394	1	-	Uniprot_gn	-	-	-	-	-	P1	-	Ensembl	-	-	-	-	-	-	-	-	-	-
.	1:118083684-118083684	T	downstream_gene_variant	MODIFIER	PDK3	ENSGALG00010002137	Transcript	ENSGALT00010004769.1	protein_coding	-	-	-	-	-	-	-	-	-	rs737925918	C	C/T	115186	-1	-	EntrezGene	-	-	-	-	-	-	-	Ensembl	-	-	-	-	-	-	-	-	-	-
.	1:118083684-118083684	T	downstream_gene_variant	MODIFIER	PDK3	ENSGALG00010002137	Transcript	ENSGALT00010004771.1	protein_coding	-	-	-	-	-	-	-	-	-	rs737925918	C	C/T	115135	-1	-	EntrezGene	-	-	-	-	-	-	-	Ensembl	-	-	-	-	-	-	-	-	-	-
.	1:118083684-118083684	T	downstream_gene_variant	MODIFIER	PDK3	ENSGALG00010002137	Transcript	ENSGALT00010004774.1	protein_coding	-	-	-	-	-	-	-	-	-	rs737925918	C	C/T	111124	-1	-	EntrezGene	-	-	-	-	-	-	-	Ensembl	-	-	-	-	-	-	-	-	-	-
.	1:118083684-118083684	T	downstream_gene_variant	MODIFIER	PDK3	ENSGALG00010002137	Transcript	ENSGALT00010004779.1	protein_coding	-	-	-	-	-	-	-	-	-	rs737925918	C	C/T	115100	-1	-	EntrezGene	-	-	-	-	-	-	-	Ensembl	-	-	-	-	-	-	-	-	-	-
.	1:118083684-118083684	T	downstream_gene_variant	MODIFIER	PDK3	ENSGALG00010002137	Transcript	ENSGALT00010004793.1	protein_coding	-	-	-	-	-	-	-	-	-	rs737925918	C	C/T	111124	-1	-	EntrezGene	-	-	-	-	-	P1	-	Ensembl	-	-	-	-	-	-	-	-	-	-
.	1:118083684-118083684	T	downstream_gene_variant	MODIFIER	PDK3	ENSGALG00010002137	Transcript	ENSGALT00010004796.1	protein_coding	-	-	-	-	-	-	-	-	-	rs737925918	C	C/T	111124	-1	-	EntrezGene	-	-	-	-	-	-	-	Ensembl	-	-	-	-	-	-	-	-	-	-
.	1:118083684-118083684	T	downstream_gene_variant	MODIFIER	SLC51AL	ENSGALG00010002149	Transcript	ENSGALT00010004807.1	protein_coding	-	-	-	-	-	-	-	-	-	rs737925918	C	C/T	186914	-1	-	Uniprot_gn	-	-	-	-	-	-	-	Ensembl	-	-	-	-	-	-	-	-	-	-
.	1:118083684-118083684	T	downstream_gene_variant	MODIFIER	SLC51AL	ENSGALG00010002149	Transcript	ENSGALT00010004809.1	protein_coding	-	-	-	-	-	-	-	-	-	rs737925918	C	C/T	186914	-1	-	Uniprot_gn	-	-	-	-	-	-	-	Ensembl	-	-	-	-	-	-	-	-	-	-
.	1:118083684-118083684	T	downstream_gene_variant	MODIFIER	SLC51AL	ENSGALG00010002149	Transcript	ENSGALT00010004811.1	protein_coding	-	-	-	-	-	-	-	-	-	rs737925918	C	C/T	186914	-1	-	Uniprot_gn	-	-	-	-	-	P1	-	Ensembl	-	-	-	-	-	-	-	-	-	-
.	1:118083684-118083684	T	downstream_gene_variant	MODIFIER	SLC51AL	ENSGALG00010002149	Transcript	ENSGALT00010004814.1	protein_coding	-	-	-	-	-	-	-	-	-	rs737925918	C	C/T	186914	-1	-	Uniprot_gn	-	-	-	-	-	-	-	Ensembl	-	-	-	-	-	-	-	-	-	-
.	1:118083684-118083684	T	downstream_gene_variant	MODIFIER	-	ENSGALG00010003362	Transcript	ENSGALT00010007843.1	lncRNA	-	-	-	-	-	-	-	-	-	rs737925918	C	C/T	178505	1	-	-	-	-	-	-	-	-	-	Ensembl	-	-	-	-	-	-	-	-	-	-
.	1:118083684-118083684	T	upstream_gene_variant	MODIFIER	-	ENSGALG00010003365	Transcript	ENSGALT00010007847.1	lncRNA	-	-	-	-	-	-	-	-	-	rs737925918	C	C/T	173091	-1	-	-	-	-	-	-	-	-	-	Ensembl	-	-	-	-	-	-	-	-	-	-
.	1:118083684-118083684	T	upstream_gene_variant	MODIFIER	-	ENSGALG00010003367	Transcript	ENSGALT00010007851.1	lncRNA	-	-	-	-	-	-	-	-	-	rs737925918	C	C/T	62660	1	-	-	-	-	-	-	-	-	-	Ensembl	-	-	-	-	-	-	-	-	-	-
.	1:118083684-118083684	T	downstream_gene_variant	MODIFIER	-	ENSGALG00010003546	Transcript	ENSGALT00010008266.1	lncRNA	-	-	-	-	-	-	-	-	-	rs737925918	C	C/T	198161	1	-	-	-	-	-	-	-	-	-	Ensembl	-	-	-	-	-	-	-	-	-	-
.	1:118083684-118083684	T	downstream_gene_variant	MODIFIER	-	ENSGALG00010003546	Transcript	ENSGALT00010008267.1	lncRNA	-	-	-	-	-	-	-	-	-	rs737925918	C	C/T	198161	1	-	-	-	-	-	-	-	-	-	Ensembl	-	-	-	-	-	-	-	-	-	-
.	1:118083684-118083684	T	downstream_gene_variant	MODIFIER	-	ENSGALG00010003546	Transcript	ENSGALT00010008270.1	lncRNA	-	-	-	-	-	-	-	-	-	rs737925918	C	C/T	191919	1	-	-	-	-	-	-	-	-	-	Ensembl	-	-	-	-	-	-	-	-	-	-
.	1:118083684-118083684	T	upstream_gene_variant	MODIFIER	-	ENSGALG00010003562	Transcript	ENSGALT00010008290.1	lncRNA	-	-	-	-	-	-	-	-	-	rs737925918	C	C/T	199749	-1	-	-	-	-	-	-	-	-	-	Ensembl	-	-	-	-	-	-	-	-	-	-
.	1:118083684-118083684	T	upstream_gene_variant	MODIFIER	-	ENSGALG00010003562	Transcript	ENSGALT00010008292.1	lncRNA	-	-	-	-	-	-	-	-	-	rs737925918	C	C/T	199678	-1	-	-	-	-	-	-	-	-	-	Ensembl	-	-	-	-	-	-	-	-	-	-
.	1:118083684-118083684	T	upstream_gene_variant	MODIFIER	-	ENSGALG00010003562	Transcript	ENSGALT00010008297.1	lncRNA	-	-	-	-	-	-	-	-	-	rs737925918	C	C/T	196749	-1	-	-	-	-	-	-	-	-	-	Ensembl	-	-	-	-	-	-	-	-	-	-
.	1:118083684-118083684	T	upstream_gene_variant	MODIFIER	-	ENSGALG00010003562	Transcript	ENSGALT00010008299.1	lncRNA	-	-	-	-	-	-	-	-	-	rs737925918	C	C/T	196507	-1	-	-	-	-	-	-	-	-	-	Ensembl	-	-	-	-	-	-	-	-	-	-
.	1:118083684-118083684	T	upstream_gene_variant	MODIFIER	-	ENSGALG00010003562	Transcript	ENSGALT00010008301.1	lncRNA	-	-	-	-	-	-	-	-	-	rs737925918	C	C/T	196328	-1	-	-	-	-	-	-	-	-	-	Ensembl	-	-	-	-	-	-	-	-	-	-
.	1:118083684-118083684	T	upstream_gene_variant	MODIFIER	-	ENSGALG00010003569	Transcript	ENSGALT00010008307.1	lncRNA	-	-	-	-	-	-	-	-	-	rs737925918	C	C/T	145052	-1	-	-	-	-	-	-	-	-	-	Ensembl	-	-	-	-	-	-	-	-	-	-
.	1:118083684-118083684	T	upstream_gene_variant	MODIFIER	-	ENSGALG00010003569	Transcript	ENSGALT00010008308.1	lncRNA	-	-	-	-	-	-	-	-	-	rs737925918	C	C/T	145965	-1	-	-	-	-	-	-	-	-	-	Ensembl	-	-	-	-	-	-	-	-	-	-
.	1:118083684-118083684	T	upstream_gene_variant	MODIFIER	-	ENSGALG00010003569	Transcript	ENSGALT00010008309.1	lncRNA	-	-	-	-	-	-	-	-	-	rs737925918	C	C/T	143581	-1	-	-	-	-	-	-	-	-	-	Ensembl	-	-	-	-	-	-	-	-	-	-
.	1:118083684-118083684	T	downstream_gene_variant	MODIFIER	-	ENSGALG00010003572	Transcript	ENSGALT00010008312.1	lncRNA	-	-	-	-	-	-	-	-	-	rs737925918	C	C/T	167263	-1	-	-	-	-	-	-	-	-	-	Ensembl	-	-	-	-	-	-	-	-	-	-
.	1:118083684-118083684	T	downstream_gene_variant	MODIFIER	-	ENSGALG00010003572	Transcript	ENSGALT00010008315.1	lncRNA	-	-	-	-	-	-	-	-	-	rs737925918	C	C/T	169099	-1	-	-	-	-	-	-	-	-	-	Ensembl	-	-	-	-	-	-	-	-	-	-
.	1:118083684-118083684	T	downstream_gene_variant	MODIFIER	-	ENSGALG00010003572	Transcript	ENSGALT00010008316.1	lncRNA	-	-	-	-	-	-	-	-	-	rs737925918	C	C/T	171261	-1	-	-	-	-	-	-	-	-	-	Ensembl	-	-	-	-	-	-	-	-	-	-
.	1:118083684-118083684	T	downstream_gene_variant	MODIFIER	-	ENSGALG00010003572	Transcript	ENSGALT00010008319.1	lncRNA	-	-	-	-	-	-	-	-	-	rs737925918	C	C/T	172134	-1	-	-	-	-	-	-	-	-	-	Ensembl	-	-	-	-	-	-	-	-	-	-
.	1:118083684-118083684	T	downstream_gene_variant	MODIFIER	-	ENSGALG00010003572	Transcript	ENSGALT00010008320.1	lncRNA	-	-	-	-	-	-	-	-	-	rs737925918	C	C/T	175382	-1	-	-	-	-	-	-	-	-	-	Ensembl	-	-	-	-	-	-	-	-	-	-
.	1:118083684-118083684	T	downstream_gene_variant	MODIFIER	-	ENSGALG00010003578	Transcript	ENSGALT00010008326.1	lncRNA	-	-	-	-	-	-	-	-	-	rs737925918	C	C/T	199844	-1	-	-	-	-	-	-	-	-	-	Ensembl	-	-	-	-	-	-	-	-	-	-
.	1:118083684-118083684	T	downstream_gene_variant	MODIFIER	-	ENSGALG00010003687	Transcript	ENSGALT00010008524.1	scaRNA	-	-	-	-	-	-	-	-	-	rs737925918	C	C/T	28458	-1	-	-	-	-	-	-	-	-	-	Ensembl	-	-	-	-	-	-	-	-	-	-
.	1:118083684-118083684	T	downstream_gene_variant	MODIFIER	PDK3	418595	Transcript	NM_001006259.1	protein_coding	-	-	-	-	-	-	-	-	-	rs737925918	C	C/T	115128	-1	-	EntrezGene	-	-	-	-	-	-	-	RefSeq	-	-	-	-	-	-	-	-	-	-
.	1:118083684-118083684	T	downstream_gene_variant	MODIFIER	-	NM_001006259	Transcript	NM_001006259.3	cDNA	-	-	-	-	-	-	-	-	-	rs737925918	C	C/T	111124	-1	-	-	-	-	-	-	-	-	-	RefSeq	-	-	-	-	-	-	-	-	-	-
.	1:118083684-118083684	T	downstream_gene_variant	MODIFIER	SLC51AL	772218	Transcript	XM_001235385.5	protein_coding	-	-	-	-	-	-	-	-	-	rs737925918	C	C/T	186913	-1	-	EntrezGene	-	-	-	-	-	-	-	RefSeq	-	-	-	-	-	-	-	-	-	-
.	1:118083684-118083684	T	intron_variant	MODIFIER	POLA1	418593	Transcript	XM_015302671.3	protein_coding	-	26/36	-	-	-	-	-	-	-	rs737925918	C	C/T	-	-1	-	EntrezGene	-	-	-	-	-	-	-	RefSeq	-	-	-	-	-	-	-	-	-	-
.	1:118083684-118083684	T	intron_variant	MODIFIER	POLA1	418593	Transcript	XM_015302675.3	protein_coding	-	26/36	-	-	-	-	-	-	-	rs737925918	C	C/T	-	-1	-	EntrezGene	-	-	-	-	-	-	-	RefSeq	-	-	-	-	-	-	-	-	-	-
.	1:118083684-118083684	T	upstream_gene_variant	MODIFIER	PCYT1B	418594	Transcript	XM_015302682.3	protein_coding	-	-	-	-	-	-	-	-	-	rs737925918	C	C/T	76437	1	-	EntrezGene	-	-	-	-	-	-	-	RefSeq	-	-	-	-	-	-	-	-	-	-
.	1:118083684-118083684	T	upstream_gene_variant	MODIFIER	PCYT1B	418594	Transcript	XM_015302696.3	protein_coding	-	-	-	-	-	-	-	-	-	rs737925918	C	C/T	76437	1	-	EntrezGene	-	-	-	-	-	-	-	RefSeq	-	-	-	-	-	-	-	-	-	-
.	1:118083684-118083684	T	upstream_gene_variant	MODIFIER	PCYT1B	418594	Transcript	XM_015302703.3	protein_coding	-	-	-	-	-	-	-	-	-	rs737925918	C	C/T	76437	1	-	EntrezGene	-	-	-	-	-	-	-	RefSeq	-	-	-	-	-	-	-	-	-	-
.	1:118083684-118083684	T	upstream_gene_variant	MODIFIER	PCYT1B	418594	Transcript	XM_015302709.3	protein_coding	-	-	-	-	-	-	-	-	-	rs737925918	C	C/T	76437	1	-	EntrezGene	-	-	-	-	-	-	-	RefSeq	-	-	-	-	-	-	-	-	-	-
.	1:118083684-118083684	T	downstream_gene_variant	MODIFIER	ARX	107057587	Transcript	XM_025146479.2	protein_coding	-	-	-	-	-	-	-	-	-	rs737925918	C	C/T	129976	1	-	EntrezGene	-	-	-	-	-	-	-	RefSeq	-	-	-	-	-	-	-	-	-	-
.	1:118083684-118083684	T	downstream_gene_variant	MODIFIER	ARX	107057587	Transcript	XM_025146483.2	protein_coding	-	-	-	-	-	-	-	-	-	rs737925918	C	C/T	129976	1	-	EntrezGene	-	-	-	-	-	-	-	RefSeq	-	-	-	-	-	-	-	-	-	-
.	1:118083684-118083684	T	upstream_gene_variant	MODIFIER	LOC112532747	112532747	Transcript	XM_040653004.1	protein_coding	-	-	-	-	-	-	-	-	-	rs737925918	C	C/T	135775	-1	-	EntrezGene	-	-	-	-	-	-	-	RefSeq	-	-	-	-	-	-	-	-	-	-
.	1:118083684-118083684	T	intron_variant	MODIFIER	POLA1	418593	Transcript	XM_040669778.1	protein_coding	-	26/34	-	-	-	-	-	-	-	rs737925918	C	C/T	-	-1	-	EntrezGene	-	-	-	-	-	-	-	RefSeq	-	-	-	-	-	-	-	-	-	-
.	1:118083684-118083684	T	upstream_gene_variant	MODIFIER	PCYT1B	418594	Transcript	XM_040669822.1	protein_coding	-	-	-	-	-	-	-	-	-	rs737925918	C	C/T	64388	1	-	EntrezGene	-	-	-	-	-	-	-	RefSeq	-	-	-	-	-	-	-	-	-	-
.	1:118083684-118083684	T	upstream_gene_variant	MODIFIER	PCYT1B	418594	Transcript	XM_040669846.1	protein_coding	-	-	-	-	-	-	-	-	-	rs737925918	C	C/T	64388	1	-	EntrezGene	-	-	-	-	-	-	-	RefSeq	-	-	-	-	-	-	-	-	-	-
.	1:118083684-118083684	T	upstream_gene_variant	MODIFIER	PCYT1B	418594	Transcript	XM_040669866.1	protein_coding	-	-	-	-	-	-	-	-	-	rs737925918	C	C/T	64388	1	-	EntrezGene	-	-	-	-	-	-	-	RefSeq	-	-	-	-	-	-	-	-	-	-
.	1:118083684-118083684	T	downstream_gene_variant	MODIFIER	PDK3	418595	Transcript	XM_040698652.1	protein_coding	-	-	-	-	-	-	-	-	-	rs737925918	C	C/T	111100	-1	-	EntrezGene	-	-	-	-	-	-	-	RefSeq	-	-	-	-	-	-	-	-	-	-
.	1:118083684-118083684	T	downstream_gene_variant	MODIFIER	LOC112531632	112531632	Transcript	XR_003073527.1	guide_RNA	-	-	-	-	-	-	-	-	-	rs737925918	C	C/T	28458	-1	-	EntrezGene	-	-	-	-	-	-	-	RefSeq	-	-	-	-	-	-	-	-	-	-
.	1:118083684-118083684	T	downstream_gene_variant	MODIFIER	LOC121109093	121109093	Transcript	XR_005849176.1	lncRNA	-	-	-	-	-	-	-	-	-	rs737925918	C	C/T	65922	-1	-	EntrezGene	-	-	-	-	-	-	-	RefSeq	-	-	-	-	-	-	-	-	-	-
.	1:118083684-118083684	T	upstream_gene_variant	MODIFIER	LOC121109094	121109094	Transcript	XR_005849180.1	lncRNA	-	-	-	-	-	-	-	-	-	rs737925918	C	C/T	164648	1	-	EntrezGene	-	-	-	-	-	-	-	RefSeq	-	-	-	-	-	-	-	-	-	-
.	1:118083684-118083684	T	upstream_gene_variant	MODIFIER	LOC101749759	101749759	Transcript	XR_005849189.1	lncRNA	-	-	-	-	-	-	-	-	-	rs737925918	C	C/T	62621	1	-	EntrezGene	-	-	-	-	-	-	-	RefSeq	-	-	-	-	-	-	-	-	-	-
.	1:118083684-118083684	T	downstream_gene_variant	MODIFIER	LOC107057637	107057637	Transcript	XR_005849190.1	lncRNA	-	-	-	-	-	-	-	-	-	rs737925918	C	C/T	167786	-1	-	EntrezGene	-	-	-	-	-	-	-	RefSeq	-	-	-	-	-	-	-	-	-	-
.	1:118083684-118083684	T	downstream_gene_variant	MODIFIER	LOC107057637	107057637	Transcript	XR_005849191.1	lncRNA	-	-	-	-	-	-	-	-	-	rs737925918	C	C/T	167786	-1	-	EntrezGene	-	-	-	-	-	-	-	RefSeq	-	-	-	-	-	-	-	-	-	-
.	1:118083684-118083684	T	downstream_gene_variant	MODIFIER	LOC107057637	107057637	Transcript	XR_005849193.1	lncRNA	-	-	-	-	-	-	-	-	-	rs737925918	C	C/T	167786	-1	-	EntrezGene	-	-	-	-	-	-	-	RefSeq	-	-	-	-	-	-	-	-	-	-
.	1:118083684-118083684	T	upstream_gene_variant	MODIFIER	LOC101749759	101749759	Transcript	XR_210236.4	lncRNA	-	-	-	-	-	-	-	-	-	rs737925918	C	C/T	62621	1	-	EntrezGene	-	-	-	-	-	-	-	RefSeq	-	-	-	-	-	-	-	-	-	-
.	1:118254688-118254688	C	upstream_gene_variant	MODIFIER	POLA1	ENSGALG00010002087	Transcript	ENSGALT00010004687.1	protein_coding	-	-	-	-	-	-	-	-	-	rs739725369	G	G/C	108484	-1	-	Uniprot_gn	-	-	-	-	-	P1	-	Ensembl	-	-	-	-	-	-	-	-	-	-
.	1:118254688-118254688	C	upstream_gene_variant	MODIFIER	POLA1	ENSGALG00010002087	Transcript	ENSGALT00010004695.1	protein_coding	-	-	-	-	-	-	-	-	-	rs739725369	G	G/C	108484	-1	-	Uniprot_gn	-	-	-	-	-	-	-	Ensembl	-	-	-	-	-	-	-	-	-	-
.	1:118254688-118254688	C	upstream_gene_variant	MODIFIER	POLA1	ENSGALG00010002087	Transcript	ENSGALT00010004698.1	protein_coding	-	-	-	-	-	-	-	-	-	rs739725369	G	G/C	108484	-1	-	Uniprot_gn	-	-	-	-	-	-	-	Ensembl	-	-	-	-	-	-	-	-	-	-
.	1:118254688-118254688	C	downstream_gene_variant	MODIFIER	PCYT1B	ENSGALG00010002097	Transcript	ENSGALT00010004707.1	protein_coding	-	-	-	-	-	-	-	-	-	rs739725369	G	G/C	63011	1	-	Uniprot_gn	-	-	-	-	-	-	-	Ensembl	-	-	-	-	-	-	-	-	-	-
.	1:118254688-118254688	C	downstream_gene_variant	MODIFIER	PCYT1B	ENSGALG00010002097	Transcript	ENSGALT00010004715.1	protein_coding	-	-	-	-	-	-	-	-	-	rs739725369	G	G/C	66225	1	-	Uniprot_gn	-	-	-	-	-	-	-	Ensembl	-	-	-	-	-	-	-	-	-	-
.	1:118254688-118254688	C	downstream_gene_variant	MODIFIER	PCYT1B	ENSGALG00010002097	Transcript	ENSGALT00010004718.1	protein_coding	-	-	-	-	-	-	-	-	-	rs739725369	G	G/C	63011	1	-	Uniprot_gn	-	-	-	-	-	P1	-	Ensembl	-	-	-	-	-	-	-	-	-	-
.	1:118254688-118254688	C	upstream_gene_variant	MODIFIER	PDK3	ENSGALG00010002137	Transcript	ENSGALT00010004769.1	protein_coding	-	-	-	-	-	-	-	-	-	rs739725369	G	G/C	9489	-1	-	EntrezGene	-	-	-	-	-	-	-	Ensembl	-	-	-	-	-	-	-	-	-	-
.	1:118254688-118254688	C	upstream_gene_variant	MODIFIER	PDK3	ENSGALG00010002137	Transcript	ENSGALT00010004771.1	protein_coding	-	-	-	-	-	-	-	-	-	rs739725369	G	G/C	9350	-1	-	EntrezGene	-	-	-	-	-	-	-	Ensembl	-	-	-	-	-	-	-	-	-	-
.	1:118254688-118254688	C	upstream_gene_variant	MODIFIER	PDK3	ENSGALG00010002137	Transcript	ENSGALT00010004774.1	protein_coding	-	-	-	-	-	-	-	-	-	rs739725369	G	G/C	10143	-1	-	EntrezGene	-	-	-	-	-	-	-	Ensembl	-	-	-	-	-	-	-	-	-	-
.	1:118254688-118254688	C	upstream_gene_variant	MODIFIER	PDK3	ENSGALG00010002137	Transcript	ENSGALT00010004779.1	protein_coding	-	-	-	-	-	-	-	-	-	rs739725369	G	G/C	5779	-1	-	EntrezGene	-	-	-	-	-	-	-	Ensembl	-	-	-	-	-	-	-	-	-	-
.	1:118254688-118254688	C	upstream_gene_variant	MODIFIER	PDK3	ENSGALG00010002137	Transcript	ENSGALT00010004793.1	protein_coding	-	-	-	-	-	-	-	-	-	rs739725369	G	G/C	5756	-1	-	EntrezGene	-	-	-	-	-	P1	-	Ensembl	-	-	-	-	-	-	-	-	-	-
.	1:118254688-118254688	C	upstream_gene_variant	MODIFIER	PDK3	ENSGALG00010002137	Transcript	ENSGALT00010004796.1	protein_coding	-	-	-	-	-	-	-	-	-	rs739725369	G	G/C	5756	-1	-	EntrezGene	-	-	-	-	-	-	-	Ensembl	-	-	-	-	-	-	-	-	-	-
.	1:118254688-118254688	C	downstream_gene_variant	MODIFIER	SLC51AL	ENSGALG00010002149	Transcript	ENSGALT00010004807.1	protein_coding	-	-	-	-	-	-	-	-	-	rs739725369	G	G/C	15910	-1	-	Uniprot_gn	-	-	-	-	-	-	-	Ensembl	-	-	-	-	-	-	-	-	-	-
.	1:118254688-118254688	C	downstream_gene_variant	MODIFIER	SLC51AL	ENSGALG00010002149	Transcript	ENSGALT00010004809.1	protein_coding	-	-	-	-	-	-	-	-	-	rs739725369	G	G/C	15910	-1	-	Uniprot_gn	-	-	-	-	-	-	-	Ensembl	-	-	-	-	-	-	-	-	-	-
.	1:118254688-118254688	C	downstream_gene_variant	MODIFIER	SLC51AL	ENSGALG00010002149	Transcript	ENSGALT00010004811.1	protein_coding	-	-	-	-	-	-	-	-	-	rs739725369	G	G/C	15910	-1	-	Uniprot_gn	-	-	-	-	-	P1	-	Ensembl	-	-	-	-	-	-	-	-	-	-
.	1:118254688-118254688	C	downstream_gene_variant	MODIFIER	SLC51AL	ENSGALG00010002149	Transcript	ENSGALT00010004814.1	protein_coding	-	-	-	-	-	-	-	-	-	rs739725369	G	G/C	15910	-1	-	Uniprot_gn	-	-	-	-	-	-	-	Ensembl	-	-	-	-	-	-	-	-	-	-
.	1:118254688-118254688	C	downstream_gene_variant	MODIFIER	ZFX	ENSGALG00010003052	Transcript	ENSGALT00010007119.1	protein_coding	-	-	-	-	-	-	-	-	-	rs739725369	G	G/C	43813	-1	-	Uniprot_gn	-	-	-	-	-	P1	-	Ensembl	-	-	-	-	-	-	-	-	-	-
.	1:118254688-118254688	C	downstream_gene_variant	MODIFIER	ZFX	ENSGALG00010003052	Transcript	ENSGALT00010007123.1	protein_coding	-	-	-	-	-	-	-	-	-	rs739725369	G	G/C	41475	-1	-	Uniprot_gn	-	-	-	-	-	-	-	Ensembl	-	-	-	-	-	-	-	-	-	-
.	1:118254688-118254688	C	downstream_gene_variant	MODIFIER	EIF2S3	ENSGALG00010003077	Transcript	ENSGALT00010007164.1	protein_coding	-	-	-	-	-	-	-	-	-	rs739725369	G	G/C	80056	-1	-	EntrezGene	-	-	-	-	-	-	-	Ensembl	-	-	-	-	-	-	-	-	-	-
.	1:118254688-118254688	C	downstream_gene_variant	MODIFIER	EIF2S3	ENSGALG00010003077	Transcript	ENSGALT00010007168.1	protein_coding	-	-	-	-	-	-	-	-	-	rs739725369	G	G/C	79866	-1	-	EntrezGene	-	-	-	-	-	P4	-	Ensembl	-	-	-	-	-	-	-	-	-	-
.	1:118254688-118254688	C	downstream_gene_variant	MODIFIER	EIF2S3	ENSGALG00010003077	Transcript	ENSGALT00010007175.1	protein_coding	-	-	-	-	-	-	-	-	-	rs739725369	G	G/C	78901	-1	-	EntrezGene	-	-	-	-	-	A1	-	Ensembl	-	-	-	-	-	-	-	-	-	-
.	1:118254688-118254688	C	upstream_gene_variant	MODIFIER	KLHL15	ENSGALG00010003101	Transcript	ENSGALT00010007210.1	protein_coding	-	-	-	-	-	-	-	-	-	rs739725369	G	G/C	93169	1	-	EntrezGene	-	-	-	-	-	-	-	Ensembl	-	-	-	-	-	-	-	-	-	-
.	1:118254688-118254688	C	upstream_gene_variant	MODIFIER	KLHL15	ENSGALG00010003101	Transcript	ENSGALT00010007214.1	protein_coding	-	-	-	-	-	-	-	-	-	rs739725369	G	G/C	93171	1	-	EntrezGene	-	-	-	-	-	P1	-	Ensembl	-	-	-	-	-	-	-	-	-	-
.	1:118254688-118254688	C	upstream_gene_variant	MODIFIER	APOO	ENSGALG00010003125	Transcript	ENSGALT00010007290.1	protein_coding	-	-	-	-	-	-	-	-	-	rs739725369	G	G/C	132182	1	-	Uniprot_gn	-	-	-	-	-	-	-	Ensembl	-	-	-	-	-	-	-	-	-	-
.	1:118254688-118254688	C	upstream_gene_variant	MODIFIER	APOO	ENSGALG00010003125	Transcript	ENSGALT00010007293.1	protein_coding	-	-	-	-	-	-	-	-	-	rs739725369	G	G/C	131414	1	-	Uniprot_gn	-	-	-	-	-	-	-	Ensembl	-	-	-	-	-	-	-	-	-	-
.	1:118254688-118254688	C	upstream_gene_variant	MODIFIER	APOO	ENSGALG00010003125	Transcript	ENSGALT00010007296.1	protein_coding	-	-	-	-	-	-	-	-	-	rs739725369	G	G/C	131403	1	-	Uniprot_gn	-	-	-	-	-	P1	-	Ensembl	-	-	-	-	-	-	-	-	-	-
.	1:118254688-118254688	C	upstream_gene_variant	MODIFIER	APOO	ENSGALG00010003125	Transcript	ENSGALT00010007300.1	protein_coding	-	-	-	-	-	-	-	-	-	rs739725369	G	G/C	96571	1	-	Uniprot_gn	-	-	-	-	-	-	-	Ensembl	-	-	-	-	-	-	-	-	-	-
.	1:118254688-118254688	C	downstream_gene_variant	MODIFIER	SAT1	ENSGALG00010003133	Transcript	ENSGALT00010007306.1	protein_coding	-	-	-	-	-	-	-	-	-	rs739725369	G	G/C	174199	-1	-	EntrezGene	-	-	-	-	-	P1	-	Ensembl	-	-	-	-	-	-	-	-	-	-
.	1:118254688-118254688	C	upstream_gene_variant	MODIFIER	ACOT9	ENSGALG00010003193	Transcript	ENSGALT00010007462.1	protein_coding	-	-	-	-	-	-	-	-	-	rs739725369	G	G/C	190075	1	-	EntrezGene	-	-	-	-	-	-	-	Ensembl	-	-	-	-	-	-	-	-	-	-
.	1:118254688-118254688	C	upstream_gene_variant	MODIFIER	ACOT9	ENSGALG00010003193	Transcript	ENSGALT00010007465.1	protein_coding	-	-	-	-	-	-	-	-	-	rs739725369	G	G/C	184351	1	-	EntrezGene	-	-	-	-	-	-	-	Ensembl	-	-	-	-	-	-	-	-	-	-
.	1:118254688-118254688	C	upstream_gene_variant	MODIFIER	ACOT9	ENSGALG00010003193	Transcript	ENSGALT00010007469.1	protein_coding	-	-	-	-	-	-	-	-	-	rs739725369	G	G/C	185371	1	-	EntrezGene	-	-	-	-	-	-	-	Ensembl	-	-	-	-	-	-	-	-	-	-
.	1:118254688-118254688	C	upstream_gene_variant	MODIFIER	ACOT9	ENSGALG00010003193	Transcript	ENSGALT00010007475.1	protein_coding	-	-	-	-	-	-	-	-	-	rs739725369	G	G/C	180144	1	-	EntrezGene	-	-	-	-	-	-	-	Ensembl	-	-	-	-	-	-	-	-	-	-
.	1:118254688-118254688	C	upstream_gene_variant	MODIFIER	ACOT9	ENSGALG00010003193	Transcript	ENSGALT00010007480.1	protein_coding	-	-	-	-	-	-	-	-	-	rs739725369	G	G/C	181402	1	-	EntrezGene	-	-	-	-	-	-	-	Ensembl	-	-	-	-	-	-	-	-	-	-
.	1:118254688-118254688	C	upstream_gene_variant	MODIFIER	ACOT9	ENSGALG00010003193	Transcript	ENSGALT00010007483.1	protein_coding	-	-	-	-	-	-	-	-	-	rs739725369	G	G/C	181365	1	-	EntrezGene	-	-	-	-	-	P1	-	Ensembl	-	-	-	-	-	-	-	-	-	-
.	1:118254688-118254688	C	upstream_gene_variant	MODIFIER	ACOT9	ENSGALG00010003193	Transcript	ENSGALT00010007488.1	protein_coding	-	-	-	-	-	-	-	-	-	rs739725369	G	G/C	181377	1	-	EntrezGene	-	-	-	-	-	-	-	Ensembl	-	-	-	-	-	-	-	-	-	-
.	1:118254688-118254688	C	upstream_gene_variant	MODIFIER	ACOT9	ENSGALG00010003193	Transcript	ENSGALT00010007494.1	protein_coding	-	-	-	-	-	-	-	-	-	rs739725369	G	G/C	182752	1	-	EntrezGene	-	-	-	-	-	-	-	Ensembl	-	-	-	-	-	-	-	-	-	-
.	1:118254688-118254688	C	downstream_gene_variant	MODIFIER	-	ENSGALG00010003367	Transcript	ENSGALT00010007851.1	lncRNA	-	-	-	-	-	-	-	-	-	rs739725369	G	G/C	106702	1	-	-	-	-	-	-	-	-	-	Ensembl	-	-	-	-	-	-	-	-	-	-
.	1:118254688-118254688	C	upstream_gene_variant	MODIFIER	-	ENSGALG00010003369	Transcript	ENSGALT00010007857.1	lncRNA	-	-	-	-	-	-	-	-	-	rs739725369	G	G/C	64671	1	-	-	-	-	-	-	-	-	-	Ensembl	-	-	-	-	-	-	-	-	-	-
.	1:118254688-118254688	C	upstream_gene_variant	MODIFIER	-	ENSGALG00010003369	Transcript	ENSGALT00010007859.1	lncRNA	-	-	-	-	-	-	-	-	-	rs739725369	G	G/C	71689	1	-	-	-	-	-	-	-	-	-	Ensembl	-	-	-	-	-	-	-	-	-	-
.	1:118254688-118254688	C	upstream_gene_variant	MODIFIER	-	ENSGALG00010003370	Transcript	ENSGALT00010007860.1	lncRNA	-	-	-	-	-	-	-	-	-	rs739725369	G	G/C	164421	1	-	-	-	-	-	-	-	-	-	Ensembl	-	-	-	-	-	-	-	-	-	-
.	1:118254688-118254688	C	non_coding_transcript_exon_variant	MODIFIER	-	ENSGALG00010003572	Transcript	ENSGALT00010008312.1	lncRNA	45721	-	-	-	1125	-	-	-	-	rs739725369	G	G/C	-	-1	-	-	-	-	-	-	-	-	-	Ensembl	-	-	-	-	-	-	-	-	-	-
.	1:118254688-118254688	C	non_coding_transcript_exon_variant	MODIFIER	-	ENSGALG00010003572	Transcript	ENSGALT00010008315.1	lncRNA	45719	-	-	-	782	-	-	-	-	rs739725369	G	G/C	-	-1	-	-	-	-	-	-	-	-	-	Ensembl	-	-	-	-	-	-	-	-	-	-
.	1:118254688-118254688	C	downstream_gene_variant	MODIFIER	-	ENSGALG00010003572	Transcript	ENSGALT00010008316.1	lncRNA	-	-	-	-	-	-	-	-	-	rs739725369	G	G/C	257	-1	-	-	-	-	-	-	-	-	-	Ensembl	-	-	-	-	-	-	-	-	-	-
.	1:118254688-118254688	C	downstream_gene_variant	MODIFIER	-	ENSGALG00010003572	Transcript	ENSGALT00010008319.1	lncRNA	-	-	-	-	-	-	-	-	-	rs739725369	G	G/C	1130	-1	-	-	-	-	-	-	-	-	-	Ensembl	-	-	-	-	-	-	-	-	-	-
.	1:118254688-118254688	C	downstream_gene_variant	MODIFIER	-	ENSGALG00010003572	Transcript	ENSGALT00010008320.1	lncRNA	-	-	-	-	-	-	-	-	-	rs739725369	G	G/C	4378	-1	-	-	-	-	-	-	-	-	-	Ensembl	-	-	-	-	-	-	-	-	-	-
.	1:118254688-118254688	C	downstream_gene_variant	MODIFIER	-	ENSGALG00010003578	Transcript	ENSGALT00010008326.1	lncRNA	-	-	-	-	-	-	-	-	-	rs739725369	G	G/C	28840	-1	-	-	-	-	-	-	-	-	-	Ensembl	-	-	-	-	-	-	-	-	-	-
.	1:118254688-118254688	C	downstream_gene_variant	MODIFIER	-	ENSGALG00010003578	Transcript	ENSGALT00010008329.1	lncRNA	-	-	-	-	-	-	-	-	-	rs739725369	G	G/C	30354	-1	-	-	-	-	-	-	-	-	-	Ensembl	-	-	-	-	-	-	-	-	-	-
.	1:118254688-118254688	C	downstream_gene_variant	MODIFIER	-	ENSGALG00010003578	Transcript	ENSGALT00010008330.1	lncRNA	-	-	-	-	-	-	-	-	-	rs739725369	G	G/C	31211	-1	-	-	-	-	-	-	-	-	-	Ensembl	-	-	-	-	-	-	-	-	-	-
.	1:118254688-118254688	C	downstream_gene_variant	MODIFIER	-	ENSGALG00010003578	Transcript	ENSGALT00010008333.1	lncRNA	-	-	-	-	-	-	-	-	-	rs739725369	G	G/C	32067	-1	-	-	-	-	-	-	-	-	-	Ensembl	-	-	-	-	-	-	-	-	-	-
.	1:118254688-118254688	C	downstream_gene_variant	MODIFIER	-	ENSGALG00010003591	Transcript	ENSGALT00010008343.1	lncRNA	-	-	-	-	-	-	-	-	-	rs739725369	G	G/C	64447	-1	-	-	-	-	-	-	-	-	-	Ensembl	-	-	-	-	-	-	-	-	-	-
.	1:118254688-118254688	C	downstream_gene_variant	MODIFIER	-	ENSGALG00010003591	Transcript	ENSGALT00010008346.1	lncRNA	-	-	-	-	-	-	-	-	-	rs739725369	G	G/C	64506	-1	-	-	-	-	-	-	-	-	-	Ensembl	-	-	-	-	-	-	-	-	-	-
.	1:118254688-118254688	C	downstream_gene_variant	MODIFIER	-	ENSGALG00010003591	Transcript	ENSGALT00010008348.1	lncRNA	-	-	-	-	-	-	-	-	-	rs739725369	G	G/C	70521	-1	-	-	-	-	-	-	-	-	-	Ensembl	-	-	-	-	-	-	-	-	-	-
.	1:118254688-118254688	C	downstream_gene_variant	MODIFIER	-	ENSGALG00010003591	Transcript	ENSGALT00010008351.1	lncRNA	-	-	-	-	-	-	-	-	-	rs739725369	G	G/C	71463	-1	-	-	-	-	-	-	-	-	-	Ensembl	-	-	-	-	-	-	-	-	-	-
.	1:118254688-118254688	C	upstream_gene_variant	MODIFIER	-	ENSGALG00010003687	Transcript	ENSGALT00010008524.1	scaRNA	-	-	-	-	-	-	-	-	-	rs739725369	G	G/C	142416	-1	-	-	-	-	-	-	-	-	-	Ensembl	-	-	-	-	-	-	-	-	-	-
.	1:118254688-118254688	C	upstream_gene_variant	MODIFIER	PDK3	418595	Transcript	NM_001006259.1	protein_coding	-	-	-	-	-	-	-	-	-	rs739725369	G	G/C	5789	-1	-	EntrezGene	-	-	-	-	-	-	-	RefSeq	-	-	-	-	-	-	-	-	-	-
.	1:118254688-118254688	C	upstream_gene_variant	MODIFIER	-	NM_001006259	Transcript	NM_001006259.3	cDNA	-	-	-	-	-	-	-	-	-	rs739725369	G	G/C	5756	-1	-	-	-	-	-	-	-	-	-	RefSeq	-	-	-	-	-	-	-	-	-	-
.	1:118254688-118254688	C	downstream_gene_variant	MODIFIER	EIF2S3	418597	Transcript	NM_001006260.2	protein_coding	-	-	-	-	-	-	-	-	-	rs739725369	G	G/C	80051	-1	-	EntrezGene	-	-	-	-	-	-	-	RefSeq	-	-	-	-	-	-	-	-	-	-
.	1:118254688-118254688	C	downstream_gene_variant	MODIFIER	-	NM_001006260	Transcript	NM_001006260.3	cDNA	-	-	-	-	-	-	-	-	-	rs739725369	G	G/C	79864	-1	-	-	-	-	-	-	-	-	-	RefSeq	-	-	-	-	-	-	-	-	-	-
.	1:118254688-118254688	C	upstream_gene_variant	MODIFIER	ACOT9	418600	Transcript	NM_001012823.1	protein_coding	-	-	-	-	-	-	-	-	-	rs739725369	G	G/C	181360	1	-	EntrezGene	-	-	-	-	-	-	-	RefSeq	-	-	-	-	-	-	-	-	-	-
.	1:118254688-118254688	C	upstream_gene_variant	MODIFIER	-	NM_001012823	Transcript	NM_001012823.2	cDNA	-	-	-	-	-	-	-	-	-	rs739725369	G	G/C	181352	1	-	-	-	-	-	-	-	-	-	RefSeq	-	-	-	-	-	-	-	-	-	-
.	1:118254688-118254688	C	upstream_gene_variant	MODIFIER	KLHL15	418598	Transcript	NM_001030802.1	protein_coding	-	-	-	-	-	-	-	-	-	rs739725369	G	G/C	97028	1	-	EntrezGene	-	-	-	-	-	-	-	RefSeq	-	-	-	-	-	-	-	-	-	-
.	1:118254688-118254688	C	upstream_gene_variant	MODIFIER	-	NM_001030802	Transcript	NM_001030802.1	cDNA	-	-	-	-	-	-	-	-	-	rs739725369	G	G/C	97028	1	-	-	-	-	-	-	-	-	-	RefSeq	-	-	-	-	-	-	-	-	-	-
.	1:118254688-118254688	C	upstream_gene_variant	MODIFIER	KLHL15	418598	Transcript	NM_001143670.1	protein_coding	-	-	-	-	-	-	-	-	-	rs739725369	G	G/C	93190	1	-	EntrezGene	-	-	-	-	-	-	-	RefSeq	-	-	-	-	-	-	-	-	-	-
.	1:118254688-118254688	C	upstream_gene_variant	MODIFIER	-	NM_001143670	Transcript	NM_001143670.1	cDNA	-	-	-	-	-	-	-	-	-	rs739725369	G	G/C	93190	1	-	-	-	-	-	-	-	-	-	RefSeq	-	-	-	-	-	-	-	-	-	-
.	1:118254688-118254688	C	downstream_gene_variant	MODIFIER	SAT1	374006	Transcript	NM_204186.1	protein_coding	-	-	-	-	-	-	-	-	-	rs739725369	G	G/C	174197	-1	-	EntrezGene	-	-	-	-	-	-	-	RefSeq	-	-	-	-	-	-	-	-	-	-
.	1:118254688-118254688	C	downstream_gene_variant	MODIFIER	-	NM_204186	Transcript	NM_204186.2	cDNA	-	-	-	-	-	-	-	-	-	rs739725369	G	G/C	174196	-1	-	-	-	-	-	-	-	-	-	RefSeq	-	-	-	-	-	-	-	-	-	-
.	1:118254688-118254688	C	downstream_gene_variant	MODIFIER	SLC51AL	772218	Transcript	XM_001235385.5	protein_coding	-	-	-	-	-	-	-	-	-	rs739725369	G	G/C	15909	-1	-	EntrezGene	-	-	-	-	-	-	-	RefSeq	-	-	-	-	-	-	-	-	-	-
.	1:118254688-118254688	C	downstream_gene_variant	MODIFIER	ZFX	418596	Transcript	XM_015272494.3	protein_coding	-	-	-	-	-	-	-	-	-	rs739725369	G	G/C	41472	-1	-	EntrezGene	-	-	-	-	-	-	-	RefSeq	-	-	-	-	-	-	-	-	-	-
.	1:118254688-118254688	C	downstream_gene_variant	MODIFIER	ZFX	418596	Transcript	XM_015272500.3	protein_coding	-	-	-	-	-	-	-	-	-	rs739725369	G	G/C	41472	-1	-	EntrezGene	-	-	-	-	-	-	-	RefSeq	-	-	-	-	-	-	-	-	-	-
.	1:118254688-118254688	C	downstream_gene_variant	MODIFIER	ZFX	418596	Transcript	XM_015272507.3	protein_coding	-	-	-	-	-	-	-	-	-	rs739725369	G	G/C	41472	-1	-	EntrezGene	-	-	-	-	-	-	-	RefSeq	-	-	-	-	-	-	-	-	-	-
.	1:118254688-118254688	C	downstream_gene_variant	MODIFIER	ZFX	418596	Transcript	XM_015272512.3	protein_coding	-	-	-	-	-	-	-	-	-	rs739725369	G	G/C	41472	-1	-	EntrezGene	-	-	-	-	-	-	-	RefSeq	-	-	-	-	-	-	-	-	-	-
.	1:118254688-118254688	C	upstream_gene_variant	MODIFIER	APOO	418599	Transcript	XM_015272534.3	protein_coding	-	-	-	-	-	-	-	-	-	rs739725369	G	G/C	131479	1	-	EntrezGene	-	-	-	-	-	-	-	RefSeq	-	-	-	-	-	-	-	-	-	-
.	1:118254688-118254688	C	upstream_gene_variant	MODIFIER	KLHL15	418598	Transcript	XM_015302385.3	protein_coding	-	-	-	-	-	-	-	-	-	rs739725369	G	G/C	93161	1	-	EntrezGene	-	-	-	-	-	-	-	RefSeq	-	-	-	-	-	-	-	-	-	-
.	1:118254688-118254688	C	upstream_gene_variant	MODIFIER	KLHL15	418598	Transcript	XM_015302389.3	protein_coding	-	-	-	-	-	-	-	-	-	rs739725369	G	G/C	93161	1	-	EntrezGene	-	-	-	-	-	-	-	RefSeq	-	-	-	-	-	-	-	-	-	-
.	1:118254688-118254688	C	upstream_gene_variant	MODIFIER	KLHL15	418598	Transcript	XM_015302394.3	protein_coding	-	-	-	-	-	-	-	-	-	rs739725369	G	G/C	96931	1	-	EntrezGene	-	-	-	-	-	-	-	RefSeq	-	-	-	-	-	-	-	-	-	-
.	1:118254688-118254688	C	upstream_gene_variant	MODIFIER	KLHL15	418598	Transcript	XM_015302402.3	protein_coding	-	-	-	-	-	-	-	-	-	rs739725369	G	G/C	96383	1	-	EntrezGene	-	-	-	-	-	-	-	RefSeq	-	-	-	-	-	-	-	-	-	-
.	1:118254688-118254688	C	upstream_gene_variant	MODIFIER	KLHL15	418598	Transcript	XM_015302410.3	protein_coding	-	-	-	-	-	-	-	-	-	rs739725369	G	G/C	93223	1	-	EntrezGene	-	-	-	-	-	-	-	RefSeq	-	-	-	-	-	-	-	-	-	-
.	1:118254688-118254688	C	upstream_gene_variant	MODIFIER	KLHL15	418598	Transcript	XM_015302416.3	protein_coding	-	-	-	-	-	-	-	-	-	rs739725369	G	G/C	97209	1	-	EntrezGene	-	-	-	-	-	-	-	RefSeq	-	-	-	-	-	-	-	-	-	-
.	1:118254688-118254688	C	upstream_gene_variant	MODIFIER	KLHL15	418598	Transcript	XM_015302426.3	protein_coding	-	-	-	-	-	-	-	-	-	rs739725369	G	G/C	93132	1	-	EntrezGene	-	-	-	-	-	-	-	RefSeq	-	-	-	-	-	-	-	-	-	-
.	1:118254688-118254688	C	upstream_gene_variant	MODIFIER	ACOT9	418600	Transcript	XM_015302437.3	protein_coding	-	-	-	-	-	-	-	-	-	rs739725369	G	G/C	181282	1	-	EntrezGene	-	-	-	-	-	-	-	RefSeq	-	-	-	-	-	-	-	-	-	-
.	1:118254688-118254688	C	upstream_gene_variant	MODIFIER	POLA1	418593	Transcript	XM_015302671.3	protein_coding	-	-	-	-	-	-	-	-	-	rs739725369	G	G/C	108302	-1	-	EntrezGene	-	-	-	-	-	-	-	RefSeq	-	-	-	-	-	-	-	-	-	-
.	1:118254688-118254688	C	upstream_gene_variant	MODIFIER	POLA1	418593	Transcript	XM_015302675.3	protein_coding	-	-	-	-	-	-	-	-	-	rs739725369	G	G/C	108355	-1	-	EntrezGene	-	-	-	-	-	-	-	RefSeq	-	-	-	-	-	-	-	-	-	-
.	1:118254688-118254688	C	downstream_gene_variant	MODIFIER	PCYT1B	418594	Transcript	XM_015302682.3	protein_coding	-	-	-	-	-	-	-	-	-	rs739725369	G	G/C	63005	1	-	EntrezGene	-	-	-	-	-	-	-	RefSeq	-	-	-	-	-	-	-	-	-	-
.	1:118254688-118254688	C	downstream_gene_variant	MODIFIER	PCYT1B	418594	Transcript	XM_015302703.3	protein_coding	-	-	-	-	-	-	-	-	-	rs739725369	G	G/C	66218	1	-	EntrezGene	-	-	-	-	-	-	-	RefSeq	-	-	-	-	-	-	-	-	-	-
.	1:118254688-118254688	C	downstream_gene_variant	MODIFIER	PCYT1B	418594	Transcript	XM_015302709.3	protein_coding	-	-	-	-	-	-	-	-	-	rs739725369	G	G/C	66218	1	-	EntrezGene	-	-	-	-	-	-	-	RefSeq	-	-	-	-	-	-	-	-	-	-
.	1:118254688-118254688	C	upstream_gene_variant	MODIFIER	APOO	418599	Transcript	XM_025146572.2	protein_coding	-	-	-	-	-	-	-	-	-	rs739725369	G	G/C	131479	1	-	EntrezGene	-	-	-	-	-	-	-	RefSeq	-	-	-	-	-	-	-	-	-	-
.	1:118254688-118254688	C	upstream_gene_variant	MODIFIER	APOO	418599	Transcript	XM_025146573.2	protein_coding	-	-	-	-	-	-	-	-	-	rs739725369	G	G/C	131314	1	-	EntrezGene	-	-	-	-	-	-	-	RefSeq	-	-	-	-	-	-	-	-	-	-
.	1:118254688-118254688	C	upstream_gene_variant	MODIFIER	APOO	418599	Transcript	XM_025146574.2	protein_coding	-	-	-	-	-	-	-	-	-	rs739725369	G	G/C	133699	1	-	EntrezGene	-	-	-	-	-	-	-	RefSeq	-	-	-	-	-	-	-	-	-	-
.	1:118254688-118254688	C	upstream_gene_variant	MODIFIER	ACOT9	418600	Transcript	XM_025149635.2	protein_coding	-	-	-	-	-	-	-	-	-	rs739725369	G	G/C	182798	1	-	EntrezGene	-	-	-	-	-	-	-	RefSeq	-	-	-	-	-	-	-	-	-	-
.	1:118254688-118254688	C	upstream_gene_variant	MODIFIER	ACOT9	418600	Transcript	XM_025149637.2	protein_coding	-	-	-	-	-	-	-	-	-	rs739725369	G	G/C	181323	1	-	EntrezGene	-	-	-	-	-	-	-	RefSeq	-	-	-	-	-	-	-	-	-	-
.	1:118254688-118254688	C	upstream_gene_variant	MODIFIER	ACOT9	418600	Transcript	XM_025149642.2	protein_coding	-	-	-	-	-	-	-	-	-	rs739725369	G	G/C	181323	1	-	EntrezGene	-	-	-	-	-	-	-	RefSeq	-	-	-	-	-	-	-	-	-	-
.	1:118254688-118254688	C	upstream_gene_variant	MODIFIER	POLA1	418593	Transcript	XM_040669778.1	protein_coding	-	-	-	-	-	-	-	-	-	rs739725369	G	G/C	108302	-1	-	EntrezGene	-	-	-	-	-	-	-	RefSeq	-	-	-	-	-	-	-	-	-	-
.	1:118254688-118254688	C	downstream_gene_variant	MODIFIER	PCYT1B	418594	Transcript	XM_040669822.1	protein_coding	-	-	-	-	-	-	-	-	-	rs739725369	G	G/C	63005	1	-	EntrezGene	-	-	-	-	-	-	-	RefSeq	-	-	-	-	-	-	-	-	-	-
.	1:118254688-118254688	C	downstream_gene_variant	MODIFIER	PCYT1B	418594	Transcript	XM_040669846.1	protein_coding	-	-	-	-	-	-	-	-	-	rs739725369	G	G/C	63005	1	-	EntrezGene	-	-	-	-	-	-	-	RefSeq	-	-	-	-	-	-	-	-	-	-
.	1:118254688-118254688	C	downstream_gene_variant	MODIFIER	PCYT1B	418594	Transcript	XM_040669866.1	protein_coding	-	-	-	-	-	-	-	-	-	rs739725369	G	G/C	66218	1	-	EntrezGene	-	-	-	-	-	-	-	RefSeq	-	-	-	-	-	-	-	-	-	-
.	1:118254688-118254688	C	downstream_gene_variant	MODIFIER	ZFX	418596	Transcript	XM_040669937.1	protein_coding	-	-	-	-	-	-	-	-	-	rs739725369	G	G/C	41472	-1	-	EntrezGene	-	-	-	-	-	-	-	RefSeq	-	-	-	-	-	-	-	-	-	-
.	1:118254688-118254688	C	upstream_gene_variant	MODIFIER	APOO	418599	Transcript	XM_040670000.1	protein_coding	-	-	-	-	-	-	-	-	-	rs739725369	G	G/C	137397	1	-	EntrezGene	-	-	-	-	-	-	-	RefSeq	-	-	-	-	-	-	-	-	-	-
.	1:118254688-118254688	C	upstream_gene_variant	MODIFIER	PDK3	418595	Transcript	XM_040698652.1	protein_coding	-	-	-	-	-	-	-	-	-	rs739725369	G	G/C	6248	-1	-	EntrezGene	-	-	-	-	-	-	-	RefSeq	-	-	-	-	-	-	-	-	-	-
.	1:118254688-118254688	C	upstream_gene_variant	MODIFIER	KLHL15	418598	Transcript	XM_040698678.1	protein_coding	-	-	-	-	-	-	-	-	-	rs739725369	G	G/C	93146	1	-	EntrezGene	-	-	-	-	-	-	-	RefSeq	-	-	-	-	-	-	-	-	-	-
.	1:118254688-118254688	C	upstream_gene_variant	MODIFIER	ACOT9	418600	Transcript	XM_040698689.1	protein_coding	-	-	-	-	-	-	-	-	-	rs739725369	G	G/C	181433	1	-	EntrezGene	-	-	-	-	-	-	-	RefSeq	-	-	-	-	-	-	-	-	-	-
.	1:118254688-118254688	C	upstream_gene_variant	MODIFIER	ACOT9	418600	Transcript	XM_040698705.1	protein_coding	-	-	-	-	-	-	-	-	-	rs739725369	G	G/C	181323	1	-	EntrezGene	-	-	-	-	-	-	-	RefSeq	-	-	-	-	-	-	-	-	-	-
.	1:118254688-118254688	C	upstream_gene_variant	MODIFIER	ACOT9	418600	Transcript	XM_040698706.1	protein_coding	-	-	-	-	-	-	-	-	-	rs739725369	G	G/C	181323	1	-	EntrezGene	-	-	-	-	-	-	-	RefSeq	-	-	-	-	-	-	-	-	-	-
.	1:118254688-118254688	C	upstream_gene_variant	MODIFIER	APOO	418599	Transcript	XM_416798.7	protein_coding	-	-	-	-	-	-	-	-	-	rs739725369	G	G/C	131315	1	-	EntrezGene	-	-	-	-	-	-	-	RefSeq	-	-	-	-	-	-	-	-	-	-
.	1:118254688-118254688	C	upstream_gene_variant	MODIFIER	LOC107049214	107049214	Transcript	XR_001461702.3	lncRNA	-	-	-	-	-	-	-	-	-	rs739725369	G	G/C	64949	1	-	EntrezGene	-	-	-	-	-	-	-	RefSeq	-	-	-	-	-	-	-	-	-	-
.	1:118254688-118254688	C	upstream_gene_variant	MODIFIER	LOC112531632	112531632	Transcript	XR_003073527.1	guide_RNA	-	-	-	-	-	-	-	-	-	rs739725369	G	G/C	142416	-1	-	EntrezGene	-	-	-	-	-	-	-	RefSeq	-	-	-	-	-	-	-	-	-	-
.	1:118254688-118254688	C	upstream_gene_variant	MODIFIER	LOC121109093	121109093	Transcript	XR_005849176.1	lncRNA	-	-	-	-	-	-	-	-	-	rs739725369	G	G/C	95029	-1	-	EntrezGene	-	-	-	-	-	-	-	RefSeq	-	-	-	-	-	-	-	-	-	-
.	1:118254688-118254688	C	downstream_gene_variant	MODIFIER	LOC121109094	121109094	Transcript	XR_005849180.1	lncRNA	-	-	-	-	-	-	-	-	-	rs739725369	G	G/C	2201	1	-	EntrezGene	-	-	-	-	-	-	-	RefSeq	-	-	-	-	-	-	-	-	-	-
.	1:118254688-118254688	C	downstream_gene_variant	MODIFIER	LOC101749759	101749759	Transcript	XR_005849189.1	lncRNA	-	-	-	-	-	-	-	-	-	rs739725369	G	G/C	106882	1	-	EntrezGene	-	-	-	-	-	-	-	RefSeq	-	-	-	-	-	-	-	-	-	-
.	1:118254688-118254688	C	non_coding_transcript_exon_variant	MODIFIER	LOC107057637	107057637	Transcript	XR_005849190.1	lncRNA	45719	-	-	-	1965	-	-	-	-	rs739725369	G	G/C	-	-1	-	EntrezGene	-	-	-	-	-	-	-	RefSeq	-	-	-	-	-	-	-	-	-	-
.	1:118254688-118254688	C	non_coding_transcript_exon_variant	MODIFIER	LOC107057637	107057637	Transcript	XR_005849191.1	lncRNA	45690	-	-	-	3621	-	-	-	-	rs739725369	G	G/C	-	-1	-	EntrezGene	-	-	-	-	-	-	-	RefSeq	-	-	-	-	-	-	-	-	-	-
.	1:118254688-118254688	C	non_coding_transcript_exon_variant	MODIFIER	LOC107057637	107057637	Transcript	XR_005849193.1	lncRNA	45719	-	-	-	3247	-	-	-	-	rs739725369	G	G/C	-	-1	-	EntrezGene	-	-	-	-	-	-	-	RefSeq	-	-	-	-	-	-	-	-	-	-
.	1:118254688-118254688	C	upstream_gene_variant	MODIFIER	LOC107049214	107049214	Transcript	XR_005849253.1	lncRNA	-	-	-	-	-	-	-	-	-	rs739725369	G	G/C	64949	1	-	EntrezGene	-	-	-	-	-	-	-	RefSeq	-	-	-	-	-	-	-	-	-	-
.	1:118254688-118254688	C	upstream_gene_variant	MODIFIER	LOC121109097	121109097	Transcript	XR_005849254.1	lncRNA	-	-	-	-	-	-	-	-	-	rs739725369	G	G/C	46985	1	-	EntrezGene	-	-	-	-	-	-	-	RefSeq	-	-	-	-	-	-	-	-	-	-
.	1:118254688-118254688	C	downstream_gene_variant	MODIFIER	LOC101749759	101749759	Transcript	XR_210236.4	lncRNA	-	-	-	-	-	-	-	-	-	rs739725369	G	G/C	106882	1	-	EntrezGene	-	-	-	-	-	-	-	RefSeq	-	-	-	-	-	-	-	-	-	-
.	1:121562803-121562803	A	upstream_gene_variant	MODIFIER	SYAP1	ENSGALG00010001678	Transcript	ENSGALT00010003851.1	protein_coding	-	-	-	-	-	-	-	-	-	rs739907511	G	G/A	40737	-1	-	EntrezGene	-	-	-	-	-	P1	-	Ensembl	-	-	-	-	-	-	-	-	-	-
.	1:121562803-121562803	A	intron_variant	MODIFIER	CTPS2	ENSGALG00010001691	Transcript	ENSGALT00010003884.1	protein_coding	-	13/18	-	-	-	-	-	-	-	rs739907511	G	G/A	-	1	-	EntrezGene	-	-	-	-	-	P4	-	Ensembl	-	-	-	-	-	-	-	-	-	-
.	1:121562803-121562803	A	intron_variant	MODIFIER	CTPS2	ENSGALG00010001691	Transcript	ENSGALT00010003891.1	protein_coding	-	46008	-	-	-	-	-	-	-	rs739907511	G	G/A	-	1	-	EntrezGene	-	-	-	-	-	-	-	Ensembl	-	-	-	-	-	-	-	-	-	-
.	1:121562803-121562803	A	intron_variant	MODIFIER	CTPS2	ENSGALG00010001691	Transcript	ENSGALT00010003894.1	protein_coding	-	13/18	-	-	-	-	-	-	-	rs739907511	G	G/A	-	1	-	EntrezGene	-	-	-	-	-	A1	-	Ensembl	-	-	-	-	-	-	-	-	-	-
.	1:121562803-121562803	A	upstream_gene_variant	MODIFIER	-	ENSGALG00010001709	Transcript	ENSGALT00010003919.1	protein_coding	-	-	-	-	-	-	-	-	-	rs739907511	G	G/A	13695	-1	-	-	-	-	-	-	-	P1	-	Ensembl	-	-	-	-	-	-	-	-	-	-
.	1:121562803-121562803	A	upstream_gene_variant	MODIFIER	REPS2	ENSGALG00010002391	Transcript	ENSGALT00010005484.1	protein_coding	-	-	-	-	-	-	-	-	-	rs739907511	G	G/A	123078	-1	-	EntrezGene	-	-	-	-	-	P2	-	Ensembl	-	-	-	-	-	-	-	-	-	-
.	1:121562803-121562803	A	upstream_gene_variant	MODIFIER	REPS2	ENSGALG00010002391	Transcript	ENSGALT00010005486.1	protein_coding	-	-	-	-	-	-	-	-	-	rs739907511	G	G/A	123078	-1	-	EntrezGene	-	-	-	-	-	-	-	Ensembl	-	-	-	-	-	-	-	-	-	-
.	1:121562803-121562803	A	upstream_gene_variant	MODIFIER	REPS2	ENSGALG00010002391	Transcript	ENSGALT00010005488.1	protein_coding	-	-	-	-	-	-	-	-	-	rs739907511	G	G/A	123078	-1	-	EntrezGene	-	-	-	-	-	A2	-	Ensembl	-	-	-	-	-	-	-	-	-	-
.	1:121562803-121562803	A	downstream_gene_variant	MODIFIER	RBBP7	ENSGALG00010002400	Transcript	ENSGALT00010005508.1	protein_coding	-	-	-	-	-	-	-	-	-	rs739907511	G	G/A	87598	1	-	EntrezGene	-	-	-	-	-	-	-	Ensembl	-	-	-	-	-	-	-	-	-	-
.	1:121562803-121562803	A	downstream_gene_variant	MODIFIER	RBBP7	ENSGALG00010002400	Transcript	ENSGALT00010005509.1	protein_coding	-	-	-	-	-	-	-	-	-	rs739907511	G	G/A	86372	1	-	EntrezGene	-	-	-	-	-	P1	-	Ensembl	-	-	-	-	-	-	-	-	-	-
.	1:121562803-121562803	A	upstream_gene_variant	MODIFIER	TXLNG	ENSGALG00010002402	Transcript	ENSGALT00010005511.1	protein_coding	-	-	-	-	-	-	-	-	-	rs739907511	G	G/A	64863	-1	-	Uniprot_gn	-	-	-	-	-	P1	-	Ensembl	-	-	-	-	-	-	-	-	-	-
.	1:121562803-121562803	A	downstream_gene_variant	MODIFIER	-	ENSGALG00010002962	Transcript	ENSGALT00010006892.1	lncRNA	-	-	-	-	-	-	-	-	-	rs739907511	G	G/A	61399	1	-	-	-	-	-	-	-	-	-	Ensembl	-	-	-	-	-	-	-	-	-	-
.	1:121562803-121562803	A	downstream_gene_variant	MODIFIER	-	ENSGALG00010002962	Transcript	ENSGALT00010006895.1	lncRNA	-	-	-	-	-	-	-	-	-	rs739907511	G	G/A	61399	1	-	-	-	-	-	-	-	-	-	Ensembl	-	-	-	-	-	-	-	-	-	-
.	1:121562803-121562803	A	upstream_gene_variant	MODIFIER	-	ENSGALG00010002963	Transcript	ENSGALT00010006897.1	lncRNA	-	-	-	-	-	-	-	-	-	rs739907511	G	G/A	21742	1	-	-	-	-	-	-	-	-	-	Ensembl	-	-	-	-	-	-	-	-	-	-
.	1:121562803-121562803	A	downstream_gene_variant	MODIFIER	-	ENSGALG00010002974	Transcript	ENSGALT00010006934.1	lncRNA	-	-	-	-	-	-	-	-	-	rs739907511	G	G/A	121030	-1	-	-	-	-	-	-	-	-	-	Ensembl	-	-	-	-	-	-	-	-	-	-
.	1:121562803-121562803	A	downstream_gene_variant	MODIFIER	-	ENSGALG00010002976	Transcript	ENSGALT00010006936.1	lncRNA	-	-	-	-	-	-	-	-	-	rs739907511	G	G/A	162512	-1	-	-	-	-	-	-	-	-	-	Ensembl	-	-	-	-	-	-	-	-	-	-
.	1:121562803-121562803	A	downstream_gene_variant	MODIFIER	-	ENSGALG00010002976	Transcript	ENSGALT00010006938.1	lncRNA	-	-	-	-	-	-	-	-	-	rs739907511	G	G/A	181782	-1	-	-	-	-	-	-	-	-	-	Ensembl	-	-	-	-	-	-	-	-	-	-
.	1:121562803-121562803	A	downstream_gene_variant	MODIFIER	-	ENSGALG00010002980	Transcript	ENSGALT00010006941.1	lncRNA	-	-	-	-	-	-	-	-	-	rs739907511	G	G/A	164240	-1	-	-	-	-	-	-	-	-	-	Ensembl	-	-	-	-	-	-	-	-	-	-
.	1:121562803-121562803	A	downstream_gene_variant	MODIFIER	-	ENSGALG00010002980	Transcript	ENSGALT00010006943.1	lncRNA	-	-	-	-	-	-	-	-	-	rs739907511	G	G/A	165039	-1	-	-	-	-	-	-	-	-	-	Ensembl	-	-	-	-	-	-	-	-	-	-
.	1:121562803-121562803	A	downstream_gene_variant	MODIFIER	-	ENSGALG00010002989	Transcript	ENSGALT00010006961.1	lncRNA	-	-	-	-	-	-	-	-	-	rs739907511	G	G/A	165632	-1	-	-	-	-	-	-	-	-	-	Ensembl	-	-	-	-	-	-	-	-	-	-
.	1:121562803-121562803	A	downstream_gene_variant	MODIFIER	-	ENSGALG00010002989	Transcript	ENSGALT00010006967.1	lncRNA	-	-	-	-	-	-	-	-	-	rs739907511	G	G/A	184185	-1	-	-	-	-	-	-	-	-	-	Ensembl	-	-	-	-	-	-	-	-	-	-
.	1:121562803-121562803	A	downstream_gene_variant	MODIFIER	-	ENSGALG00010002993	Transcript	ENSGALT00010006974.1	lncRNA	-	-	-	-	-	-	-	-	-	rs739907511	G	G/A	176017	-1	-	-	-	-	-	-	-	-	-	Ensembl	-	-	-	-	-	-	-	-	-	-
.	1:121562803-121562803	A	downstream_gene_variant	MODIFIER	-	ENSGALG00010002996	Transcript	ENSGALT00010006978.1	lncRNA	-	-	-	-	-	-	-	-	-	rs739907511	G	G/A	179645	-1	-	-	-	-	-	-	-	-	-	Ensembl	-	-	-	-	-	-	-	-	-	-
.	1:121562803-121562803	A	upstream_gene_variant	MODIFIER	-	ENSGALG00010003008	Transcript	ENSGALT00010007004.1	lncRNA	-	-	-	-	-	-	-	-	-	rs739907511	G	G/A	199438	1	-	-	-	-	-	-	-	-	-	Ensembl	-	-	-	-	-	-	-	-	-	-
.	1:121562803-121562803	A	upstream_gene_variant	MODIFIER	-	ENSGALG00010003008	Transcript	ENSGALT00010007006.1	lncRNA	-	-	-	-	-	-	-	-	-	rs739907511	G	G/A	199443	1	-	-	-	-	-	-	-	-	-	Ensembl	-	-	-	-	-	-	-	-	-	-
.	1:121562803-121562803	A	upstream_gene_variant	MODIFIER	-	ENSGALG00010003008	Transcript	ENSGALT00010007008.1	lncRNA	-	-	-	-	-	-	-	-	-	rs739907511	G	G/A	199450	1	-	-	-	-	-	-	-	-	-	Ensembl	-	-	-	-	-	-	-	-	-	-
.	1:121562803-121562803	A	upstream_gene_variant	MODIFIER	-	ENSGALG00010003008	Transcript	ENSGALT00010007009.1	lncRNA	-	-	-	-	-	-	-	-	-	rs739907511	G	G/A	199466	1	-	-	-	-	-	-	-	-	-	Ensembl	-	-	-	-	-	-	-	-	-	-
.	1:121562803-121562803	A	upstream_gene_variant	MODIFIER	-	ENSGALG00010003421	Transcript	ENSGALT00010007947.1	lncRNA	-	-	-	-	-	-	-	-	-	rs739907511	G	G/A	117894	-1	-	-	-	-	-	-	-	-	-	Ensembl	-	-	-	-	-	-	-	-	-	-
.	1:121562803-121562803	A	upstream_gene_variant	MODIFIER	-	ENSGALG00010003421	Transcript	ENSGALT00010007948.1	lncRNA	-	-	-	-	-	-	-	-	-	rs739907511	G	G/A	118601	-1	-	-	-	-	-	-	-	-	-	Ensembl	-	-	-	-	-	-	-	-	-	-
.	1:121562803-121562803	A	downstream_gene_variant	MODIFIER	-	ENSGALG00010003423	Transcript	ENSGALT00010007950.1	lncRNA	-	-	-	-	-	-	-	-	-	rs739907511	G	G/A	118527	1	-	-	-	-	-	-	-	-	-	Ensembl	-	-	-	-	-	-	-	-	-	-
.	1:121562803-121562803	A	downstream_gene_variant	MODIFIER	-	ENSGALG00010003682	Transcript	ENSGALT00010008508.1	lncRNA	-	-	-	-	-	-	-	-	-	rs739907511	G	G/A	103116	1	-	-	-	-	-	-	-	-	-	Ensembl	-	-	-	-	-	-	-	-	-	-
.	1:121562803-121562803	A	downstream_gene_variant	MODIFIER	-	ENSGALG00010003682	Transcript	ENSGALT00010008513.1	lncRNA	-	-	-	-	-	-	-	-	-	rs739907511	G	G/A	103116	1	-	-	-	-	-	-	-	-	-	Ensembl	-	-	-	-	-	-	-	-	-	-
.	1:121562803-121562803	A	upstream_gene_variant	MODIFIER	REPS2	418617	Transcript	NM_001030806.1	protein_coding	-	-	-	-	-	-	-	-	-	rs739907511	G	G/A	123078	-1	-	EntrezGene	-	-	-	-	-	-	-	RefSeq	-	-	-	-	-	-	-	-	-	-
.	1:121562803-121562803	A	upstream_gene_variant	MODIFIER	-	NM_001030806	Transcript	NM_001030806.2	cDNA	-	-	-	-	-	-	-	-	-	rs739907511	G	G/A	123096	-1	-	-	-	-	-	-	-	-	-	RefSeq	-	-	-	-	-	-	-	-	-	-
.	1:121562803-121562803	A	intron_variant	MODIFIER	CTPS2	418620	Transcript	NM_001030807.1	protein_coding	-	13/18	-	-	-	-	-	-	-	rs739907511	G	G/A	-	1	-	EntrezGene	-	-	-	-	-	-	-	RefSeq	-	-	-	-	-	-	-	-	-	-
.	1:121562803-121562803	A	intron_variant,non_coding_transcript_variant	MODIFIER	-	NM_001030807	Transcript	NM_001030807.2	cDNA	-	13/18	-	-	-	-	-	-	-	rs739907511	G	G/A	-	1	-	-	-	-	-	-	-	-	-	RefSeq	-	-	-	-	-	-	-	-	-	-
.	1:121562803-121562803	A	upstream_gene_variant	MODIFIER	SYAP1	418619	Transcript	NM_001277737.1	protein_coding	-	-	-	-	-	-	-	-	-	rs739907511	G	G/A	40756	-1	-	EntrezGene	-	-	-	-	-	-	-	RefSeq	-	-	-	-	-	-	-	-	-	-
.	1:121562803-121562803	A	upstream_gene_variant	MODIFIER	-	NM_001277737	Transcript	NM_001277737.2	cDNA	-	-	-	-	-	-	-	-	-	rs739907511	G	G/A	40737	-1	-	-	-	-	-	-	-	-	-	RefSeq	-	-	-	-	-	-	-	-	-	-
.	1:121562803-121562803	A	downstream_gene_variant	MODIFIER	RBBP7	395390	Transcript	NM_204670.1	protein_coding	-	-	-	-	-	-	-	-	-	rs739907511	G	G/A	87596	1	cds_start_NF	EntrezGene	-	-	-	-	-	-	-	RefSeq	-	-	-	-	-	-	-	-	-	-
.	1:121562803-121562803	A	downstream_gene_variant	MODIFIER	-	NM_204670	Transcript	NM_204670.1	cDNA	-	-	-	-	-	-	-	-	-	rs739907511	G	G/A	87600	1	-	-	-	-	-	-	-	-	-	RefSeq	-	-	-	-	-	-	-	-	-	-
.	1:121562803-121562803	A	upstream_gene_variant	MODIFIER	REPS2	418617	Transcript	XM_015273117.3	protein_coding	-	-	-	-	-	-	-	-	-	rs739907511	G	G/A	123080	-1	-	EntrezGene	-	-	-	-	-	-	-	RefSeq	-	-	-	-	-	-	-	-	-	-
.	1:121562803-121562803	A	intron_variant	MODIFIER	CTPS2	418620	Transcript	XM_015273137.3	protein_coding	-	13/19	-	-	-	-	-	-	-	rs739907511	G	G/A	-	1	-	EntrezGene	-	-	-	-	-	-	-	RefSeq	-	-	-	-	-	-	-	-	-	-
.	1:121562803-121562803	A	intron_variant	MODIFIER	CTPS2	418620	Transcript	XM_015273145.3	protein_coding	-	13/19	-	-	-	-	-	-	-	rs739907511	G	G/A	-	1	-	EntrezGene	-	-	-	-	-	-	-	RefSeq	-	-	-	-	-	-	-	-	-	-
.	1:121562803-121562803	A	intron_variant	MODIFIER	CTPS2	418620	Transcript	XM_015273154.3	protein_coding	-	13/19	-	-	-	-	-	-	-	rs739907511	G	G/A	-	1	-	EntrezGene	-	-	-	-	-	-	-	RefSeq	-	-	-	-	-	-	-	-	-	-
.	1:121562803-121562803	A	upstream_gene_variant	MODIFIER	TXLNG	418618	Transcript	XM_015273423.3	protein_coding	-	-	-	-	-	-	-	-	-	rs739907511	G	G/A	64830	-1	-	EntrezGene	-	-	-	-	-	-	-	RefSeq	-	-	-	-	-	-	-	-	-	-
.	1:121562803-121562803	A	upstream_gene_variant	MODIFIER	TXLNG	418618	Transcript	XM_015273428.3	protein_coding	-	-	-	-	-	-	-	-	-	rs739907511	G	G/A	64504	-1	-	EntrezGene	-	-	-	-	-	-	-	RefSeq	-	-	-	-	-	-	-	-	-	-
.	1:121562803-121562803	A	intron_variant	MODIFIER	CTPS2	418620	Transcript	XM_025149717.2	protein_coding	-	13/18	-	-	-	-	-	-	-	rs739907511	G	G/A	-	1	-	EntrezGene	-	-	-	-	-	-	-	RefSeq	-	-	-	-	-	-	-	-	-	-
.	1:121562803-121562803	A	upstream_gene_variant	MODIFIER	TXLNG	418618	Transcript	XM_040650757.1	protein_coding	-	-	-	-	-	-	-	-	-	rs739907511	G	G/A	65314	-1	-	EntrezGene	-	-	-	-	-	-	-	RefSeq	-	-	-	-	-	-	-	-	-	-
.	1:121562803-121562803	A	downstream_gene_variant	MODIFIER	LOC101750353	101750353	Transcript	XM_040650769.1	protein_coding	-	-	-	-	-	-	-	-	-	rs739907511	G	G/A	125022	-1	-	EntrezGene	-	-	-	-	-	-	-	RefSeq	-	-	-	-	-	-	-	-	-	-
.	1:121562803-121562803	A	downstream_gene_variant	MODIFIER	LOC121107304	121107304	Transcript	XM_040650774.1	protein_coding	-	-	-	-	-	-	-	-	-	rs739907511	G	G/A	144287	-1	-	EntrezGene	-	-	-	-	-	-	-	RefSeq	-	-	-	-	-	-	-	-	-	-
.	1:121562803-121562803	A	downstream_gene_variant	MODIFIER	LOC112531214	112531214	Transcript	XM_040653014.1	protein_coding	-	-	-	-	-	-	-	-	-	rs739907511	G	G/A	150546	-1	-	EntrezGene	-	-	-	-	-	-	-	RefSeq	-	-	-	-	-	-	-	-	-	-
.	1:121562803-121562803	A	downstream_gene_variant	MODIFIER	LOC121107631	121107631	Transcript	XM_040653019.1	protein_coding	-	-	-	-	-	-	-	-	-	rs739907511	G	G/A	176621	-1	-	EntrezGene	-	-	-	-	-	-	-	RefSeq	-	-	-	-	-	-	-	-	-	-
.	1:121562803-121562803	A	downstream_gene_variant	MODIFIER	LOC121107632	121107632	Transcript	XM_040653021.1	protein_coding	-	-	-	-	-	-	-	-	-	rs739907511	G	G/A	180359	-1	-	EntrezGene	-	-	-	-	-	-	-	RefSeq	-	-	-	-	-	-	-	-	-	-
.	1:121562803-121562803	A	upstream_gene_variant	MODIFIER	REPS2	418617	Transcript	XM_040698754.1	protein_coding	-	-	-	-	-	-	-	-	-	rs739907511	G	G/A	135161	-1	-	EntrezGene	-	-	-	-	-	-	-	RefSeq	-	-	-	-	-	-	-	-	-	-
.	1:121562803-121562803	A	upstream_gene_variant	MODIFIER	TXLNG	418618	Transcript	XM_416817.7	protein_coding	-	-	-	-	-	-	-	-	-	rs739907511	G	G/A	65232	-1	-	EntrezGene	-	-	-	-	-	-	-	RefSeq	-	-	-	-	-	-	-	-	-	-
.	1:121562803-121562803	A	downstream_gene_variant	MODIFIER	LOC107049685	107049685	Transcript	XR_001462042.3	lncRNA	-	-	-	-	-	-	-	-	-	rs739907511	G	G/A	130166	1	-	EntrezGene	-	-	-	-	-	-	-	RefSeq	-	-	-	-	-	-	-	-	-	-
.	1:121562803-121562803	A	upstream_gene_variant	MODIFIER	LOC121107302	121107302	Transcript	XR_005841117.1	lncRNA	-	-	-	-	-	-	-	-	-	rs739907511	G	G/A	67855	1	-	EntrezGene	-	-	-	-	-	-	-	RefSeq	-	-	-	-	-	-	-	-	-	-
.	1:121562803-121562803	A	downstream_gene_variant	MODIFIER	LOC121107303	121107303	Transcript	XR_005841119.1	lncRNA	-	-	-	-	-	-	-	-	-	rs739907511	G	G/A	61063	-1	-	EntrezGene	-	-	-	-	-	-	-	RefSeq	-	-	-	-	-	-	-	-	-	-
.	1:121562803-121562803	A	downstream_gene_variant	MODIFIER	LOC101748676	101748676	Transcript	XR_210248.3	lncRNA	-	-	-	-	-	-	-	-	-	rs739907511	G	G/A	103298	1	-	EntrezGene	-	-	-	-	-	-	-	RefSeq	-	-	-	-	-	-	-	-	-	-
.	1:121585295-121585295	T	upstream_gene_variant	MODIFIER	SYAP1	ENSGALG00010001678	Transcript	ENSGALT00010003851.1	protein_coding	-	-	-	-	-	-	-	-	-	rs739132968	C	C/T	63229	-1	-	EntrezGene	-	-	-	-	-	P1	-	Ensembl	-	-	-	-	-	-	-	-	-	-
.	1:121585295-121585295	T	downstream_gene_variant	MODIFIER	CTPS2	ENSGALG00010001691	Transcript	ENSGALT00010003884.1	protein_coding	-	-	-	-	-	-	-	-	-	rs739132968	C	C/T	9374	1	-	EntrezGene	-	-	-	-	-	P4	-	Ensembl	-	-	-	-	-	-	-	-	-	-
.	1:121585295-121585295	T	downstream_gene_variant	MODIFIER	CTPS2	ENSGALG00010001691	Transcript	ENSGALT00010003891.1	protein_coding	-	-	-	-	-	-	-	-	-	rs739132968	C	C/T	6881	1	-	EntrezGene	-	-	-	-	-	-	-	Ensembl	-	-	-	-	-	-	-	-	-	-
.	1:121585295-121585295	T	downstream_gene_variant	MODIFIER	CTPS2	ENSGALG00010001691	Transcript	ENSGALT00010003894.1	protein_coding	-	-	-	-	-	-	-	-	-	rs739132968	C	C/T	6884	1	-	EntrezGene	-	-	-	-	-	A1	-	Ensembl	-	-	-	-	-	-	-	-	-	-
.	1:121585295-121585295	T	upstream_gene_variant	MODIFIER	-	ENSGALG00010001709	Transcript	ENSGALT00010003919.1	protein_coding	-	-	-	-	-	-	-	-	-	rs739132968	C	C/T	36187	-1	-	-	-	-	-	-	-	P1	-	Ensembl	-	-	-	-	-	-	-	-	-	-
.	1:121585295-121585295	T	upstream_gene_variant	MODIFIER	REPS2	ENSGALG00010002391	Transcript	ENSGALT00010005484.1	protein_coding	-	-	-	-	-	-	-	-	-	rs739132968	C	C/T	145570	-1	-	EntrezGene	-	-	-	-	-	P2	-	Ensembl	-	-	-	-	-	-	-	-	-	-
.	1:121585295-121585295	T	upstream_gene_variant	MODIFIER	REPS2	ENSGALG00010002391	Transcript	ENSGALT00010005486.1	protein_coding	-	-	-	-	-	-	-	-	-	rs739132968	C	C/T	145570	-1	-	EntrezGene	-	-	-	-	-	-	-	Ensembl	-	-	-	-	-	-	-	-	-	-
.	1:121585295-121585295	T	upstream_gene_variant	MODIFIER	REPS2	ENSGALG00010002391	Transcript	ENSGALT00010005488.1	protein_coding	-	-	-	-	-	-	-	-	-	rs739132968	C	C/T	145570	-1	-	EntrezGene	-	-	-	-	-	A2	-	Ensembl	-	-	-	-	-	-	-	-	-	-
.	1:121585295-121585295	T	downstream_gene_variant	MODIFIER	RBBP7	ENSGALG00010002400	Transcript	ENSGALT00010005508.1	protein_coding	-	-	-	-	-	-	-	-	-	rs739132968	C	C/T	110090	1	-	EntrezGene	-	-	-	-	-	-	-	Ensembl	-	-	-	-	-	-	-	-	-	-
.	1:121585295-121585295	T	downstream_gene_variant	MODIFIER	RBBP7	ENSGALG00010002400	Transcript	ENSGALT00010005509.1	protein_coding	-	-	-	-	-	-	-	-	-	rs739132968	C	C/T	108864	1	-	EntrezGene	-	-	-	-	-	P1	-	Ensembl	-	-	-	-	-	-	-	-	-	-
.	1:121585295-121585295	T	upstream_gene_variant	MODIFIER	TXLNG	ENSGALG00010002402	Transcript	ENSGALT00010005511.1	protein_coding	-	-	-	-	-	-	-	-	-	rs739132968	C	C/T	87355	-1	-	Uniprot_gn	-	-	-	-	-	P1	-	Ensembl	-	-	-	-	-	-	-	-	-	-
.	1:121585295-121585295	T	downstream_gene_variant	MODIFIER	-	ENSGALG00010002962	Transcript	ENSGALT00010006892.1	lncRNA	-	-	-	-	-	-	-	-	-	rs739132968	C	C/T	83891	1	-	-	-	-	-	-	-	-	-	Ensembl	-	-	-	-	-	-	-	-	-	-
.	1:121585295-121585295	T	downstream_gene_variant	MODIFIER	-	ENSGALG00010002962	Transcript	ENSGALT00010006895.1	lncRNA	-	-	-	-	-	-	-	-	-	rs739132968	C	C/T	83891	1	-	-	-	-	-	-	-	-	-	Ensembl	-	-	-	-	-	-	-	-	-	-
.	1:121585295-121585295	T	non_coding_transcript_exon_variant	MODIFIER	-	ENSGALG00010002963	Transcript	ENSGALT00010006897.1	lncRNA	45659	-	-	-	751	-	-	-	-	rs739132968	C	C/T	-	1	-	-	-	-	-	-	-	-	-	Ensembl	-	-	-	-	-	-	-	-	-	-
.	1:121585295-121585295	T	downstream_gene_variant	MODIFIER	-	ENSGALG00010002974	Transcript	ENSGALT00010006934.1	lncRNA	-	-	-	-	-	-	-	-	-	rs739132968	C	C/T	98538	-1	-	-	-	-	-	-	-	-	-	Ensembl	-	-	-	-	-	-	-	-	-	-
.	1:121585295-121585295	T	downstream_gene_variant	MODIFIER	-	ENSGALG00010002976	Transcript	ENSGALT00010006936.1	lncRNA	-	-	-	-	-	-	-	-	-	rs739132968	C	C/T	140020	-1	-	-	-	-	-	-	-	-	-	Ensembl	-	-	-	-	-	-	-	-	-	-
.	1:121585295-121585295	T	downstream_gene_variant	MODIFIER	-	ENSGALG00010002976	Transcript	ENSGALT00010006938.1	lncRNA	-	-	-	-	-	-	-	-	-	rs739132968	C	C/T	159290	-1	-	-	-	-	-	-	-	-	-	Ensembl	-	-	-	-	-	-	-	-	-	-
.	1:121585295-121585295	T	downstream_gene_variant	MODIFIER	-	ENSGALG00010002980	Transcript	ENSGALT00010006941.1	lncRNA	-	-	-	-	-	-	-	-	-	rs739132968	C	C/T	141748	-1	-	-	-	-	-	-	-	-	-	Ensembl	-	-	-	-	-	-	-	-	-	-
.	1:121585295-121585295	T	downstream_gene_variant	MODIFIER	-	ENSGALG00010002980	Transcript	ENSGALT00010006943.1	lncRNA	-	-	-	-	-	-	-	-	-	rs739132968	C	C/T	142547	-1	-	-	-	-	-	-	-	-	-	Ensembl	-	-	-	-	-	-	-	-	-	-
.	1:121585295-121585295	T	downstream_gene_variant	MODIFIER	-	ENSGALG00010002989	Transcript	ENSGALT00010006961.1	lncRNA	-	-	-	-	-	-	-	-	-	rs739132968	C	C/T	143140	-1	-	-	-	-	-	-	-	-	-	Ensembl	-	-	-	-	-	-	-	-	-	-
.	1:121585295-121585295	T	downstream_gene_variant	MODIFIER	-	ENSGALG00010002989	Transcript	ENSGALT00010006967.1	lncRNA	-	-	-	-	-	-	-	-	-	rs739132968	C	C/T	161693	-1	-	-	-	-	-	-	-	-	-	Ensembl	-	-	-	-	-	-	-	-	-	-
.	1:121585295-121585295	T	downstream_gene_variant	MODIFIER	-	ENSGALG00010002993	Transcript	ENSGALT00010006974.1	lncRNA	-	-	-	-	-	-	-	-	-	rs739132968	C	C/T	153525	-1	-	-	-	-	-	-	-	-	-	Ensembl	-	-	-	-	-	-	-	-	-	-
.	1:121585295-121585295	T	downstream_gene_variant	MODIFIER	-	ENSGALG00010002996	Transcript	ENSGALT00010006978.1	lncRNA	-	-	-	-	-	-	-	-	-	rs739132968	C	C/T	157153	-1	-	-	-	-	-	-	-	-	-	Ensembl	-	-	-	-	-	-	-	-	-	-
.	1:121585295-121585295	T	upstream_gene_variant	MODIFIER	-	ENSGALG00010003008	Transcript	ENSGALT00010007004.1	lncRNA	-	-	-	-	-	-	-	-	-	rs739132968	C	C/T	176946	1	-	-	-	-	-	-	-	-	-	Ensembl	-	-	-	-	-	-	-	-	-	-
.	1:121585295-121585295	T	upstream_gene_variant	MODIFIER	-	ENSGALG00010003008	Transcript	ENSGALT00010007006.1	lncRNA	-	-	-	-	-	-	-	-	-	rs739132968	C	C/T	176951	1	-	-	-	-	-	-	-	-	-	Ensembl	-	-	-	-	-	-	-	-	-	-
.	1:121585295-121585295	T	upstream_gene_variant	MODIFIER	-	ENSGALG00010003008	Transcript	ENSGALT00010007008.1	lncRNA	-	-	-	-	-	-	-	-	-	rs739132968	C	C/T	176958	1	-	-	-	-	-	-	-	-	-	Ensembl	-	-	-	-	-	-	-	-	-	-
.	1:121585295-121585295	T	upstream_gene_variant	MODIFIER	-	ENSGALG00010003008	Transcript	ENSGALT00010007009.1	lncRNA	-	-	-	-	-	-	-	-	-	rs739132968	C	C/T	176974	1	-	-	-	-	-	-	-	-	-	Ensembl	-	-	-	-	-	-	-	-	-	-
.	1:121585295-121585295	T	upstream_gene_variant	MODIFIER	-	ENSGALG00010003008	Transcript	ENSGALT00010007011.1	lncRNA	-	-	-	-	-	-	-	-	-	rs739132968	C	C/T	191307	1	-	-	-	-	-	-	-	-	-	Ensembl	-	-	-	-	-	-	-	-	-	-
.	1:121585295-121585295	T	upstream_gene_variant	MODIFIER	-	ENSGALG00010003421	Transcript	ENSGALT00010007947.1	lncRNA	-	-	-	-	-	-	-	-	-	rs739132968	C	C/T	140386	-1	-	-	-	-	-	-	-	-	-	Ensembl	-	-	-	-	-	-	-	-	-	-
.	1:121585295-121585295	T	upstream_gene_variant	MODIFIER	-	ENSGALG00010003421	Transcript	ENSGALT00010007948.1	lncRNA	-	-	-	-	-	-	-	-	-	rs739132968	C	C/T	141093	-1	-	-	-	-	-	-	-	-	-	Ensembl	-	-	-	-	-	-	-	-	-	-
.	1:121585295-121585295	T	downstream_gene_variant	MODIFIER	-	ENSGALG00010003423	Transcript	ENSGALT00010007950.1	lncRNA	-	-	-	-	-	-	-	-	-	rs739132968	C	C/T	141019	1	-	-	-	-	-	-	-	-	-	Ensembl	-	-	-	-	-	-	-	-	-	-
.	1:121585295-121585295	T	downstream_gene_variant	MODIFIER	-	ENSGALG00010003682	Transcript	ENSGALT00010008508.1	lncRNA	-	-	-	-	-	-	-	-	-	rs739132968	C	C/T	125608	1	-	-	-	-	-	-	-	-	-	Ensembl	-	-	-	-	-	-	-	-	-	-
.	1:121585295-121585295	T	downstream_gene_variant	MODIFIER	-	ENSGALG00010003682	Transcript	ENSGALT00010008513.1	lncRNA	-	-	-	-	-	-	-	-	-	rs739132968	C	C/T	125608	1	-	-	-	-	-	-	-	-	-	Ensembl	-	-	-	-	-	-	-	-	-	-
.	1:121585295-121585295	T	upstream_gene_variant	MODIFIER	REPS2	418617	Transcript	NM_001030806.1	protein_coding	-	-	-	-	-	-	-	-	-	rs739132968	C	C/T	145570	-1	-	EntrezGene	-	-	-	-	-	-	-	RefSeq	-	-	-	-	-	-	-	-	-	-
.	1:121585295-121585295	T	upstream_gene_variant	MODIFIER	-	NM_001030806	Transcript	NM_001030806.2	cDNA	-	-	-	-	-	-	-	-	-	rs739132968	C	C/T	145588	-1	-	-	-	-	-	-	-	-	-	RefSeq	-	-	-	-	-	-	-	-	-	-
.	1:121585295-121585295	T	downstream_gene_variant	MODIFIER	CTPS2	418620	Transcript	NM_001030807.1	protein_coding	-	-	-	-	-	-	-	-	-	rs739132968	C	C/T	6881	1	-	EntrezGene	-	-	-	-	-	-	-	RefSeq	-	-	-	-	-	-	-	-	-	-
.	1:121585295-121585295	T	downstream_gene_variant	MODIFIER	-	NM_001030807	Transcript	NM_001030807.2	cDNA	-	-	-	-	-	-	-	-	-	rs739132968	C	C/T	6881	1	-	-	-	-	-	-	-	-	-	RefSeq	-	-	-	-	-	-	-	-	-	-
.	1:121585295-121585295	T	upstream_gene_variant	MODIFIER	SYAP1	418619	Transcript	NM_001277737.1	protein_coding	-	-	-	-	-	-	-	-	-	rs739132968	C	C/T	63248	-1	-	EntrezGene	-	-	-	-	-	-	-	RefSeq	-	-	-	-	-	-	-	-	-	-
.	1:121585295-121585295	T	upstream_gene_variant	MODIFIER	-	NM_001277737	Transcript	NM_001277737.2	cDNA	-	-	-	-	-	-	-	-	-	rs739132968	C	C/T	63229	-1	-	-	-	-	-	-	-	-	-	RefSeq	-	-	-	-	-	-	-	-	-	-
.	1:121585295-121585295	T	downstream_gene_variant	MODIFIER	RBBP7	395390	Transcript	NM_204670.1	protein_coding	-	-	-	-	-	-	-	-	-	rs739132968	C	C/T	110088	1	cds_start_NF	EntrezGene	-	-	-	-	-	-	-	RefSeq	-	-	-	-	-	-	-	-	-	-
.	1:121585295-121585295	T	downstream_gene_variant	MODIFIER	-	NM_204670	Transcript	NM_204670.1	cDNA	-	-	-	-	-	-	-	-	-	rs739132968	C	C/T	110092	1	-	-	-	-	-	-	-	-	-	RefSeq	-	-	-	-	-	-	-	-	-	-
.	1:121585295-121585295	T	upstream_gene_variant	MODIFIER	REPS2	418617	Transcript	XM_015273117.3	protein_coding	-	-	-	-	-	-	-	-	-	rs739132968	C	C/T	145572	-1	-	EntrezGene	-	-	-	-	-	-	-	RefSeq	-	-	-	-	-	-	-	-	-	-
.	1:121585295-121585295	T	downstream_gene_variant	MODIFIER	CTPS2	418620	Transcript	XM_015273137.3	protein_coding	-	-	-	-	-	-	-	-	-	rs739132968	C	C/T	6881	1	-	EntrezGene	-	-	-	-	-	-	-	RefSeq	-	-	-	-	-	-	-	-	-	-
.	1:121585295-121585295	T	downstream_gene_variant	MODIFIER	CTPS2	418620	Transcript	XM_015273145.3	protein_coding	-	-	-	-	-	-	-	-	-	rs739132968	C	C/T	6881	1	-	EntrezGene	-	-	-	-	-	-	-	RefSeq	-	-	-	-	-	-	-	-	-	-
.	1:121585295-121585295	T	downstream_gene_variant	MODIFIER	CTPS2	418620	Transcript	XM_015273154.3	protein_coding	-	-	-	-	-	-	-	-	-	rs739132968	C	C/T	6881	1	-	EntrezGene	-	-	-	-	-	-	-	RefSeq	-	-	-	-	-	-	-	-	-	-
.	1:121585295-121585295	T	upstream_gene_variant	MODIFIER	TXLNG	418618	Transcript	XM_015273423.3	protein_coding	-	-	-	-	-	-	-	-	-	rs739132968	C	C/T	87322	-1	-	EntrezGene	-	-	-	-	-	-	-	RefSeq	-	-	-	-	-	-	-	-	-	-
.	1:121585295-121585295	T	upstream_gene_variant	MODIFIER	TXLNG	418618	Transcript	XM_015273428.3	protein_coding	-	-	-	-	-	-	-	-	-	rs739132968	C	C/T	86996	-1	-	EntrezGene	-	-	-	-	-	-	-	RefSeq	-	-	-	-	-	-	-	-	-	-
.	1:121585295-121585295	T	downstream_gene_variant	MODIFIER	CTPS2	418620	Transcript	XM_025149717.2	protein_coding	-	-	-	-	-	-	-	-	-	rs739132968	C	C/T	6881	1	-	EntrezGene	-	-	-	-	-	-	-	RefSeq	-	-	-	-	-	-	-	-	-	-
.	1:121585295-121585295	T	upstream_gene_variant	MODIFIER	TXLNG	418618	Transcript	XM_040650757.1	protein_coding	-	-	-	-	-	-	-	-	-	rs739132968	C	C/T	87806	-1	-	EntrezGene	-	-	-	-	-	-	-	RefSeq	-	-	-	-	-	-	-	-	-	-
.	1:121585295-121585295	T	downstream_gene_variant	MODIFIER	LOC101750353	101750353	Transcript	XM_040650769.1	protein_coding	-	-	-	-	-	-	-	-	-	rs739132968	C	C/T	102530	-1	-	EntrezGene	-	-	-	-	-	-	-	RefSeq	-	-	-	-	-	-	-	-	-	-
.	1:121585295-121585295	T	downstream_gene_variant	MODIFIER	LOC121107304	121107304	Transcript	XM_040650774.1	protein_coding	-	-	-	-	-	-	-	-	-	rs739132968	C	C/T	121795	-1	-	EntrezGene	-	-	-	-	-	-	-	RefSeq	-	-	-	-	-	-	-	-	-	-
.	1:121585295-121585295	T	downstream_gene_variant	MODIFIER	LOC112531214	112531214	Transcript	XM_040653014.1	protein_coding	-	-	-	-	-	-	-	-	-	rs739132968	C	C/T	128054	-1	-	EntrezGene	-	-	-	-	-	-	-	RefSeq	-	-	-	-	-	-	-	-	-	-
.	1:121585295-121585295	T	downstream_gene_variant	MODIFIER	LOC121107631	121107631	Transcript	XM_040653019.1	protein_coding	-	-	-	-	-	-	-	-	-	rs739132968	C	C/T	154129	-1	-	EntrezGene	-	-	-	-	-	-	-	RefSeq	-	-	-	-	-	-	-	-	-	-
.	1:121585295-121585295	T	downstream_gene_variant	MODIFIER	LOC121107632	121107632	Transcript	XM_040653021.1	protein_coding	-	-	-	-	-	-	-	-	-	rs739132968	C	C/T	157867	-1	-	EntrezGene	-	-	-	-	-	-	-	RefSeq	-	-	-	-	-	-	-	-	-	-
.	1:121585295-121585295	T	upstream_gene_variant	MODIFIER	REPS2	418617	Transcript	XM_040698754.1	protein_coding	-	-	-	-	-	-	-	-	-	rs739132968	C	C/T	157653	-1	-	EntrezGene	-	-	-	-	-	-	-	RefSeq	-	-	-	-	-	-	-	-	-	-
.	1:121585295-121585295	T	upstream_gene_variant	MODIFIER	TXLNG	418618	Transcript	XM_416817.7	protein_coding	-	-	-	-	-	-	-	-	-	rs739132968	C	C/T	87724	-1	-	EntrezGene	-	-	-	-	-	-	-	RefSeq	-	-	-	-	-	-	-	-	-	-
.	1:121585295-121585295	T	downstream_gene_variant	MODIFIER	LOC107049685	107049685	Transcript	XR_001462042.3	lncRNA	-	-	-	-	-	-	-	-	-	rs739132968	C	C/T	152658	1	-	EntrezGene	-	-	-	-	-	-	-	RefSeq	-	-	-	-	-	-	-	-	-	-
.	1:121585295-121585295	T	upstream_gene_variant	MODIFIER	LOC121107302	121107302	Transcript	XR_005841117.1	lncRNA	-	-	-	-	-	-	-	-	-	rs739132968	C	C/T	45363	1	-	EntrezGene	-	-	-	-	-	-	-	RefSeq	-	-	-	-	-	-	-	-	-	-
.	1:121585295-121585295	T	downstream_gene_variant	MODIFIER	LOC121107303	121107303	Transcript	XR_005841119.1	lncRNA	-	-	-	-	-	-	-	-	-	rs739132968	C	C/T	38571	-1	-	EntrezGene	-	-	-	-	-	-	-	RefSeq	-	-	-	-	-	-	-	-	-	-
.	1:121585295-121585295	T	downstream_gene_variant	MODIFIER	LOC101748676	101748676	Transcript	XR_210248.3	lncRNA	-	-	-	-	-	-	-	-	-	rs739132968	C	C/T	125790	1	-	EntrezGene	-	-	-	-	-	-	-	RefSeq	-	-	-	-	-	-	-	-	-	-
.	1:136981678-136981678	T	downstream_gene_variant	MODIFIER	SH3RF3	ENSGALG00010013378	Transcript	ENSGALT00010032204.1	protein_coding	-	-	-	-	-	-	-	-	-	rs732983400	C	C/T	155653	1	-	Uniprot_gn	-	-	-	-	-	P1	-	Ensembl	-	-	-	-	-	-	-	-	-	-
.	1:136981678-136981678	T	upstream_gene_variant	MODIFIER	SEPTIN14	ENSGALG00010013383	Transcript	ENSGALT00010032222.1	protein_coding	-	-	-	-	-	-	-	-	-	rs732983400	C	C/T	114950	-1	-	Uniprot_gn	-	-	-	-	-	-	-	Ensembl	-	-	-	-	-	-	-	-	-	-
.	1:136981678-136981678	T	upstream_gene_variant	MODIFIER	SEPTIN14	ENSGALG00010013383	Transcript	ENSGALT00010032224.1	protein_coding	-	-	-	-	-	-	-	-	-	rs732983400	C	C/T	114950	-1	-	Uniprot_gn	-	-	-	-	-	P1	-	Ensembl	-	-	-	-	-	-	-	-	-	-
.	1:136981678-136981678	T	downstream_gene_variant	MODIFIER	SOWAHC	ENSGALG00010013388	Transcript	ENSGALT00010032229.1	protein_coding	-	-	-	-	-	-	-	-	-	rs732983400	C	C/T	113004	1	-	HGNC	HGNC:26149	-	-	-	-	P1	-	Ensembl	-	-	-	-	-	-	-	-	-	-
.	1:136981678-136981678	T	upstream_gene_variant	MODIFIER	CHAMP1	ENSGALG00010013398	Transcript	ENSGALT00010032255.1	protein_coding	-	-	-	-	-	-	-	-	-	rs732983400	C	C/T	59900	-1	-	Uniprot_gn	-	-	-	-	-	P1	-	Ensembl	-	-	-	-	-	-	-	-	-	-
.	1:136981678-136981678	T	upstream_gene_variant	MODIFIER	CHAMP1	ENSGALG00010013398	Transcript	ENSGALT00010032258.1	protein_coding	-	-	-	-	-	-	-	-	-	rs732983400	C	C/T	59837	-1	-	Uniprot_gn	-	-	-	-	-	P1	-	Ensembl	-	-	-	-	-	-	-	-	-	-
.	1:136981678-136981678	T	upstream_gene_variant	MODIFIER	CHAMP1	ENSGALG00010013398	Transcript	ENSGALT00010032261.1	protein_coding	-	-	-	-	-	-	-	-	-	rs732983400	C	C/T	59682	-1	-	Uniprot_gn	-	-	-	-	-	P1	-	Ensembl	-	-	-	-	-	-	-	-	-	-
.	1:136981678-136981678	T	upstream_gene_variant	MODIFIER	UPF3A	ENSGALG00010013940	Transcript	ENSGALT00010033421.1	protein_coding	-	-	-	-	-	-	-	-	-	rs732983400	C	C/T	31880	-1	-	Uniprot_gn	-	-	-	-	-	-	-	Ensembl	-	-	-	-	-	-	-	-	-	-
.	1:136981678-136981678	T	upstream_gene_variant	MODIFIER	UPF3A	ENSGALG00010013940	Transcript	ENSGALT00010033426.1	protein_coding	-	-	-	-	-	-	-	-	-	rs732983400	C	C/T	46566	-1	-	Uniprot_gn	-	-	-	-	-	-	-	Ensembl	-	-	-	-	-	-	-	-	-	-
.	1:136981678-136981678	T	upstream_gene_variant	MODIFIER	UPF3A	ENSGALG00010013940	Transcript	ENSGALT00010033432.1	protein_coding	-	-	-	-	-	-	-	-	-	rs732983400	C	C/T	42666	-1	-	Uniprot_gn	-	-	-	-	-	-	-	Ensembl	-	-	-	-	-	-	-	-	-	-
.	1:136981678-136981678	T	upstream_gene_variant	MODIFIER	UPF3A	ENSGALG00010013940	Transcript	ENSGALT00010033443.1	protein_coding	-	-	-	-	-	-	-	-	-	rs732983400	C	C/T	31880	-1	-	Uniprot_gn	-	-	-	-	-	P1	-	Ensembl	-	-	-	-	-	-	-	-	-	-
.	1:136981678-136981678	T	upstream_gene_variant	MODIFIER	CDC16	ENSGALG00010014001	Transcript	ENSGALT00010033581.1	protein_coding	-	-	-	-	-	-	-	-	-	rs732983400	C	C/T	9623	-1	-	EntrezGene	-	-	-	-	-	A1	-	Ensembl	-	-	-	-	-	-	-	-	-	-
.	1:136981678-136981678	T	upstream_gene_variant	MODIFIER	CDC16	ENSGALG00010014001	Transcript	ENSGALT00010033601.1	protein_coding	-	-	-	-	-	-	-	-	-	rs732983400	C	C/T	9629	-1	-	EntrezGene	-	-	-	-	-	P5	-	Ensembl	-	-	-	-	-	-	-	-	-	-
.	1:136981678-136981678	T	upstream_gene_variant	MODIFIER	CDC16	ENSGALG00010014001	Transcript	ENSGALT00010033608.1	protein_coding	-	-	-	-	-	-	-	-	-	rs732983400	C	C/T	9619	-1	-	EntrezGene	-	-	-	-	-	-	-	Ensembl	-	-	-	-	-	-	-	-	-	-
.	1:136981678-136981678	T	upstream_gene_variant	MODIFIER	CDC16	ENSGALG00010014001	Transcript	ENSGALT00010033630.1	protein_coding	-	-	-	-	-	-	-	-	-	rs732983400	C	C/T	9638	-1	-	EntrezGene	-	-	-	-	-	A1	-	Ensembl	-	-	-	-	-	-	-	-	-	-
.	1:136981678-136981678	T	upstream_gene_variant	MODIFIER	RASA3	ENSGALG00010014217	Transcript	ENSGALT00010034356.1	protein_coding	-	-	-	-	-	-	-	-	-	rs732983400	C	C/T	69167	1	-	EntrezGene	-	-	-	-	-	-	-	Ensembl	-	-	-	-	-	-	-	-	-	-
.	1:136981678-136981678	T	upstream_gene_variant	MODIFIER	RASA3	ENSGALG00010014217	Transcript	ENSGALT00010034363.1	protein_coding	-	-	-	-	-	-	-	-	-	rs732983400	C	C/T	42989	1	-	EntrezGene	-	-	-	-	-	-	-	Ensembl	-	-	-	-	-	-	-	-	-	-
.	1:136981678-136981678	T	upstream_gene_variant	MODIFIER	RASA3	ENSGALG00010014217	Transcript	ENSGALT00010034380.1	protein_coding	-	-	-	-	-	-	-	-	-	rs732983400	C	C/T	34740	1	-	EntrezGene	-	-	-	-	-	-	-	Ensembl	-	-	-	-	-	-	-	-	-	-
.	1:136981678-136981678	T	upstream_gene_variant	MODIFIER	RASA3	ENSGALG00010014217	Transcript	ENSGALT00010034391.1	protein_coding	-	-	-	-	-	-	-	-	-	rs732983400	C	C/T	34740	1	-	EntrezGene	-	-	-	-	-	A2	-	Ensembl	-	-	-	-	-	-	-	-	-	-
.	1:136981678-136981678	T	upstream_gene_variant	MODIFIER	RASA3	ENSGALG00010014217	Transcript	ENSGALT00010034401.1	protein_coding	-	-	-	-	-	-	-	-	-	rs732983400	C	C/T	34740	1	-	EntrezGene	-	-	-	-	-	P4	-	Ensembl	-	-	-	-	-	-	-	-	-	-
.	1:136981678-136981678	T	upstream_gene_variant	MODIFIER	RASA3	ENSGALG00010014217	Transcript	ENSGALT00010034411.1	protein_coding	-	-	-	-	-	-	-	-	-	rs732983400	C	C/T	20521	1	-	EntrezGene	-	-	-	-	-	-	-	Ensembl	-	-	-	-	-	-	-	-	-	-
.	1:136981678-136981678	T	upstream_gene_variant	MODIFIER	RASA3	ENSGALG00010014217	Transcript	ENSGALT00010034426.1	protein_coding	-	-	-	-	-	-	-	-	-	rs732983400	C	C/T	4297	1	-	EntrezGene	-	-	-	-	-	-	-	Ensembl	-	-	-	-	-	-	-	-	-	-
.	1:136981678-136981678	T	intron_variant	MODIFIER	RASA3	ENSGALG00010014217	Transcript	ENSGALT00010034435.1	protein_coding	-	45713	-	-	-	-	-	-	-	rs732983400	C	C/T	-	1	-	EntrezGene	-	-	-	-	-	-	-	Ensembl	-	-	-	-	-	-	-	-	-	-
.	1:136981678-136981678	T	intron_variant	MODIFIER	RASA3	ENSGALG00010014217	Transcript	ENSGALT00010034464.1	protein_coding	-	45712	-	-	-	-	-	-	-	rs732983400	C	C/T	-	1	-	EntrezGene	-	-	-	-	-	A1	-	Ensembl	-	-	-	-	-	-	-	-	-	-
.	1:136981678-136981678	T	intron_variant	MODIFIER	RASA3	ENSGALG00010014217	Transcript	ENSGALT00010034481.1	protein_coding	-	45713	-	-	-	-	-	-	-	rs732983400	C	C/T	-	1	-	EntrezGene	-	-	-	-	-	-	-	Ensembl	-	-	-	-	-	-	-	-	-	-
.	1:136981678-136981678	T	upstream_gene_variant	MODIFIER	GAS6	ENSGALG00010014399	Transcript	ENSGALT00010034638.1	protein_coding	-	-	-	-	-	-	-	-	-	rs732983400	C	C/T	199676	1	-	Uniprot_gn	-	-	-	-	-	P1	-	Ensembl	-	-	-	-	-	-	-	-	-	-
.	1:136981678-136981678	T	downstream_gene_variant	MODIFIER	-	ENSGALG00010016124	Transcript	ENSGALT00010038763.1	lncRNA	-	-	-	-	-	-	-	-	-	rs732983400	C	C/T	147500	1	-	-	-	-	-	-	-	-	-	Ensembl	-	-	-	-	-	-	-	-	-	-
.	1:136981678-136981678	T	upstream_gene_variant	MODIFIER	-	ENSGALG00010016126	Transcript	ENSGALT00010038766.1	lncRNA	-	-	-	-	-	-	-	-	-	rs732983400	C	C/T	143358	-1	-	-	-	-	-	-	-	-	-	Ensembl	-	-	-	-	-	-	-	-	-	-
.	1:136981678-136981678	T	downstream_gene_variant	MODIFIER	-	ENSGALG00010016128	Transcript	ENSGALT00010038773.1	lncRNA	-	-	-	-	-	-	-	-	-	rs732983400	C	C/T	105192	1	-	-	-	-	-	-	-	-	-	Ensembl	-	-	-	-	-	-	-	-	-	-
.	1:136981678-136981678	T	downstream_gene_variant	MODIFIER	-	ENSGALG00010016128	Transcript	ENSGALT00010038777.1	lncRNA	-	-	-	-	-	-	-	-	-	rs732983400	C	C/T	102436	1	-	-	-	-	-	-	-	-	-	Ensembl	-	-	-	-	-	-	-	-	-	-
.	1:136981678-136981678	T	downstream_gene_variant	MODIFIER	-	ENSGALG00010016128	Transcript	ENSGALT00010038780.1	lncRNA	-	-	-	-	-	-	-	-	-	rs732983400	C	C/T	105249	1	-	-	-	-	-	-	-	-	-	Ensembl	-	-	-	-	-	-	-	-	-	-
.	1:136981678-136981678	T	upstream_gene_variant	MODIFIER	-	ENSGALG00010016133	Transcript	ENSGALT00010038785.1	lncRNA	-	-	-	-	-	-	-	-	-	rs732983400	C	C/T	87319	-1	-	-	-	-	-	-	-	-	-	Ensembl	-	-	-	-	-	-	-	-	-	-
.	1:136981678-136981678	T	upstream_gene_variant	MODIFIER	-	ENSGALG00010016133	Transcript	ENSGALT00010038789.1	lncRNA	-	-	-	-	-	-	-	-	-	rs732983400	C	C/T	96797	-1	-	-	-	-	-	-	-	-	-	Ensembl	-	-	-	-	-	-	-	-	-	-
.	1:136981678-136981678	T	downstream_gene_variant	MODIFIER	-	ENSGALG00010016136	Transcript	ENSGALT00010038794.1	lncRNA	-	-	-	-	-	-	-	-	-	rs732983400	C	C/T	185884	-1	-	-	-	-	-	-	-	-	-	Ensembl	-	-	-	-	-	-	-	-	-	-
.	1:136981678-136981678	T	downstream_gene_variant	MODIFIER	-	ENSGALG00010016136	Transcript	ENSGALT00010038798.1	lncRNA	-	-	-	-	-	-	-	-	-	rs732983400	C	C/T	186427	-1	-	-	-	-	-	-	-	-	-	Ensembl	-	-	-	-	-	-	-	-	-	-
.	1:136981678-136981678	T	downstream_gene_variant	MODIFIER	-	ENSGALG00010016142	Transcript	ENSGALT00010038804.1	lncRNA	-	-	-	-	-	-	-	-	-	rs732983400	C	C/T	196251	-1	-	-	-	-	-	-	-	-	-	Ensembl	-	-	-	-	-	-	-	-	-	-
.	1:136981678-136981678	T	downstream_gene_variant	MODIFIER	-	ENSGALG00010016358	Transcript	ENSGALT00010039378.1	lncRNA	-	-	-	-	-	-	-	-	-	rs732983400	C	C/T	73191	1	-	-	-	-	-	-	-	-	-	Ensembl	-	-	-	-	-	-	-	-	-	-
.	1:136981678-136981678	T	downstream_gene_variant	MODIFIER	-	ENSGALG00010016358	Transcript	ENSGALT00010039380.1	lncRNA	-	-	-	-	-	-	-	-	-	rs732983400	C	C/T	73191	1	-	-	-	-	-	-	-	-	-	Ensembl	-	-	-	-	-	-	-	-	-	-
.	1:136981678-136981678	T	downstream_gene_variant	MODIFIER	-	ENSGALG00010016358	Transcript	ENSGALT00010039381.1	lncRNA	-	-	-	-	-	-	-	-	-	rs732983400	C	C/T	73191	1	-	-	-	-	-	-	-	-	-	Ensembl	-	-	-	-	-	-	-	-	-	-
.	1:136981678-136981678	T	upstream_gene_variant	MODIFIER	-	ENSGALG00010016363	Transcript	ENSGALT00010039384.1	lncRNA	-	-	-	-	-	-	-	-	-	rs732983400	C	C/T	193986	1	-	-	-	-	-	-	-	-	-	Ensembl	-	-	-	-	-	-	-	-	-	-
.	1:136981678-136981678	T	upstream_gene_variant	MODIFIER	-	ENSGALG00010016363	Transcript	ENSGALT00010039385.1	lncRNA	-	-	-	-	-	-	-	-	-	rs732983400	C	C/T	198293	1	-	-	-	-	-	-	-	-	-	Ensembl	-	-	-	-	-	-	-	-	-	-
.	1:136981678-136981678	T	upstream_gene_variant	MODIFIER	CDC16	418735	Transcript	NM_001006265.2	protein_coding	-	-	-	-	-	-	-	-	-	rs732983400	C	C/T	9642	-1	-	EntrezGene	-	-	-	-	-	-	-	RefSeq	-	-	-	-	-	-	-	-	-	-
.	1:136981678-136981678	T	upstream_gene_variant	MODIFIER	-	NM_001006265	Transcript	NM_001006265.3	cDNA	-	-	-	-	-	-	-	-	-	rs732983400	C	C/T	9623	-1	-	-	-	-	-	-	-	-	-	RefSeq	-	-	-	-	-	-	-	-	-	-
.	1:136981678-136981678	T	upstream_gene_variant	MODIFIER	RASA3	418736	Transcript	NM_001012825.1	protein_coding	-	-	-	-	-	-	-	-	-	rs732983400	C	C/T	34820	1	-	EntrezGene	-	-	-	-	-	-	-	RefSeq	-	-	-	-	-	-	-	-	-	-
.	1:136981678-136981678	T	upstream_gene_variant	MODIFIER	-	NM_001012825	Transcript	NM_001012825.2	cDNA	-	-	-	-	-	-	-	-	-	rs732983400	C	C/T	34810	1	-	-	-	-	-	-	-	-	-	RefSeq	-	-	-	-	-	-	-	-	-	-
.	1:136981678-136981678	T	upstream_gene_variant	MODIFIER	CDC16	418735	Transcript	XM_015277840.3	protein_coding	-	-	-	-	-	-	-	-	-	rs732983400	C	C/T	9626	-1	-	EntrezGene	-	-	-	-	-	-	-	RefSeq	-	-	-	-	-	-	-	-	-	-
.	1:136981678-136981678	T	downstream_gene_variant	MODIFIER	SH3RF3	418731	Transcript	XM_015277864.2	protein_coding	-	-	-	-	-	-	-	-	-	rs732983400	C	C/T	154295	1	-	EntrezGene	-	-	-	-	-	-	-	RefSeq	-	-	-	-	-	-	-	-	-	-
.	1:136981678-136981678	T	upstream_gene_variant	MODIFIER	GAS6	418737	Transcript	XM_015277909.3	protein_coding	-	-	-	-	-	-	-	-	-	rs732983400	C	C/T	199681	1	-	EntrezGene	-	-	-	-	-	-	-	RefSeq	-	-	-	-	-	-	-	-	-	-
.	1:136981678-136981678	T	upstream_gene_variant	MODIFIER	CHAMP1	418733	Transcript	XM_015277910.3	protein_coding	-	-	-	-	-	-	-	-	-	rs732983400	C	C/T	59709	-1	-	EntrezGene	-	-	-	-	-	-	-	RefSeq	-	-	-	-	-	-	-	-	-	-
.	1:136981678-136981678	T	upstream_gene_variant	MODIFIER	CHAMP1	418733	Transcript	XM_015277911.3	protein_coding	-	-	-	-	-	-	-	-	-	rs732983400	C	C/T	59750	-1	-	EntrezGene	-	-	-	-	-	-	-	RefSeq	-	-	-	-	-	-	-	-	-	-
.	1:136981678-136981678	T	upstream_gene_variant	MODIFIER	CHAMP1	418733	Transcript	XM_015277913.3	protein_coding	-	-	-	-	-	-	-	-	-	rs732983400	C	C/T	59768	-1	-	EntrezGene	-	-	-	-	-	-	-	RefSeq	-	-	-	-	-	-	-	-	-	-
.	1:136981678-136981678	T	downstream_gene_variant	MODIFIER	SOWAHC	428016	Transcript	XM_015277914.3	protein_coding	-	-	-	-	-	-	-	-	-	rs732983400	C	C/T	110423	1	-	EntrezGene	HGNC:26149	-	-	-	-	-	-	RefSeq	-	-	-	-	-	-	-	-	-	-
.	1:136981678-136981678	T	upstream_gene_variant	MODIFIER	SEPT14	418732	Transcript	XM_015277915.3	protein_coding	-	-	-	-	-	-	-	-	-	rs732983400	C	C/T	115025	-1	-	EntrezGene	-	-	-	-	-	-	-	RefSeq	-	-	-	-	-	-	-	-	-	-
.	1:136981678-136981678	T	upstream_gene_variant	MODIFIER	UPF3A	418734	Transcript	XM_025146692.2	protein_coding	-	-	-	-	-	-	-	-	-	rs732983400	C	C/T	31513	-1	-	EntrezGene	-	-	-	-	-	-	-	RefSeq	-	-	-	-	-	-	-	-	-	-
.	1:136981678-136981678	T	upstream_gene_variant	MODIFIER	UPF3A	418734	Transcript	XM_025146693.2	protein_coding	-	-	-	-	-	-	-	-	-	rs732983400	C	C/T	31514	-1	-	EntrezGene	-	-	-	-	-	-	-	RefSeq	-	-	-	-	-	-	-	-	-	-
.	1:136981678-136981678	T	upstream_gene_variant	MODIFIER	UPF3A	418734	Transcript	XM_025146694.2	protein_coding	-	-	-	-	-	-	-	-	-	rs732983400	C	C/T	31962	-1	-	EntrezGene	-	-	-	-	-	-	-	RefSeq	-	-	-	-	-	-	-	-	-	-
.	1:136981678-136981678	T	upstream_gene_variant	MODIFIER	UPF3A	418734	Transcript	XM_025146695.2	protein_coding	-	-	-	-	-	-	-	-	-	rs732983400	C	C/T	31969	-1	-	EntrezGene	-	-	-	-	-	-	-	RefSeq	-	-	-	-	-	-	-	-	-	-
.	1:136981678-136981678	T	upstream_gene_variant	MODIFIER	UPF3A	418734	Transcript	XM_025146696.2	protein_coding	-	-	-	-	-	-	-	-	-	rs732983400	C	C/T	32117	-1	-	EntrezGene	-	-	-	-	-	-	-	RefSeq	-	-	-	-	-	-	-	-	-	-
.	1:136981678-136981678	T	upstream_gene_variant	MODIFIER	SEPT14	418732	Transcript	XM_040662522.1	protein_coding	-	-	-	-	-	-	-	-	-	rs732983400	C	C/T	115025	-1	-	EntrezGene	-	-	-	-	-	-	-	RefSeq	-	-	-	-	-	-	-	-	-	-
.	1:136981678-136981678	T	upstream_gene_variant	MODIFIER	SEPT14	418732	Transcript	XM_040662523.1	protein_coding	-	-	-	-	-	-	-	-	-	rs732983400	C	C/T	115031	-1	-	EntrezGene	-	-	-	-	-	-	-	RefSeq	-	-	-	-	-	-	-	-	-	-
.	1:136981678-136981678	T	upstream_gene_variant	MODIFIER	SEPT14	418732	Transcript	XM_040662524.1	protein_coding	-	-	-	-	-	-	-	-	-	rs732983400	C	C/T	115034	-1	-	EntrezGene	-	-	-	-	-	-	-	RefSeq	-	-	-	-	-	-	-	-	-	-
.	1:136981678-136981678	T	upstream_gene_variant	MODIFIER	SEPT14	418732	Transcript	XM_040662525.1	protein_coding	-	-	-	-	-	-	-	-	-	rs732983400	C	C/T	123002	-1	-	EntrezGene	-	-	-	-	-	-	-	RefSeq	-	-	-	-	-	-	-	-	-	-
.	1:136981678-136981678	T	upstream_gene_variant	MODIFIER	UPF3A	418734	Transcript	XM_416933.7	protein_coding	-	-	-	-	-	-	-	-	-	rs732983400	C	C/T	31508	-1	-	EntrezGene	-	-	-	-	-	-	-	RefSeq	-	-	-	-	-	-	-	-	-	-
.	1:136981678-136981678	T	upstream_gene_variant	MODIFIER	UPF3A	418734	Transcript	XR_005845976.1	misc_RNA	-	-	-	-	-	-	-	-	-	rs732983400	C	C/T	31512	-1	-	EntrezGene	-	-	-	-	-	-	-	RefSeq	-	-	-	-	-	-	-	-	-	-
.	1:136981678-136981678	T	downstream_gene_variant	MODIFIER	LOC121109032	121109032	Transcript	XR_005845977.1	lncRNA	-	-	-	-	-	-	-	-	-	rs732983400	C	C/T	17214	-1	-	EntrezGene	-	-	-	-	-	-	-	RefSeq	-	-	-	-	-	-	-	-	-	-
.	1:136981678-136981678	T	downstream_gene_variant	MODIFIER	LOC121109032	121109032	Transcript	XR_005845978.1	lncRNA	-	-	-	-	-	-	-	-	-	rs732983400	C	C/T	17214	-1	-	EntrezGene	-	-	-	-	-	-	-	RefSeq	-	-	-	-	-	-	-	-	-	-
.	1:136981678-136981678	T	regulatory_region_variant	MODIFIER	-	-	RegulatoryFeature	ENSGALR1_B326ZX	enhancer	-	-	-	-	-	-	-	-	-	rs732983400	C	C/T	-	-	-	-	-	-	-	-	-	-	-	-	-	-	-	-	-	-	-	-	-	-
.	1:137607667-137607667	A	downstream_gene_variant	MODIFIER	ATP11A	ENSGALG00010013263	Transcript	ENSGALT00010031884.1	protein_coding	-	-	-	-	-	-	-	-	-	rs794068968	T	T/A	177251	-1	-	Uniprot_gn	-	-	-	-	-	-	-	Ensembl	-	-	-	-	-	-	-	-	-	-
.	1:137607667-137607667	A	downstream_gene_variant	MODIFIER	ATP11A	ENSGALG00010013263	Transcript	ENSGALT00010031892.1	protein_coding	-	-	-	-	-	-	-	-	-	rs794068968	T	T/A	174512	-1	-	Uniprot_gn	-	-	-	-	-	-	-	Ensembl	-	-	-	-	-	-	-	-	-	-
.	1:137607667-137607667	A	downstream_gene_variant	MODIFIER	ATP11A	ENSGALG00010013263	Transcript	ENSGALT00010031894.1	protein_coding	-	-	-	-	-	-	-	-	-	rs794068968	T	T/A	174512	-1	-	Uniprot_gn	-	-	-	-	-	-	-	Ensembl	-	-	-	-	-	-	-	-	-	-
.	1:137607667-137607667	A	downstream_gene_variant	MODIFIER	ATP11A	ENSGALG00010013263	Transcript	ENSGALT00010031899.1	protein_coding	-	-	-	-	-	-	-	-	-	rs794068968	T	T/A	174512	-1	-	Uniprot_gn	-	-	-	-	-	-	-	Ensembl	-	-	-	-	-	-	-	-	-	-
.	1:137607667-137607667	A	downstream_gene_variant	MODIFIER	ATP11A	ENSGALG00010013263	Transcript	ENSGALT00010031908.1	protein_coding	-	-	-	-	-	-	-	-	-	rs794068968	T	T/A	175484	-1	-	Uniprot_gn	-	-	-	-	-	-	-	Ensembl	-	-	-	-	-	-	-	-	-	-
.	1:137607667-137607667	A	downstream_gene_variant	MODIFIER	ATP11A	ENSGALG00010013263	Transcript	ENSGALT00010031913.1	protein_coding	-	-	-	-	-	-	-	-	-	rs794068968	T	T/A	177251	-1	-	Uniprot_gn	-	-	-	-	-	-	-	Ensembl	-	-	-	-	-	-	-	-	-	-
.	1:137607667-137607667	A	downstream_gene_variant	MODIFIER	ATP11A	ENSGALG00010013263	Transcript	ENSGALT00010031923.1	protein_coding	-	-	-	-	-	-	-	-	-	rs794068968	T	T/A	174512	-1	-	Uniprot_gn	-	-	-	-	-	-	-	Ensembl	-	-	-	-	-	-	-	-	-	-
.	1:137607667-137607667	A	downstream_gene_variant	MODIFIER	ATP11A	ENSGALG00010013263	Transcript	ENSGALT00010031931.1	protein_coding	-	-	-	-	-	-	-	-	-	rs794068968	T	T/A	172353	-1	-	Uniprot_gn	-	-	-	-	-	-	-	Ensembl	-	-	-	-	-	-	-	-	-	-
.	1:137607667-137607667	A	downstream_gene_variant	MODIFIER	ATP11A	ENSGALG00010013263	Transcript	ENSGALT00010031935.1	protein_coding	-	-	-	-	-	-	-	-	-	rs794068968	T	T/A	172336	-1	-	Uniprot_gn	-	-	-	-	-	-	-	Ensembl	-	-	-	-	-	-	-	-	-	-
.	1:137607667-137607667	A	downstream_gene_variant	MODIFIER	ATP11A	ENSGALG00010013263	Transcript	ENSGALT00010031938.1	protein_coding	-	-	-	-	-	-	-	-	-	rs794068968	T	T/A	172336	-1	-	Uniprot_gn	-	-	-	-	-	P1	-	Ensembl	-	-	-	-	-	-	-	-	-	-
.	1:137607667-137607667	A	downstream_gene_variant	MODIFIER	ADPRHL1	ENSGALG00010014488	Transcript	ENSGALT00010034806.1	protein_coding	-	-	-	-	-	-	-	-	-	rs794068968	T	T/A	147524	1	-	Uniprot_gn	-	-	-	-	-	P1	-	Ensembl	-	-	-	-	-	-	-	-	-	-
.	1:137607667-137607667	A	downstream_gene_variant	MODIFIER	ADPRHL1	ENSGALG00010014488	Transcript	ENSGALT00010034812.1	protein_coding	-	-	-	-	-	-	-	-	-	rs794068968	T	T/A	147686	1	-	Uniprot_gn	-	-	-	-	-	P1	-	Ensembl	-	-	-	-	-	-	-	-	-	-
.	1:137607667-137607667	A	downstream_gene_variant	MODIFIER	DCUN1D2	ENSGALG00010014517	Transcript	ENSGALT00010034866.1	protein_coding	-	-	-	-	-	-	-	-	-	rs794068968	T	T/A	190928	1	-	Uniprot_gn	-	-	-	-	-	-	-	Ensembl	-	-	-	-	-	-	-	-	-	-
.	1:137607667-137607667	A	downstream_gene_variant	MODIFIER	DCUN1D2	ENSGALG00010014517	Transcript	ENSGALT00010034877.1	protein_coding	-	-	-	-	-	-	-	-	-	rs794068968	T	T/A	186430	1	-	Uniprot_gn	-	-	-	-	-	P1	-	Ensembl	-	-	-	-	-	-	-	-	-	-
.	1:137607667-137607667	A	downstream_gene_variant	MODIFIER	GRTP1	ENSGALG00010014617	Transcript	ENSGALT00010035077.1	protein_coding	-	-	-	-	-	-	-	-	-	rs794068968	T	T/A	108700	1	-	Uniprot_gn	-	-	-	-	-	-	-	Ensembl	-	-	-	-	-	-	-	-	-	-
.	1:137607667-137607667	A	downstream_gene_variant	MODIFIER	GRTP1	ENSGALG00010014617	Transcript	ENSGALT00010035085.1	protein_coding	-	-	-	-	-	-	-	-	-	rs794068968	T	T/A	106807	1	-	Uniprot_gn	-	-	-	-	-	P1	-	Ensembl	-	-	-	-	-	-	-	-	-	-
.	1:137607667-137607667	A	downstream_gene_variant	MODIFIER	GRTP1	ENSGALG00010014617	Transcript	ENSGALT00010035090.1	protein_coding	-	-	-	-	-	-	-	-	-	rs794068968	T	T/A	106807	1	-	Uniprot_gn	-	-	-	-	-	-	-	Ensembl	-	-	-	-	-	-	-	-	-	-
.	1:137607667-137607667	A	downstream_gene_variant	MODIFIER	GRTP1	ENSGALG00010014617	Transcript	ENSGALT00010035094.1	protein_coding	-	-	-	-	-	-	-	-	-	rs794068968	T	T/A	106807	1	-	Uniprot_gn	-	-	-	-	-	-	-	Ensembl	-	-	-	-	-	-	-	-	-	-
.	1:137607667-137607667	A	downstream_gene_variant	MODIFIER	GRTP1	ENSGALG00010014617	Transcript	ENSGALT00010035103.1	protein_coding	-	-	-	-	-	-	-	-	-	rs794068968	T	T/A	106808	1	-	Uniprot_gn	-	-	-	-	-	-	-	Ensembl	-	-	-	-	-	-	-	-	-	-
.	1:137607667-137607667	A	upstream_gene_variant	MODIFIER	LAMP1	ENSGALG00010014654	Transcript	ENSGALT00010035180.1	protein_coding	-	-	-	-	-	-	-	-	-	rs794068968	T	T/A	96200	-1	-	EntrezGene	-	-	-	-	-	-	-	Ensembl	-	-	-	-	-	-	-	-	-	-
.	1:137607667-137607667	A	upstream_gene_variant	MODIFIER	LAMP1	ENSGALG00010014654	Transcript	ENSGALT00010035204.1	protein_coding	-	-	-	-	-	-	-	-	-	rs794068968	T	T/A	88402	-1	-	EntrezGene	-	-	-	-	-	-	-	Ensembl	-	-	-	-	-	-	-	-	-	-
.	1:137607667-137607667	A	upstream_gene_variant	MODIFIER	LAMP1	ENSGALG00010014654	Transcript	ENSGALT00010035234.1	protein_coding	-	-	-	-	-	-	-	-	-	rs794068968	T	T/A	87735	-1	-	EntrezGene	-	-	-	-	-	P1	-	Ensembl	-	-	-	-	-	-	-	-	-	-
.	1:137607667-137607667	A	upstream_gene_variant	MODIFIER	CUL4A	ENSGALG00010014687	Transcript	ENSGALT00010035265.1	protein_coding	-	-	-	-	-	-	-	-	-	rs794068968	T	T/A	47891	-1	-	Uniprot_gn	-	-	-	-	-	P1	-	Ensembl	-	-	-	-	-	-	-	-	-	-
.	1:137607667-137607667	A	downstream_gene_variant	MODIFIER	PCID2	ENSGALG00010014703	Transcript	ENSGALT00010035342.1	protein_coding	-	-	-	-	-	-	-	-	-	rs794068968	T	T/A	38068	1	-	EntrezGene	-	-	-	-	-	-	-	Ensembl	-	-	-	-	-	-	-	-	-	-
.	1:137607667-137607667	A	downstream_gene_variant	MODIFIER	PCID2	ENSGALG00010014703	Transcript	ENSGALT00010035368.1	protein_coding	-	-	-	-	-	-	-	-	-	rs794068968	T	T/A	33492	1	-	EntrezGene	-	-	-	-	-	-	-	Ensembl	-	-	-	-	-	-	-	-	-	-
.	1:137607667-137607667	A	downstream_gene_variant	MODIFIER	PCID2	ENSGALG00010014703	Transcript	ENSGALT00010035383.1	protein_coding	-	-	-	-	-	-	-	-	-	rs794068968	T	T/A	32856	1	-	EntrezGene	-	-	-	-	-	P1	-	Ensembl	-	-	-	-	-	-	-	-	-	-
.	1:137607667-137607667	A	upstream_gene_variant	MODIFIER	PROZ	ENSGALG00010014742	Transcript	ENSGALT00010035413.1	protein_coding	-	-	-	-	-	-	-	-	-	rs794068968	T	T/A	25824	-1	-	Uniprot_gn	-	-	-	-	-	-	-	Ensembl	-	-	-	-	-	-	-	-	-	-
.	1:137607667-137607667	A	upstream_gene_variant	MODIFIER	PROZ	ENSGALG00010014742	Transcript	ENSGALT00010035432.1	protein_coding	-	-	-	-	-	-	-	-	-	rs794068968	T	T/A	16484	-1	-	Uniprot_gn	-	-	-	-	-	P1	-	Ensembl	-	-	-	-	-	-	-	-	-	-
.	1:137607667-137607667	A	upstream_gene_variant	MODIFIER	F10	ENSGALG00010014766	Transcript	ENSGALT00010035512.1	protein_coding	-	-	-	-	-	-	-	-	-	rs794068968	T	T/A	3189	-1	-	EntrezGene	-	-	-	-	-	-	-	Ensembl	-	-	-	-	-	-	-	-	-	-
.	1:137607667-137607667	A	upstream_gene_variant	MODIFIER	F10	ENSGALG00010014766	Transcript	ENSGALT00010035522.1	protein_coding	-	-	-	-	-	-	-	-	-	rs794068968	T	T/A	3032	-1	-	EntrezGene	-	-	-	-	-	-	-	Ensembl	-	-	-	-	-	-	-	-	-	-
.	1:137607667-137607667	A	upstream_gene_variant	MODIFIER	F10	ENSGALG00010014766	Transcript	ENSGALT00010035526.1	protein_coding	-	-	-	-	-	-	-	-	-	rs794068968	T	T/A	1165	-1	-	EntrezGene	-	-	-	-	-	A2	-	Ensembl	-	-	-	-	-	-	-	-	-	-
.	1:137607667-137607667	A	upstream_gene_variant	MODIFIER	F10	ENSGALG00010014766	Transcript	ENSGALT00010035531.1	protein_coding	-	-	-	-	-	-	-	-	-	rs794068968	T	T/A	1157	-1	-	EntrezGene	-	-	-	-	-	P2	-	Ensembl	-	-	-	-	-	-	-	-	-	-
.	1:137607667-137607667	A	downstream_gene_variant	MODIFIER	F7	ENSGALG00010014789	Transcript	ENSGALT00010035566.1	protein_coding	-	-	-	-	-	-	-	-	-	rs794068968	T	T/A	541	-1	-	EntrezGene	-	-	-	-	-	-	-	Ensembl	-	-	-	-	-	-	-	-	-	-
.	1:137607667-137607667	A	downstream_gene_variant	MODIFIER	F7	ENSGALG00010014789	Transcript	ENSGALT00010035571.1	protein_coding	-	-	-	-	-	-	-	-	-	rs794068968	T	T/A	541	-1	-	EntrezGene	-	-	-	-	-	P1	-	Ensembl	-	-	-	-	-	-	-	-	-	-
.	1:137607667-137607667	A	downstream_gene_variant	MODIFIER	MCF2L	ENSGALG00010014903	Transcript	ENSGALT00010035936.1	protein_coding	-	-	-	-	-	-	-	-	-	rs794068968	T	T/A	12894	-1	-	EntrezGene	-	-	-	-	-	-	-	Ensembl	-	-	-	-	-	-	-	-	-	-
.	1:137607667-137607667	A	downstream_gene_variant	MODIFIER	MCF2L	ENSGALG00010014903	Transcript	ENSGALT00010035938.1	protein_coding	-	-	-	-	-	-	-	-	-	rs794068968	T	T/A	12894	-1	-	EntrezGene	-	-	-	-	-	-	-	Ensembl	-	-	-	-	-	-	-	-	-	-
.	1:137607667-137607667	A	downstream_gene_variant	MODIFIER	MCF2L	ENSGALG00010014903	Transcript	ENSGALT00010035942.1	protein_coding	-	-	-	-	-	-	-	-	-	rs794068968	T	T/A	12894	-1	-	EntrezGene	-	-	-	-	-	-	-	Ensembl	-	-	-	-	-	-	-	-	-	-
.	1:137607667-137607667	A	downstream_gene_variant	MODIFIER	MCF2L	ENSGALG00010014903	Transcript	ENSGALT00010035944.1	protein_coding	-	-	-	-	-	-	-	-	-	rs794068968	T	T/A	12894	-1	-	EntrezGene	-	-	-	-	-	-	-	Ensembl	-	-	-	-	-	-	-	-	-	-
.	1:137607667-137607667	A	downstream_gene_variant	MODIFIER	MCF2L	ENSGALG00010014903	Transcript	ENSGALT00010035947.1	protein_coding	-	-	-	-	-	-	-	-	-	rs794068968	T	T/A	12894	-1	-	EntrezGene	-	-	-	-	-	-	-	Ensembl	-	-	-	-	-	-	-	-	-	-
.	1:137607667-137607667	A	downstream_gene_variant	MODIFIER	MCF2L	ENSGALG00010014903	Transcript	ENSGALT00010035949.1	protein_coding	-	-	-	-	-	-	-	-	-	rs794068968	T	T/A	14821	-1	-	EntrezGene	-	-	-	-	-	-	-	Ensembl	-	-	-	-	-	-	-	-	-	-
.	1:137607667-137607667	A	downstream_gene_variant	MODIFIER	MCF2L	ENSGALG00010014903	Transcript	ENSGALT00010035951.1	protein_coding	-	-	-	-	-	-	-	-	-	rs794068968	T	T/A	12894	-1	-	EntrezGene	-	-	-	-	-	-	-	Ensembl	-	-	-	-	-	-	-	-	-	-
.	1:137607667-137607667	A	downstream_gene_variant	MODIFIER	MCF2L	ENSGALG00010014903	Transcript	ENSGALT00010035957.1	protein_coding	-	-	-	-	-	-	-	-	-	rs794068968	T	T/A	12894	-1	-	EntrezGene	-	-	-	-	-	-	-	Ensembl	-	-	-	-	-	-	-	-	-	-
.	1:137607667-137607667	A	downstream_gene_variant	MODIFIER	MCF2L	ENSGALG00010014903	Transcript	ENSGALT00010035964.1	protein_coding	-	-	-	-	-	-	-	-	-	rs794068968	T	T/A	12894	-1	-	EntrezGene	-	-	-	-	-	P1	-	Ensembl	-	-	-	-	-	-	-	-	-	-
.	1:137607667-137607667	A	downstream_gene_variant	MODIFIER	MCF2L	ENSGALG00010014903	Transcript	ENSGALT00010035971.1	protein_coding	-	-	-	-	-	-	-	-	-	rs794068968	T	T/A	12894	-1	-	EntrezGene	-	-	-	-	-	-	-	Ensembl	-	-	-	-	-	-	-	-	-	-
.	1:137607667-137607667	A	downstream_gene_variant	MODIFIER	PCID2	418745	Transcript	NM_001006266.2	protein_coding	-	-	-	-	-	-	-	-	-	rs794068968	T	T/A	34343	1	-	EntrezGene	-	-	-	-	-	-	-	RefSeq	-	-	-	-	-	-	-	-	-	-
.	1:137607667-137607667	A	downstream_gene_variant	MODIFIER	-	NM_001006266	Transcript	NM_001006266.3	cDNA	-	-	-	-	-	-	-	-	-	rs794068968	T	T/A	33490	1	-	-	-	-	-	-	-	-	-	RefSeq	-	-	-	-	-	-	-	-	-	-
.	1:137607667-137607667	A	downstream_gene_variant	MODIFIER	MCF2L	418748	Transcript	NM_001252063.1	protein_coding	-	-	-	-	-	-	-	-	-	rs794068968	T	T/A	12894	-1	-	EntrezGene	-	-	-	-	-	-	-	RefSeq	-	-	-	-	-	-	-	-	-	-
.	1:137607667-137607667	A	downstream_gene_variant	MODIFIER	-	NM_001252063	Transcript	NM_001252063.1	cDNA	-	-	-	-	-	-	-	-	-	rs794068968	T	T/A	12894	-1	-	-	-	-	-	-	-	-	-	RefSeq	-	-	-	-	-	-	-	-	-	-
.	1:137607667-137607667	A	downstream_gene_variant	MODIFIER	F7	395086	Transcript	NM_204442.1	protein_coding	-	-	-	-	-	-	-	-	-	rs794068968	T	T/A	1623	-1	-	EntrezGene	-	-	-	-	-	-	-	RefSeq	-	-	-	-	-	-	-	-	-	-
.	1:137607667-137607667	A	downstream_gene_variant	MODIFIER	-	NM_204442	Transcript	NM_204442.2	cDNA	-	-	-	-	-	-	-	-	-	rs794068968	T	T/A	1413	-1	-	-	-	-	-	-	-	-	-	RefSeq	-	-	-	-	-	-	-	-	-	-
.	1:137607667-137607667	A	upstream_gene_variant	MODIFIER	F10	395876	Transcript	NM_205022.1	protein_coding	-	-	-	-	-	-	-	-	-	rs794068968	T	T/A	1236	-1	-	EntrezGene	-	-	-	-	-	-	-	RefSeq	-	-	-	-	-	-	-	-	-	-
.	1:137607667-137607667	A	upstream_gene_variant	MODIFIER	-	NM_205022	Transcript	NM_205022.2	cDNA	-	-	-	-	-	-	-	-	-	rs794068968	T	T/A	1175	-1	-	-	-	-	-	-	-	-	-	RefSeq	-	-	-	-	-	-	-	-	-	-
.	1:137607667-137607667	A	upstream_gene_variant	MODIFIER	LAMP1	396220	Transcript	NM_205283.2	protein_coding	-	-	-	-	-	-	-	-	-	rs794068968	T	T/A	87681	-1	-	EntrezGene	-	-	-	-	-	-	-	RefSeq	-	-	-	-	-	-	-	-	-	-
.	1:137607667-137607667	A	upstream_gene_variant	MODIFIER	-	NM_205283	Transcript	NM_205283.2	cDNA	-	-	-	-	-	-	-	-	-	rs794068968	T	T/A	87681	-1	-	-	-	-	-	-	-	-	-	RefSeq	-	-	-	-	-	-	-	-	-	-
.	1:137607667-137607667	A	upstream_gene_variant	MODIFIER	CUL4A	418744	Transcript	XM_003640529.5	protein_coding	-	-	-	-	-	-	-	-	-	rs794068968	T	T/A	47890	-1	-	EntrezGene	-	-	-	-	-	-	-	RefSeq	-	-	-	-	-	-	-	-	-	-
.	1:137607667-137607667	A	upstream_gene_variant	MODIFIER	CUL4A	418744	Transcript	XM_004938534.4	protein_coding	-	-	-	-	-	-	-	-	-	rs794068968	T	T/A	47889	-1	-	EntrezGene	-	-	-	-	-	-	-	RefSeq	-	-	-	-	-	-	-	-	-	-
.	1:137607667-137607667	A	downstream_gene_variant	MODIFIER	F7	395086	Transcript	XM_015277821.3	protein_coding	-	-	-	-	-	-	-	-	-	rs794068968	T	T/A	844	-1	-	EntrezGene	-	-	-	-	-	-	-	RefSeq	-	-	-	-	-	-	-	-	-	-
.	1:137607667-137607667	A	downstream_gene_variant	MODIFIER	MCF2L	418748	Transcript	XM_015277843.3	protein_coding	-	-	-	-	-	-	-	-	-	rs794068968	T	T/A	12900	-1	-	EntrezGene	-	-	-	-	-	-	-	RefSeq	-	-	-	-	-	-	-	-	-	-
.	1:137607667-137607667	A	downstream_gene_variant	MODIFIER	ATP11A	418749	Transcript	XM_015277895.3	protein_coding	-	-	-	-	-	-	-	-	-	rs794068968	T	T/A	175638	-1	-	EntrezGene	-	-	-	-	-	-	-	RefSeq	-	-	-	-	-	-	-	-	-	-
.	1:137607667-137607667	A	downstream_gene_variant	MODIFIER	DCUN1D2	418740	Transcript	XM_015277898.3	protein_coding	-	-	-	-	-	-	-	-	-	rs794068968	T	T/A	188971	1	-	EntrezGene	-	-	-	-	-	-	-	RefSeq	-	-	-	-	-	-	-	-	-	-
.	1:137607667-137607667	A	downstream_gene_variant	MODIFIER	DCUN1D2	418740	Transcript	XM_040662532.1	protein_coding	-	-	-	-	-	-	-	-	-	rs794068968	T	T/A	190837	1	-	EntrezGene	-	-	-	-	-	-	-	RefSeq	-	-	-	-	-	-	-	-	-	-
.	1:137607667-137607667	A	downstream_gene_variant	MODIFIER	LOC121109116	121109116	Transcript	XM_040662533.1	protein_coding	-	-	-	-	-	-	-	-	-	rs794068968	T	T/A	147686	1	-	EntrezGene	-	-	-	-	-	-	-	RefSeq	-	-	-	-	-	-	-	-	-	-
.	1:137607667-137607667	A	upstream_gene_variant	MODIFIER	CUL4A	418744	Transcript	XM_040662535.1	protein_coding	-	-	-	-	-	-	-	-	-	rs794068968	T	T/A	47883	-1	-	EntrezGene	-	-	-	-	-	-	-	RefSeq	-	-	-	-	-	-	-	-	-	-
.	1:137607667-137607667	A	upstream_gene_variant	MODIFIER	CUL4A	418744	Transcript	XM_040662536.1	protein_coding	-	-	-	-	-	-	-	-	-	rs794068968	T	T/A	47880	-1	-	EntrezGene	-	-	-	-	-	-	-	RefSeq	-	-	-	-	-	-	-	-	-	-
.	1:137607667-137607667	A	upstream_gene_variant	MODIFIER	LOC771012	771012	Transcript	XM_040662537.1	protein_coding	-	-	-	-	-	-	-	-	-	rs794068968	T	T/A	13937	-1	-	EntrezGene	-	-	-	-	-	-	-	RefSeq	-	-	-	-	-	-	-	-	-	-
.	1:137607667-137607667	A	downstream_gene_variant	MODIFIER	ATP11A	418749	Transcript	XM_040662539.1	protein_coding	-	-	-	-	-	-	-	-	-	rs794068968	T	T/A	171588	-1	-	EntrezGene	-	-	-	-	-	-	-	RefSeq	-	-	-	-	-	-	-	-	-	-
.	1:137607667-137607667	A	downstream_gene_variant	MODIFIER	ATP11A	418749	Transcript	XM_040662546.1	protein_coding	-	-	-	-	-	-	-	-	-	rs794068968	T	T/A	171588	-1	-	EntrezGene	-	-	-	-	-	-	-	RefSeq	-	-	-	-	-	-	-	-	-	-
.	1:137607667-137607667	A	downstream_gene_variant	MODIFIER	ATP11A	418749	Transcript	XM_040662564.1	protein_coding	-	-	-	-	-	-	-	-	-	rs794068968	T	T/A	171588	-1	-	EntrezGene	-	-	-	-	-	-	-	RefSeq	-	-	-	-	-	-	-	-	-	-
.	1:137607667-137607667	A	downstream_gene_variant	MODIFIER	ATP11A	418749	Transcript	XM_040662571.1	protein_coding	-	-	-	-	-	-	-	-	-	rs794068968	T	T/A	175631	-1	-	EntrezGene	-	-	-	-	-	-	-	RefSeq	-	-	-	-	-	-	-	-	-	-
.	1:137607667-137607667	A	downstream_gene_variant	MODIFIER	ATP11A	418749	Transcript	XM_040662574.1	protein_coding	-	-	-	-	-	-	-	-	-	rs794068968	T	T/A	175634	-1	-	EntrezGene	-	-	-	-	-	-	-	RefSeq	-	-	-	-	-	-	-	-	-	-
.	1:137607667-137607667	A	downstream_gene_variant	MODIFIER	ATP11A	418749	Transcript	XM_040662579.1	protein_coding	-	-	-	-	-	-	-	-	-	rs794068968	T	T/A	177079	-1	-	EntrezGene	-	-	-	-	-	-	-	RefSeq	-	-	-	-	-	-	-	-	-	-
.	1:137607667-137607667	A	downstream_gene_variant	MODIFIER	MCF2L	418748	Transcript	XM_040699234.1	protein_coding	-	-	-	-	-	-	-	-	-	rs794068968	T	T/A	12900	-1	-	EntrezGene	-	-	-	-	-	-	-	RefSeq	-	-	-	-	-	-	-	-	-	-
.	1:137607667-137607667	A	downstream_gene_variant	MODIFIER	MCF2L	418748	Transcript	XM_040699242.1	protein_coding	-	-	-	-	-	-	-	-	-	rs794068968	T	T/A	12900	-1	-	EntrezGene	-	-	-	-	-	-	-	RefSeq	-	-	-	-	-	-	-	-	-	-
.	1:137607667-137607667	A	downstream_gene_variant	MODIFIER	MCF2L	418748	Transcript	XM_040699251.1	protein_coding	-	-	-	-	-	-	-	-	-	rs794068968	T	T/A	12900	-1	-	EntrezGene	-	-	-	-	-	-	-	RefSeq	-	-	-	-	-	-	-	-	-	-
.	1:137607667-137607667	A	downstream_gene_variant	MODIFIER	MCF2L	418748	Transcript	XM_040699256.1	protein_coding	-	-	-	-	-	-	-	-	-	rs794068968	T	T/A	12900	-1	-	EntrezGene	-	-	-	-	-	-	-	RefSeq	-	-	-	-	-	-	-	-	-	-
.	1:137607667-137607667	A	downstream_gene_variant	MODIFIER	MCF2L	418748	Transcript	XM_040699263.1	protein_coding	-	-	-	-	-	-	-	-	-	rs794068968	T	T/A	12900	-1	-	EntrezGene	-	-	-	-	-	-	-	RefSeq	-	-	-	-	-	-	-	-	-	-
.	1:137607667-137607667	A	downstream_gene_variant	MODIFIER	MCF2L	418748	Transcript	XM_040699270.1	protein_coding	-	-	-	-	-	-	-	-	-	rs794068968	T	T/A	12900	-1	-	EntrezGene	-	-	-	-	-	-	-	RefSeq	-	-	-	-	-	-	-	-	-	-
.	1:137607667-137607667	A	downstream_gene_variant	MODIFIER	MCF2L	418748	Transcript	XM_040699276.1	protein_coding	-	-	-	-	-	-	-	-	-	rs794068968	T	T/A	12900	-1	-	EntrezGene	-	-	-	-	-	-	-	RefSeq	-	-	-	-	-	-	-	-	-	-
.	1:137607667-137607667	A	downstream_gene_variant	MODIFIER	MCF2L	418748	Transcript	XM_040699281.1	protein_coding	-	-	-	-	-	-	-	-	-	rs794068968	T	T/A	12900	-1	-	EntrezGene	-	-	-	-	-	-	-	RefSeq	-	-	-	-	-	-	-	-	-	-
.	1:137607667-137607667	A	downstream_gene_variant	MODIFIER	MCF2L	418748	Transcript	XM_040699285.1	protein_coding	-	-	-	-	-	-	-	-	-	rs794068968	T	T/A	12900	-1	-	EntrezGene	-	-	-	-	-	-	-	RefSeq	-	-	-	-	-	-	-	-	-	-
.	1:137607667-137607667	A	downstream_gene_variant	MODIFIER	MCF2L	418748	Transcript	XM_040699288.1	protein_coding	-	-	-	-	-	-	-	-	-	rs794068968	T	T/A	12900	-1	-	EntrezGene	-	-	-	-	-	-	-	RefSeq	-	-	-	-	-	-	-	-	-	-
.	1:137607667-137607667	A	downstream_gene_variant	MODIFIER	MCF2L	418748	Transcript	XM_040699291.1	protein_coding	-	-	-	-	-	-	-	-	-	rs794068968	T	T/A	12900	-1	-	EntrezGene	-	-	-	-	-	-	-	RefSeq	-	-	-	-	-	-	-	-	-	-
.	1:137607667-137607667	A	downstream_gene_variant	MODIFIER	MCF2L	418748	Transcript	XM_040699294.1	protein_coding	-	-	-	-	-	-	-	-	-	rs794068968	T	T/A	12900	-1	-	EntrezGene	-	-	-	-	-	-	-	RefSeq	-	-	-	-	-	-	-	-	-	-
.	1:137607667-137607667	A	downstream_gene_variant	MODIFIER	MCF2L	418748	Transcript	XM_040699299.1	protein_coding	-	-	-	-	-	-	-	-	-	rs794068968	T	T/A	12900	-1	-	EntrezGene	-	-	-	-	-	-	-	RefSeq	-	-	-	-	-	-	-	-	-	-
.	1:137607667-137607667	A	downstream_gene_variant	MODIFIER	ADPRHL1	418741	Transcript	XM_416940.6	protein_coding	-	-	-	-	-	-	-	-	-	rs794068968	T	T/A	163183	1	-	EntrezGene	-	-	-	-	-	-	-	RefSeq	-	-	-	-	-	-	-	-	-	-
.	1:137607667-137607667	A	downstream_gene_variant	MODIFIER	GRTP1	418742	Transcript	XM_416941.7	protein_coding	-	-	-	-	-	-	-	-	-	rs794068968	T	T/A	106803	1	-	EntrezGene	-	-	-	-	-	-	-	RefSeq	-	-	-	-	-	-	-	-	-	-
.	1:137607667-137607667	A	upstream_gene_variant	MODIFIER	PROZ	418746	Transcript	XM_416945.7	protein_coding	-	-	-	-	-	-	-	-	-	rs794068968	T	T/A	26171	-1	-	EntrezGene	-	-	-	-	-	-	-	RefSeq	-	-	-	-	-	-	-	-	-	-
.	1:137607667-137607667	A	downstream_gene_variant	MODIFIER	ATP11A	418749	Transcript	XM_416948.7	protein_coding	-	-	-	-	-	-	-	-	-	rs794068968	T	T/A	171588	-1	-	EntrezGene	-	-	-	-	-	-	-	RefSeq	-	-	-	-	-	-	-	-	-	-
.	1:137607667-137607667	A	upstream_gene_variant	MODIFIER	CUL4A	418744	Transcript	XR_003073340.2	misc_RNA	-	-	-	-	-	-	-	-	-	rs794068968	T	T/A	47886	-1	-	EntrezGene	-	-	-	-	-	-	-	RefSeq	-	-	-	-	-	-	-	-	-	-
.	1:138575382-138575382	G	downstream_gene_variant	MODIFIER	MYO16	ENSGALG00010013310	Transcript	ENSGALT00010032022.1	protein_coding	-	-	-	-	-	-	-	-	-	rs3384757007	A	A/G	169331	1	-	Uniprot_gn	-	-	-	-	-	P1	-	Ensembl	-	-	-	-	-	-	-	-	-	-
.	1:138575382-138575382	G	downstream_gene_variant	MODIFIER	MYO16	ENSGALG00010013310	Transcript	ENSGALT00010032025.1	protein_coding	-	-	-	-	-	-	-	-	-	rs3384757007	A	A/G	169331	1	-	Uniprot_gn	-	-	-	-	-	-	-	Ensembl	-	-	-	-	-	-	-	-	-	-
.	1:138575382-138575382	G	downstream_gene_variant	MODIFIER	MYO16	ENSGALG00010013310	Transcript	ENSGALT00010032029.1	protein_coding	-	-	-	-	-	-	-	-	-	rs3384757007	A	A/G	169331	1	-	Uniprot_gn	-	-	-	-	-	-	-	Ensembl	-	-	-	-	-	-	-	-	-	-
.	1:138575382-138575382	G	downstream_gene_variant	MODIFIER	IRS2	ENSGALG00010013322	Transcript	ENSGALT00010032047.1	protein_coding	-	-	-	-	-	-	-	-	-	rs3384757007	A	A/G	88548	-1	-	HGNC	HGNC:6126	-	-	-	-	P1	-	Ensembl	-	-	-	-	-	-	-	-	-	-
.	1:138575382-138575382	G	downstream_gene_variant	MODIFIER	IRS2	ENSGALG00010013322	Transcript	ENSGALT00010032055.1	protein_coding	-	-	-	-	-	-	-	-	-	rs3384757007	A	A/G	89505	-1	-	HGNC	HGNC:6126	-	-	-	-	-	-	Ensembl	-	-	-	-	-	-	-	-	-	-
.	1:138575382-138575382	G	upstream_gene_variant	MODIFIER	-	ENSGALG00010016160	Transcript	ENSGALT00010038832.1	lncRNA	-	-	-	-	-	-	-	-	-	rs3384757007	A	A/G	1763	-1	-	-	-	-	-	-	-	-	-	Ensembl	-	-	-	-	-	-	-	-	-	-
.	1:138575382-138575382	G	upstream_gene_variant	MODIFIER	-	ENSGALG00010016160	Transcript	ENSGALT00010038835.1	lncRNA	-	-	-	-	-	-	-	-	-	rs3384757007	A	A/G	4412	-1	-	-	-	-	-	-	-	-	-	Ensembl	-	-	-	-	-	-	-	-	-	-
.	1:138575382-138575382	G	downstream_gene_variant	MODIFIER	-	ENSGALG00010016162	Transcript	ENSGALT00010038836.1	lncRNA	-	-	-	-	-	-	-	-	-	rs3384757007	A	A/G	24420	1	-	-	-	-	-	-	-	-	-	Ensembl	-	-	-	-	-	-	-	-	-	-
.	1:138575382-138575382	G	downstream_gene_variant	MODIFIER	-	ENSGALG00010016164	Transcript	ENSGALT00010038839.1	lncRNA	-	-	-	-	-	-	-	-	-	rs3384757007	A	A/G	42652	-1	-	-	-	-	-	-	-	-	-	Ensembl	-	-	-	-	-	-	-	-	-	-
.	1:138575382-138575382	G	downstream_gene_variant	MODIFIER	-	ENSGALG00010016164	Transcript	ENSGALT00010038840.1	lncRNA	-	-	-	-	-	-	-	-	-	rs3384757007	A	A/G	44160	-1	-	-	-	-	-	-	-	-	-	Ensembl	-	-	-	-	-	-	-	-	-	-
.	1:138575382-138575382	G	upstream_gene_variant	MODIFIER	-	ENSGALG00010016166	Transcript	ENSGALT00010038842.1	lncRNA	-	-	-	-	-	-	-	-	-	rs3384757007	A	A/G	45042	1	-	-	-	-	-	-	-	-	-	Ensembl	-	-	-	-	-	-	-	-	-	-
.	1:138575382-138575382	G	downstream_gene_variant	MODIFIER	-	ENSGALG00010016170	Transcript	ENSGALT00010038846.1	lncRNA	-	-	-	-	-	-	-	-	-	rs3384757007	A	A/G	166264	-1	-	-	-	-	-	-	-	-	-	Ensembl	-	-	-	-	-	-	-	-	-	-
.	1:138575382-138575382	G	upstream_gene_variant	MODIFIER	-	ENSGALG00010016376	Transcript	ENSGALT00010039431.1	lncRNA	-	-	-	-	-	-	-	-	-	rs3384757007	A	A/G	96929	1	-	-	-	-	-	-	-	-	-	Ensembl	-	-	-	-	-	-	-	-	-	-
.	1:138575382-138575382	G	upstream_gene_variant	MODIFIER	-	ENSGALG00010016376	Transcript	ENSGALT00010039434.1	lncRNA	-	-	-	-	-	-	-	-	-	rs3384757007	A	A/G	96943	1	-	-	-	-	-	-	-	-	-	Ensembl	-	-	-	-	-	-	-	-	-	-
.	1:138575382-138575382	G	upstream_gene_variant	MODIFIER	-	ENSGALG00010016376	Transcript	ENSGALT00010039435.1	lncRNA	-	-	-	-	-	-	-	-	-	rs3384757007	A	A/G	97052	1	-	-	-	-	-	-	-	-	-	Ensembl	-	-	-	-	-	-	-	-	-	-
.	1:138575382-138575382	G	upstream_gene_variant	MODIFIER	-	ENSGALG00010016376	Transcript	ENSGALT00010039436.1	lncRNA	-	-	-	-	-	-	-	-	-	rs3384757007	A	A/G	97338	1	-	-	-	-	-	-	-	-	-	Ensembl	-	-	-	-	-	-	-	-	-	-
.	1:138575382-138575382	G	upstream_gene_variant	MODIFIER	-	ENSGALG00010016376	Transcript	ENSGALT00010039438.1	lncRNA	-	-	-	-	-	-	-	-	-	rs3384757007	A	A/G	103855	1	-	-	-	-	-	-	-	-	-	Ensembl	-	-	-	-	-	-	-	-	-	-
.	1:138575382-138575382	G	downstream_gene_variant	MODIFIER	-	ENSGALG00010016381	Transcript	ENSGALT00010039444.1	lncRNA	-	-	-	-	-	-	-	-	-	rs3384757007	A	A/G	141632	-1	-	-	-	-	-	-	-	-	-	Ensembl	-	-	-	-	-	-	-	-	-	-
.	1:138575382-138575382	G	downstream_gene_variant	MODIFIER	-	ENSGALG00010016381	Transcript	ENSGALT00010039445.1	lncRNA	-	-	-	-	-	-	-	-	-	rs3384757007	A	A/G	141634	-1	-	-	-	-	-	-	-	-	-	Ensembl	-	-	-	-	-	-	-	-	-	-
.	1:138575382-138575382	G	downstream_gene_variant	MODIFIER	-	ENSGALG00010016381	Transcript	ENSGALT00010039447.1	lncRNA	-	-	-	-	-	-	-	-	-	rs3384757007	A	A/G	143583	-1	-	-	-	-	-	-	-	-	-	Ensembl	-	-	-	-	-	-	-	-	-	-
.	1:138575382-138575382	G	downstream_gene_variant	MODIFIER	-	ENSGALG00010016381	Transcript	ENSGALT00010039450.1	lncRNA	-	-	-	-	-	-	-	-	-	rs3384757007	A	A/G	145582	-1	-	-	-	-	-	-	-	-	-	Ensembl	-	-	-	-	-	-	-	-	-	-
.	1:138575382-138575382	G	downstream_gene_variant	MODIFIER	-	ENSGALG00010016381	Transcript	ENSGALT00010039454.1	lncRNA	-	-	-	-	-	-	-	-	-	rs3384757007	A	A/G	145582	-1	-	-	-	-	-	-	-	-	-	Ensembl	-	-	-	-	-	-	-	-	-	-
.	1:138575382-138575382	G	downstream_gene_variant	MODIFIER	MYO16	418751	Transcript	XM_004938536.4	protein_coding	-	-	-	-	-	-	-	-	-	rs3384757007	A	A/G	166280	1	-	EntrezGene	-	-	-	-	-	-	-	RefSeq	-	-	-	-	-	-	-	-	-	-
.	1:138575382-138575382	G	downstream_gene_variant	MODIFIER	IRS2	101749060	Transcript	XM_015277882.3	protein_coding	-	-	-	-	-	-	-	-	-	rs3384757007	A	A/G	49459	-1	-	EntrezGene	HGNC:6126	-	-	-	-	-	-	RefSeq	-	-	-	-	-	-	-	-	-	-
.	1:138575382-138575382	G	downstream_gene_variant	MODIFIER	IRS2	101749060	Transcript	XM_015277883.3	protein_coding	-	-	-	-	-	-	-	-	-	rs3384757007	A	A/G	85531	-1	-	EntrezGene	HGNC:6126	-	-	-	-	-	-	RefSeq	-	-	-	-	-	-	-	-	-	-
.	1:138575382-138575382	G	downstream_gene_variant	MODIFIER	IRS2	101749060	Transcript	XM_015277884.3	protein_coding	-	-	-	-	-	-	-	-	-	rs3384757007	A	A/G	85531	-1	-	EntrezGene	HGNC:6126	-	-	-	-	-	-	RefSeq	-	-	-	-	-	-	-	-	-	-
.	1:138575382-138575382	G	downstream_gene_variant	MODIFIER	IRS2	101749060	Transcript	XM_015277886.3	protein_coding	-	-	-	-	-	-	-	-	-	rs3384757007	A	A/G	62528	-1	-	EntrezGene	HGNC:6126	-	-	-	-	-	-	RefSeq	-	-	-	-	-	-	-	-	-	-
.	1:138575382-138575382	G	downstream_gene_variant	MODIFIER	MYO16	418751	Transcript	XM_040662650.1	protein_coding	-	-	-	-	-	-	-	-	-	rs3384757007	A	A/G	166280	1	-	EntrezGene	-	-	-	-	-	-	-	RefSeq	-	-	-	-	-	-	-	-	-	-
.	1:138575382-138575382	G	downstream_gene_variant	MODIFIER	MYO16	418751	Transcript	XM_416950.7	protein_coding	-	-	-	-	-	-	-	-	-	rs3384757007	A	A/G	166280	1	-	EntrezGene	-	-	-	-	-	-	-	RefSeq	-	-	-	-	-	-	-	-	-	-
.	1:138575382-138575382	G	upstream_gene_variant	MODIFIER	LOC101749095	101749095	Transcript	XR_005841044.1	lncRNA	-	-	-	-	-	-	-	-	-	rs3384757007	A	A/G	93205	1	-	EntrezGene	-	-	-	-	-	-	-	RefSeq	-	-	-	-	-	-	-	-	-	-
.	1:138575382-138575382	G	upstream_gene_variant	MODIFIER	LOC101749095	101749095	Transcript	XR_005841045.1	lncRNA	-	-	-	-	-	-	-	-	-	rs3384757007	A	A/G	93171	1	-	EntrezGene	-	-	-	-	-	-	-	RefSeq	-	-	-	-	-	-	-	-	-	-
.	1:138575382-138575382	G	upstream_gene_variant	MODIFIER	LOC101749095	101749095	Transcript	XR_005841046.1	lncRNA	-	-	-	-	-	-	-	-	-	rs3384757007	A	A/G	93402	1	-	EntrezGene	-	-	-	-	-	-	-	RefSeq	-	-	-	-	-	-	-	-	-	-
.	1:138575382-138575382	G	upstream_gene_variant	MODIFIER	LOC101749095	101749095	Transcript	XR_005841049.1	lncRNA	-	-	-	-	-	-	-	-	-	rs3384757007	A	A/G	93402	1	-	EntrezGene	-	-	-	-	-	-	-	RefSeq	-	-	-	-	-	-	-	-	-	-
.	1:138575382-138575382	G	downstream_gene_variant	MODIFIER	LOC121108999	121108999	Transcript	XR_005843690.1	lncRNA	-	-	-	-	-	-	-	-	-	rs3384757007	A	A/G	141804	-1	-	EntrezGene	-	-	-	-	-	-	-	RefSeq	-	-	-	-	-	-	-	-	-	-
.	1:138575382-138575382	G	upstream_gene_variant	MODIFIER	LOC121109396	121109396	Transcript	XR_005846060.1	lncRNA	-	-	-	-	-	-	-	-	-	rs3384757007	A	A/G	147382	-1	-	EntrezGene	-	-	-	-	-	-	-	RefSeq	-	-	-	-	-	-	-	-	-	-
.	1:138575382-138575382	G	downstream_gene_variant	MODIFIER	LOC121109357	121109357	Transcript	XR_005846062.1	lncRNA	-	-	-	-	-	-	-	-	-	rs3384757007	A	A/G	126658	1	-	EntrezGene	-	-	-	-	-	-	-	RefSeq	-	-	-	-	-	-	-	-	-	-
.	1:138575382-138575382	G	regulatory_region_variant	MODIFIER	-	-	RegulatoryFeature	ENSGALR1_864265	open_chromatin_region	-	-	-	-	-	-	-	-	-	rs3384757007	A	A/G	-	-	-	-	-	-	-	-	-	-	-	-	-	-	-	-	-	-	-	-	-	-
.	1:161852753-161852753	C	downstream_gene_variant	MODIFIER	PCDH20	ENSGALG00010000715	Transcript	ENSGALT00010001523.1	protein_coding	-	-	-	-	-	-	-	-	-	rs3384795458	G	G/C	77465	1	-	Uniprot_gn	-	-	-	-	-	A2	-	Ensembl	-	-	-	-	-	-	-	-	-	-
.	1:161852753-161852753	C	downstream_gene_variant	MODIFIER	PCDH20	ENSGALG00010000715	Transcript	ENSGALT00010001525.1	protein_coding	-	-	-	-	-	-	-	-	-	rs3384795458	G	G/C	77078	1	-	Uniprot_gn	-	-	-	-	-	P2	-	Ensembl	-	-	-	-	-	-	-	-	-	-
.	1:161852753-161852753	C	upstream_gene_variant	MODIFIER	-	ENSGALG00010001043	Transcript	ENSGALT00010002268.1	lncRNA	-	-	-	-	-	-	-	-	-	rs3384795458	G	G/C	184824	-1	-	-	-	-	-	-	-	-	-	Ensembl	-	-	-	-	-	-	-	-	-	-
.	1:161852753-161852753	C	upstream_gene_variant	MODIFIER	-	ENSGALG00010001044	Transcript	ENSGALT00010002269.1	lncRNA	-	-	-	-	-	-	-	-	-	rs3384795458	G	G/C	123835	-1	-	-	-	-	-	-	-	-	-	Ensembl	-	-	-	-	-	-	-	-	-	-
.	1:161852753-161852753	C	downstream_gene_variant	MODIFIER	-	ENSGALG00010001045	Transcript	ENSGALT00010002270.1	lncRNA	-	-	-	-	-	-	-	-	-	rs3384795458	G	G/C	91010	1	-	-	-	-	-	-	-	-	-	Ensembl	-	-	-	-	-	-	-	-	-	-
.	1:161852753-161852753	C	upstream_gene_variant	MODIFIER	-	ENSGALG00010001046	Transcript	ENSGALT00010002271.1	lncRNA	-	-	-	-	-	-	-	-	-	rs3384795458	G	G/C	143291	1	-	-	-	-	-	-	-	-	-	Ensembl	-	-	-	-	-	-	-	-	-	-
.	1:161852753-161852753	C	downstream_gene_variant	MODIFIER	-	ENSGALG00010001107	Transcript	ENSGALT00010002499.1	lncRNA	-	-	-	-	-	-	-	-	-	rs3384795458	G	G/C	187604	1	-	-	-	-	-	-	-	-	-	Ensembl	-	-	-	-	-	-	-	-	-	-
.	1:161852753-161852753	C	upstream_gene_variant	MODIFIER	gga-mir-7445-2	ENSGALG00010001109	Transcript	ENSGALT00010002511.1	miRNA	-	-	-	-	-	-	-	-	-	rs3384795458	G	G/C	166640	-1	-	miRBase	-	-	-	-	-	-	-	Ensembl	-	-	-	-	-	-	-	-	-	-
.	1:161852753-161852753	C	downstream_gene_variant	MODIFIER	-	ENSGALG00010004321	Transcript	ENSGALT00010010071.1	lncRNA	-	-	-	-	-	-	-	-	-	rs3384795458	G	G/C	182476	-1	-	-	-	-	-	-	-	-	-	Ensembl	-	-	-	-	-	-	-	-	-	-
.	1:161852753-161852753	C	downstream_gene_variant	MODIFIER	-	ENSGALG00010004321	Transcript	ENSGALT00010010072.1	lncRNA	-	-	-	-	-	-	-	-	-	rs3384795458	G	G/C	191773	-1	-	-	-	-	-	-	-	-	-	Ensembl	-	-	-	-	-	-	-	-	-	-
.	1:161852753-161852753	C	downstream_gene_variant	MODIFIER	-	ENSGALG00010004321	Transcript	ENSGALT00010010073.1	lncRNA	-	-	-	-	-	-	-	-	-	rs3384795458	G	G/C	192070	-1	-	-	-	-	-	-	-	-	-	Ensembl	-	-	-	-	-	-	-	-	-	-
.	1:161852753-161852753	C	downstream_gene_variant	MODIFIER	MIR7445-1	102465722	Transcript	NR_105613.1	miRNA	-	-	-	-	-	-	-	-	-	rs3384795458	G	G/C	166638	1	-	EntrezGene	-	-	-	-	-	-	-	RefSeq	-	-	-	-	-	-	-	-	-	-
.	1:161852753-161852753	C	upstream_gene_variant	MODIFIER	MIR7445-2	102466827	Transcript	NR_105617.1	miRNA	-	-	-	-	-	-	-	-	-	rs3384795458	G	G/C	166640	-1	-	EntrezGene	-	-	-	-	-	-	-	RefSeq	-	-	-	-	-	-	-	-	-	-
.	1:161852753-161852753	C	downstream_gene_variant	MODIFIER	PCDH20	428063	Transcript	XM_004938656.4	protein_coding	-	-	-	-	-	-	-	-	-	rs3384795458	G	G/C	77076	1	-	EntrezGene	-	-	-	-	-	-	-	RefSeq	-	-	-	-	-	-	-	-	-	-
.	1:163572992-163572992	T	upstream_gene_variant	MODIFIER	PCDH17	ENSGALG00010002415	Transcript	ENSGALT00010005547.1	protein_coding	-	-	-	-	-	-	-	-	-	-	G	G/T	146287	-1	-	Uniprot_gn	-	-	-	-	-	P1	-	Ensembl	-	-	-	-	-	-	-	-	-	-
.	1:163572992-163572992	T	intron_variant,non_coding_transcript_variant	MODIFIER	-	ENSGALG00010004166	Transcript	ENSGALT00010009717.1	lncRNA	-	45659	-	-	-	-	-	-	-	-	G	G/T	-	1	-	-	-	-	-	-	-	-	-	Ensembl	-	-	-	-	-	-	-	-	-	-
.	1:163572992-163572992	T	upstream_gene_variant	MODIFIER	-	ENSGALG00010004167	Transcript	ENSGALT00010009721.1	lncRNA	-	-	-	-	-	-	-	-	-	-	G	G/T	41154	1	-	-	-	-	-	-	-	-	-	Ensembl	-	-	-	-	-	-	-	-	-	-
.	1:163572992-163572992	T	downstream_gene_variant	MODIFIER	-	ENSGALG00010004168	Transcript	ENSGALT00010009723.1	lncRNA	-	-	-	-	-	-	-	-	-	-	G	G/T	107939	-1	-	-	-	-	-	-	-	-	-	Ensembl	-	-	-	-	-	-	-	-	-	-
.	1:163572992-163572992	T	downstream_gene_variant	MODIFIER	-	ENSGALG00010004349	Transcript	ENSGALT00010010151.1	lncRNA	-	-	-	-	-	-	-	-	-	-	G	G/T	110831	1	-	-	-	-	-	-	-	-	-	Ensembl	-	-	-	-	-	-	-	-	-	-
.	1:163572992-163572992	T	downstream_gene_variant	MODIFIER	-	ENSGALG00010004349	Transcript	ENSGALT00010010152.1	lncRNA	-	-	-	-	-	-	-	-	-	-	G	G/T	78664	1	-	-	-	-	-	-	-	-	-	Ensembl	-	-	-	-	-	-	-	-	-	-
.	1:163572992-163572992	T	downstream_gene_variant	MODIFIER	-	ENSGALG00010004349	Transcript	ENSGALT00010010153.1	lncRNA	-	-	-	-	-	-	-	-	-	-	G	G/T	78774	1	-	-	-	-	-	-	-	-	-	Ensembl	-	-	-	-	-	-	-	-	-	-
.	1:163572992-163572992	T	downstream_gene_variant	MODIFIER	-	ENSGALG00010004349	Transcript	ENSGALT00010010155.1	lncRNA	-	-	-	-	-	-	-	-	-	-	G	G/T	78774	1	-	-	-	-	-	-	-	-	-	Ensembl	-	-	-	-	-	-	-	-	-	-
.	1:163572992-163572992	T	downstream_gene_variant	MODIFIER	-	ENSGALG00010004353	Transcript	ENSGALT00010010160.1	lncRNA	-	-	-	-	-	-	-	-	-	-	G	G/T	53586	1	-	-	-	-	-	-	-	-	-	Ensembl	-	-	-	-	-	-	-	-	-	-
.	1:163572992-163572992	T	intron_variant,non_coding_transcript_variant	MODIFIER	-	ENSGALG00010004354	Transcript	ENSGALT00010010163.1	lncRNA	-	45694	-	-	-	-	-	-	-	-	G	G/T	-	-1	-	-	-	-	-	-	-	-	-	Ensembl	-	-	-	-	-	-	-	-	-	-
.	1:163572992-163572992	T	upstream_gene_variant	MODIFIER	-	ENSGALG00010004354	Transcript	ENSGALT00010010164.1	lncRNA	-	-	-	-	-	-	-	-	-	-	G	G/T	87636	-1	-	-	-	-	-	-	-	-	-	Ensembl	-	-	-	-	-	-	-	-	-	-
.	1:163572992-163572992	T	upstream_gene_variant	MODIFIER	-	ENSGALG00010004354	Transcript	ENSGALT00010010165.1	lncRNA	-	-	-	-	-	-	-	-	-	-	G	G/T	96484	-1	-	-	-	-	-	-	-	-	-	Ensembl	-	-	-	-	-	-	-	-	-	-
.	1:163572992-163572992	T	upstream_gene_variant	MODIFIER	-	ENSGALG00010004354	Transcript	ENSGALT00010010166.1	lncRNA	-	-	-	-	-	-	-	-	-	-	G	G/T	98680	-1	-	-	-	-	-	-	-	-	-	Ensembl	-	-	-	-	-	-	-	-	-	-
.	1:163572992-163572992	T	upstream_gene_variant	MODIFIER	-	ENSGALG00010004354	Transcript	ENSGALT00010010167.1	lncRNA	-	-	-	-	-	-	-	-	-	-	G	G/T	19873	-1	-	-	-	-	-	-	-	-	-	Ensembl	-	-	-	-	-	-	-	-	-	-
.	1:163572992-163572992	T	upstream_gene_variant	MODIFIER	PCDH17	418825	Transcript	XM_015276813.3	protein_coding	-	-	-	-	-	-	-	-	-	-	G	G/T	145532	-1	-	EntrezGene	-	-	-	-	-	-	-	RefSeq	-	-	-	-	-	-	-	-	-	-
.	1:163572992-163572992	T	upstream_gene_variant	MODIFIER	PCDH17	418825	Transcript	XM_015276818.3	protein_coding	-	-	-	-	-	-	-	-	-	-	G	G/T	145532	-1	-	EntrezGene	-	-	-	-	-	-	-	RefSeq	-	-	-	-	-	-	-	-	-	-
.	1:163572992-163572992	T	upstream_gene_variant	MODIFIER	PCDH17	418825	Transcript	XM_015276837.3	protein_coding	-	-	-	-	-	-	-	-	-	-	G	G/T	146567	-1	-	EntrezGene	-	-	-	-	-	-	-	RefSeq	-	-	-	-	-	-	-	-	-	-
.	1:163572992-163572992	T	upstream_gene_variant	MODIFIER	PCDH17	418825	Transcript	XM_040653591.1	protein_coding	-	-	-	-	-	-	-	-	-	-	G	G/T	145531	-1	-	EntrezGene	-	-	-	-	-	-	-	RefSeq	-	-	-	-	-	-	-	-	-	-
.	1:163572992-163572992	T	upstream_gene_variant	MODIFIER	PCDH17	418825	Transcript	XM_040653603.1	protein_coding	-	-	-	-	-	-	-	-	-	-	G	G/T	146566	-1	-	EntrezGene	-	-	-	-	-	-	-	RefSeq	-	-	-	-	-	-	-	-	-	-
.	1:163572992-163572992	T	upstream_gene_variant	MODIFIER	PCDH17	418825	Transcript	XM_040653605.1	protein_coding	-	-	-	-	-	-	-	-	-	-	G	G/T	146565	-1	-	EntrezGene	-	-	-	-	-	-	-	RefSeq	-	-	-	-	-	-	-	-	-	-
.	1:163572992-163572992	T	downstream_gene_variant	MODIFIER	LOC112531558	112531558	Transcript	XR_003073398.2	lncRNA	-	-	-	-	-	-	-	-	-	-	G	G/T	109571	1	-	EntrezGene	-	-	-	-	-	-	-	RefSeq	-	-	-	-	-	-	-	-	-	-
.	1:168542372-168542372	T	intron_variant	MODIFIER	SUCLA2	ENSGALG00010003858	Transcript	ENSGALT00010008921.1	protein_coding	-	45693	-	-	-	-	-	-	-	rs741545993	C	C/T	-	-1	-	EntrezGene	-	-	-	-	-	-	-	Ensembl	-	-	-	-	-	-	-	-	-	-
.	1:168542372-168542372	T	intron_variant	MODIFIER	SUCLA2	ENSGALG00010003858	Transcript	ENSGALT00010008922.1	protein_coding	-	45698	-	-	-	-	-	-	-	rs741545993	C	C/T	-	-1	-	EntrezGene	-	-	-	-	-	P1	-	Ensembl	-	-	-	-	-	-	-	-	-	-
.	1:168542372-168542372	T	intron_variant	MODIFIER	SUCLA2	ENSGALG00010003858	Transcript	ENSGALT00010008923.1	protein_coding	-	45698	-	-	-	-	-	-	-	rs741545993	C	C/T	-	-1	-	EntrezGene	-	-	-	-	-	-	-	Ensembl	-	-	-	-	-	-	-	-	-	-
.	1:168542372-168542372	T	upstream_gene_variant	MODIFIER	NUDT15	ENSGALG00010003861	Transcript	ENSGALT00010008926.1	protein_coding	-	-	-	-	-	-	-	-	-	rs741545993	C	C/T	13730	1	-	Uniprot_gn	-	-	-	-	-	P1	-	Ensembl	-	-	-	-	-	-	-	-	-	-
.	1:168542372-168542372	T	downstream_gene_variant	MODIFIER	MED4	ENSGALG00010003870	Transcript	ENSGALT00010008954.1	protein_coding	-	-	-	-	-	-	-	-	-	rs741545993	C	C/T	16898	-1	-	Uniprot_gn	-	-	-	-	-	P1	-	Ensembl	-	-	-	-	-	-	-	-	-	-
.	1:168542372-168542372	T	upstream_gene_variant	MODIFIER	ITM2B	ENSGALG00010003889	Transcript	ENSGALT00010009004.1	protein_coding	-	-	-	-	-	-	-	-	-	rs741545993	C	C/T	68726	1	-	EntrezGene	-	-	-	-	-	-	-	Ensembl	-	-	-	-	-	-	-	-	-	-
.	1:168542372-168542372	T	upstream_gene_variant	MODIFIER	ITM2B	ENSGALG00010003889	Transcript	ENSGALT00010009006.1	protein_coding	-	-	-	-	-	-	-	-	-	rs741545993	C	C/T	53750	1	-	EntrezGene	-	-	-	-	-	P1	-	Ensembl	-	-	-	-	-	-	-	-	-	-
.	1:168542372-168542372	T	upstream_gene_variant	MODIFIER	RB1	ENSGALG00010003900	Transcript	ENSGALT00010009032.1	protein_coding	-	-	-	-	-	-	-	-	-	rs741545993	C	C/T	90570	1	-	EntrezGene	-	-	-	-	-	-	-	Ensembl	-	-	-	-	-	-	-	-	-	-
.	1:168542372-168542372	T	upstream_gene_variant	MODIFIER	RB1	ENSGALG00010003900	Transcript	ENSGALT00010009039.1	protein_coding	-	-	-	-	-	-	-	-	-	rs741545993	C	C/T	90570	1	-	EntrezGene	-	-	-	-	-	-	-	Ensembl	-	-	-	-	-	-	-	-	-	-
.	1:168542372-168542372	T	upstream_gene_variant	MODIFIER	RB1	ENSGALG00010003900	Transcript	ENSGALT00010009040.1	protein_coding	-	-	-	-	-	-	-	-	-	rs741545993	C	C/T	90570	1	-	EntrezGene	-	-	-	-	-	P1	-	Ensembl	-	-	-	-	-	-	-	-	-	-
.	1:168542372-168542372	T	upstream_gene_variant	MODIFIER	RB1	ENSGALG00010003900	Transcript	ENSGALT00010009041.1	protein_coding	-	-	-	-	-	-	-	-	-	rs741545993	C	C/T	90570	1	-	EntrezGene	-	-	-	-	-	-	-	Ensembl	-	-	-	-	-	-	-	-	-	-
.	1:168542372-168542372	T	upstream_gene_variant	MODIFIER	RB1	ENSGALG00010003900	Transcript	ENSGALT00010009044.1	protein_coding	-	-	-	-	-	-	-	-	-	rs741545993	C	C/T	88496	1	-	EntrezGene	-	-	-	-	-	-	-	Ensembl	-	-	-	-	-	-	-	-	-	-
.	1:168542372-168542372	T	upstream_gene_variant	MODIFIER	RB1	ENSGALG00010003900	Transcript	ENSGALT00010009049.1	protein_coding	-	-	-	-	-	-	-	-	-	rs741545993	C	C/T	83224	1	-	EntrezGene	-	-	-	-	-	-	-	Ensembl	-	-	-	-	-	-	-	-	-	-
.	1:168542372-168542372	T	downstream_gene_variant	MODIFIER	LPAR6	ENSGALG00010003920	Transcript	ENSGALT00010009074.1	protein_coding	-	-	-	-	-	-	-	-	-	rs741545993	C	C/T	134217	-1	-	EntrezGene	-	-	-	-	-	-	-	Ensembl	-	-	-	-	-	-	-	-	-	-
.	1:168542372-168542372	T	downstream_gene_variant	MODIFIER	LPAR6	ENSGALG00010003920	Transcript	ENSGALT00010009075.1	protein_coding	-	-	-	-	-	-	-	-	-	rs741545993	C	C/T	100935	-1	-	EntrezGene	-	-	-	-	-	P1	-	Ensembl	-	-	-	-	-	-	-	-	-	-
.	1:168542372-168542372	T	downstream_gene_variant	MODIFIER	RCBTB2	ENSGALG00010003929	Transcript	ENSGALT00010009098.1	protein_coding	-	-	-	-	-	-	-	-	-	rs741545993	C	C/T	171412	-1	-	Uniprot_gn	-	-	-	-	-	P1	-	Ensembl	-	-	-	-	-	-	-	-	-	-
.	1:168542372-168542372	T	downstream_gene_variant	MODIFIER	RCBTB2	ENSGALG00010003929	Transcript	ENSGALT00010009102.1	protein_coding	-	-	-	-	-	-	-	-	-	rs741545993	C	C/T	170972	-1	-	Uniprot_gn	-	-	-	-	-	-	-	Ensembl	-	-	-	-	-	-	-	-	-	-
.	1:168542372-168542372	T	downstream_gene_variant	MODIFIER	-	ENSGALG00010004270	Transcript	ENSGALT00010009991.1	lncRNA	-	-	-	-	-	-	-	-	-	rs741545993	C	C/T	189782	1	-	-	-	-	-	-	-	-	-	Ensembl	-	-	-	-	-	-	-	-	-	-
.	1:168542372-168542372	T	downstream_gene_variant	MODIFIER	-	ENSGALG00010004271	Transcript	ENSGALT00010009993.1	lncRNA	-	-	-	-	-	-	-	-	-	rs741545993	C	C/T	168310	1	-	-	-	-	-	-	-	-	-	Ensembl	-	-	-	-	-	-	-	-	-	-
.	1:168542372-168542372	T	downstream_gene_variant	MODIFIER	-	ENSGALG00010004272	Transcript	ENSGALT00010009994.1	lncRNA	-	-	-	-	-	-	-	-	-	rs741545993	C	C/T	38311	-1	-	-	-	-	-	-	-	-	-	Ensembl	-	-	-	-	-	-	-	-	-	-
.	1:168542372-168542372	T	upstream_gene_variant	MODIFIER	-	ENSGALG00010004459	Transcript	ENSGALT00010010403.1	lncRNA	-	-	-	-	-	-	-	-	-	rs741545993	C	C/T	197491	-1	-	-	-	-	-	-	-	-	-	Ensembl	-	-	-	-	-	-	-	-	-	-
.	1:168542372-168542372	T	upstream_gene_variant	MODIFIER	-	ENSGALG00010004459	Transcript	ENSGALT00010010409.1	lncRNA	-	-	-	-	-	-	-	-	-	rs741545993	C	C/T	181649	-1	-	-	-	-	-	-	-	-	-	Ensembl	-	-	-	-	-	-	-	-	-	-
.	1:168542372-168542372	T	upstream_gene_variant	MODIFIER	-	ENSGALG00010004459	Transcript	ENSGALT00010010410.1	lncRNA	-	-	-	-	-	-	-	-	-	rs741545993	C	C/T	181649	-1	-	-	-	-	-	-	-	-	-	Ensembl	-	-	-	-	-	-	-	-	-	-
.	1:168542372-168542372	T	upstream_gene_variant	MODIFIER	-	ENSGALG00010004459	Transcript	ENSGALT00010010412.1	lncRNA	-	-	-	-	-	-	-	-	-	rs741545993	C	C/T	186847	-1	-	-	-	-	-	-	-	-	-	Ensembl	-	-	-	-	-	-	-	-	-	-
.	1:168542372-168542372	T	upstream_gene_variant	MODIFIER	-	ENSGALG00010004459	Transcript	ENSGALT00010010414.1	lncRNA	-	-	-	-	-	-	-	-	-	rs741545993	C	C/T	181675	-1	-	-	-	-	-	-	-	-	-	Ensembl	-	-	-	-	-	-	-	-	-	-
.	1:168542372-168542372	T	downstream_gene_variant	MODIFIER	-	ENSGALG00010004469	Transcript	ENSGALT00010010426.1	lncRNA	-	-	-	-	-	-	-	-	-	rs741545993	C	C/T	43891	-1	-	-	-	-	-	-	-	-	-	Ensembl	-	-	-	-	-	-	-	-	-	-
.	1:168542372-168542372	T	downstream_gene_variant	MODIFIER	-	ENSGALG00010004469	Transcript	ENSGALT00010010428.1	lncRNA	-	-	-	-	-	-	-	-	-	rs741545993	C	C/T	43975	-1	-	-	-	-	-	-	-	-	-	Ensembl	-	-	-	-	-	-	-	-	-	-
.	1:168542372-168542372	T	downstream_gene_variant	MODIFIER	-	ENSGALG00010004469	Transcript	ENSGALT00010010430.1	lncRNA	-	-	-	-	-	-	-	-	-	rs741545993	C	C/T	45987	-1	-	-	-	-	-	-	-	-	-	Ensembl	-	-	-	-	-	-	-	-	-	-
.	1:168542372-168542372	T	downstream_gene_variant	MODIFIER	-	ENSGALG00010004469	Transcript	ENSGALT00010010434.1	lncRNA	-	-	-	-	-	-	-	-	-	rs741545993	C	C/T	46233	-1	-	-	-	-	-	-	-	-	-	Ensembl	-	-	-	-	-	-	-	-	-	-
.	1:168542372-168542372	T	downstream_gene_variant	MODIFIER	-	ENSGALG00010004469	Transcript	ENSGALT00010010436.1	lncRNA	-	-	-	-	-	-	-	-	-	rs741545993	C	C/T	49789	-1	-	-	-	-	-	-	-	-	-	Ensembl	-	-	-	-	-	-	-	-	-	-
.	1:168542372-168542372	T	intron_variant	MODIFIER	SUCLA2	418857	Transcript	NM_001006271.2	protein_coding	-	45698	-	-	-	-	-	-	-	rs741545993	C	C/T	-	-1	-	EntrezGene	-	-	-	-	-	-	-	RefSeq	-	-	-	-	-	-	-	-	-	-
.	1:168542372-168542372	T	intron_variant,non_coding_transcript_variant	MODIFIER	-	NM_001006271	Transcript	NM_001006271.2	cDNA	-	45698	-	-	-	-	-	-	-	rs741545993	C	C/T	-	-1	-	-	-	-	-	-	-	-	-	RefSeq	-	-	-	-	-	-	-	-	-	-
.	1:168542372-168542372	T	upstream_gene_variant	MODIFIER	RB1	386582	Transcript	NM_204419.1	protein_coding	-	-	-	-	-	-	-	-	-	rs741545993	C	C/T	90645	1	-	EntrezGene	-	-	-	-	-	-	-	RefSeq	-	-	-	-	-	-	-	-	-	-
.	1:168542372-168542372	T	upstream_gene_variant	MODIFIER	-	NM_204419	Transcript	NM_204419.2	cDNA	-	-	-	-	-	-	-	-	-	rs741545993	C	C/T	90591	1	-	-	-	-	-	-	-	-	-	RefSeq	-	-	-	-	-	-	-	-	-	-
.	1:168542372-168542372	T	upstream_gene_variant	MODIFIER	ITM2B	395969	Transcript	NM_205085.2	protein_coding	-	-	-	-	-	-	-	-	-	rs741545993	C	C/T	53707	1	-	EntrezGene	-	-	-	-	-	-	-	RefSeq	-	-	-	-	-	-	-	-	-	-
.	1:168542372-168542372	T	upstream_gene_variant	MODIFIER	-	NM_205085	Transcript	NM_205085.3	cDNA	-	-	-	-	-	-	-	-	-	rs741545993	C	C/T	53765	1	-	-	-	-	-	-	-	-	-	RefSeq	-	-	-	-	-	-	-	-	-	-
.	1:168542372-168542372	T	downstream_gene_variant	MODIFIER	LPAR6	396118	Transcript	NM_205199.2	protein_coding	-	-	-	-	-	-	-	-	-	rs741545993	C	C/T	134892	-1	-	EntrezGene	-	-	-	-	-	-	-	RefSeq	-	-	-	-	-	-	-	-	-	-
.	1:168542372-168542372	T	upstream_gene_variant	MODIFIER	-	NM_205199	Transcript	NM_205199.2	cDNA	-	-	-	-	-	-	-	-	-	rs741545993	C	C/T	134892	1	-	-	-	-	-	-	-	-	-	RefSeq	-	-	-	-	-	-	-	-	-	-
.	1:168542372-168542372	T	upstream_gene_variant	MODIFIER	NUDT15	418858	Transcript	XM_004938701.4	protein_coding	-	-	-	-	-	-	-	-	-	rs741545993	C	C/T	12382	1	-	EntrezGene	-	-	-	-	-	-	-	RefSeq	-	-	-	-	-	-	-	-	-	-
.	1:168542372-168542372	T	downstream_gene_variant	MODIFIER	MED4	418859	Transcript	XM_004938702.4	protein_coding	-	-	-	-	-	-	-	-	-	rs741545993	C	C/T	18332	-1	-	EntrezGene	-	-	-	-	-	-	-	RefSeq	-	-	-	-	-	-	-	-	-	-
.	1:168542372-168542372	T	upstream_gene_variant	MODIFIER	ITM2B	395969	Transcript	XM_015275287.3	protein_coding	-	-	-	-	-	-	-	-	-	rs741545993	C	C/T	53702	1	-	EntrezGene	-	-	-	-	-	-	-	RefSeq	-	-	-	-	-	-	-	-	-	-
.	1:168542372-168542372	T	downstream_gene_variant	MODIFIER	RCBTB2	418861	Transcript	XM_015276410.3	protein_coding	-	-	-	-	-	-	-	-	-	rs741545993	C	C/T	169208	-1	-	EntrezGene	-	-	-	-	-	-	-	RefSeq	-	-	-	-	-	-	-	-	-	-
.	1:168542372-168542372	T	downstream_gene_variant	MODIFIER	RCBTB2	418861	Transcript	XM_015276421.3	protein_coding	-	-	-	-	-	-	-	-	-	rs741545993	C	C/T	169208	-1	-	EntrezGene	-	-	-	-	-	-	-	RefSeq	-	-	-	-	-	-	-	-	-	-
.	1:168542372-168542372	T	downstream_gene_variant	MODIFIER	RCBTB2	418861	Transcript	XM_015276432.3	protein_coding	-	-	-	-	-	-	-	-	-	rs741545993	C	C/T	169208	-1	-	EntrezGene	-	-	-	-	-	-	-	RefSeq	-	-	-	-	-	-	-	-	-	-
.	1:168542372-168542372	T	downstream_gene_variant	MODIFIER	RCBTB2	418861	Transcript	XM_025146808.2	protein_coding	-	-	-	-	-	-	-	-	-	rs741545993	C	C/T	169208	-1	-	EntrezGene	-	-	-	-	-	-	-	RefSeq	-	-	-	-	-	-	-	-	-	-
.	1:168542372-168542372	T	downstream_gene_variant	MODIFIER	RCBTB2	418861	Transcript	XM_025146809.2	protein_coding	-	-	-	-	-	-	-	-	-	rs741545993	C	C/T	169208	-1	-	EntrezGene	-	-	-	-	-	-	-	RefSeq	-	-	-	-	-	-	-	-	-	-
.	1:168542372-168542372	T	downstream_gene_variant	MODIFIER	RCBTB2	418861	Transcript	XM_025146810.2	protein_coding	-	-	-	-	-	-	-	-	-	rs741545993	C	C/T	169208	-1	-	EntrezGene	-	-	-	-	-	-	-	RefSeq	-	-	-	-	-	-	-	-	-	-
.	1:168542372-168542372	T	downstream_gene_variant	MODIFIER	RCBTB2	418861	Transcript	XM_025146811.2	protein_coding	-	-	-	-	-	-	-	-	-	rs741545993	C	C/T	169208	-1	-	EntrezGene	-	-	-	-	-	-	-	RefSeq	-	-	-	-	-	-	-	-	-	-
.	1:168542372-168542372	T	downstream_gene_variant	MODIFIER	RCBTB2	418861	Transcript	XM_040666163.1	protein_coding	-	-	-	-	-	-	-	-	-	rs741545993	C	C/T	169208	-1	-	EntrezGene	-	-	-	-	-	-	-	RefSeq	-	-	-	-	-	-	-	-	-	-
.	1:168542372-168542372	T	downstream_gene_variant	MODIFIER	RCBTB2	418861	Transcript	XM_040666200.1	protein_coding	-	-	-	-	-	-	-	-	-	rs741545993	C	C/T	169208	-1	-	EntrezGene	-	-	-	-	-	-	-	RefSeq	-	-	-	-	-	-	-	-	-	-
.	1:168542372-168542372	T	downstream_gene_variant	MODIFIER	RCBTB2	418861	Transcript	XM_040666224.1	protein_coding	-	-	-	-	-	-	-	-	-	rs741545993	C	C/T	169208	-1	-	EntrezGene	-	-	-	-	-	-	-	RefSeq	-	-	-	-	-	-	-	-	-	-
.	1:168542372-168542372	T	upstream_gene_variant	MODIFIER	NUDT15	418858	Transcript	XM_417053.7	protein_coding	-	-	-	-	-	-	-	-	-	rs741545993	C	C/T	12382	1	-	EntrezGene	-	-	-	-	-	-	-	RefSeq	-	-	-	-	-	-	-	-	-	-
.	1:186763208-186763208	C	upstream_gene_variant	MODIFIER	FAT3	ENSGALG00010007920	Transcript	ENSGALT00010018866.1	protein_coding	-	-	-	-	-	-	-	-	-	rs313152089	G	G/C	169342	-1	-	EntrezGene	-	-	-	-	-	-	-	Ensembl	-	-	-	-	-	-	-	-	-	-
.	1:186763208-186763208	C	upstream_gene_variant	MODIFIER	FAT3	ENSGALG00010007920	Transcript	ENSGALT00010018867.1	protein_coding	-	-	-	-	-	-	-	-	-	rs313152089	G	G/C	169342	-1	-	EntrezGene	-	-	-	-	-	-	-	Ensembl	-	-	-	-	-	-	-	-	-	-
.	1:186763208-186763208	C	upstream_gene_variant	MODIFIER	FAT3	ENSGALG00010007920	Transcript	ENSGALT00010018868.1	protein_coding	-	-	-	-	-	-	-	-	-	rs313152089	G	G/C	169342	-1	-	EntrezGene	-	-	-	-	-	-	-	Ensembl	-	-	-	-	-	-	-	-	-	-
.	1:186763208-186763208	C	upstream_gene_variant	MODIFIER	FAT3	ENSGALG00010007920	Transcript	ENSGALT00010018869.1	protein_coding	-	-	-	-	-	-	-	-	-	rs313152089	G	G/C	169342	-1	-	EntrezGene	-	-	-	-	-	-	-	Ensembl	-	-	-	-	-	-	-	-	-	-
.	1:186763208-186763208	C	upstream_gene_variant	MODIFIER	FAT3	ENSGALG00010007920	Transcript	ENSGALT00010018870.1	protein_coding	-	-	-	-	-	-	-	-	-	rs313152089	G	G/C	169342	-1	-	EntrezGene	-	-	-	-	-	P1	-	Ensembl	-	-	-	-	-	-	-	-	-	-
.	1:186763208-186763208	C	upstream_gene_variant	MODIFIER	FAT3	ENSGALG00010007920	Transcript	ENSGALT00010018872.1	protein_coding	-	-	-	-	-	-	-	-	-	rs313152089	G	G/C	169342	-1	-	EntrezGene	-	-	-	-	-	-	-	Ensembl	-	-	-	-	-	-	-	-	-	-
.	1:186763208-186763208	C	upstream_gene_variant	MODIFIER	FAT3	ENSGALG00010007920	Transcript	ENSGALT00010018874.1	protein_coding	-	-	-	-	-	-	-	-	-	rs313152089	G	G/C	169342	-1	-	EntrezGene	-	-	-	-	-	-	-	Ensembl	-	-	-	-	-	-	-	-	-	-
.	1:186763208-186763208	C	upstream_gene_variant	MODIFIER	-	ENSGALG00010009248	Transcript	ENSGALT00010022042.1	lncRNA	-	-	-	-	-	-	-	-	-	rs313152089	G	G/C	147358	-1	-	-	-	-	-	-	-	-	-	Ensembl	-	-	-	-	-	-	-	-	-	-
.	1:186763208-186763208	C	upstream_gene_variant	MODIFIER	-	ENSGALG00010009249	Transcript	ENSGALT00010022048.1	lncRNA	-	-	-	-	-	-	-	-	-	rs313152089	G	G/C	85832	-1	-	-	-	-	-	-	-	-	-	Ensembl	-	-	-	-	-	-	-	-	-	-
.	1:186763208-186763208	C	intron_variant,non_coding_transcript_variant	MODIFIER	-	ENSGALG00010009251	Transcript	ENSGALT00010022050.1	lncRNA	-	45661	-	-	-	-	-	-	-	rs313152089	G	G/C	-	-1	-	-	-	-	-	-	-	-	-	Ensembl	-	-	-	-	-	-	-	-	-	-
.	1:186763208-186763208	C	upstream_gene_variant	MODIFIER	-	ENSGALG00010009251	Transcript	ENSGALT00010022051.1	lncRNA	-	-	-	-	-	-	-	-	-	rs313152089	G	G/C	37422	-1	-	-	-	-	-	-	-	-	-	Ensembl	-	-	-	-	-	-	-	-	-	-
.	1:186763208-186763208	C	downstream_gene_variant	MODIFIER	-	ENSGALG00010009255	Transcript	ENSGALT00010022058.1	lncRNA	-	-	-	-	-	-	-	-	-	rs313152089	G	G/C	38429	1	-	-	-	-	-	-	-	-	-	Ensembl	-	-	-	-	-	-	-	-	-	-
.	1:186763208-186763208	C	downstream_gene_variant	MODIFIER	-	ENSGALG00010009255	Transcript	ENSGALT00010022060.1	lncRNA	-	-	-	-	-	-	-	-	-	rs313152089	G	G/C	38429	1	-	-	-	-	-	-	-	-	-	Ensembl	-	-	-	-	-	-	-	-	-	-
.	1:186763208-186763208	C	upstream_gene_variant	MODIFIER	-	ENSGALG00010009260	Transcript	ENSGALT00010022064.1	lncRNA	-	-	-	-	-	-	-	-	-	rs313152089	G	G/C	33399	1	-	-	-	-	-	-	-	-	-	Ensembl	-	-	-	-	-	-	-	-	-	-
.	1:186763208-186763208	C	upstream_gene_variant	MODIFIER	-	ENSGALG00010009380	Transcript	ENSGALT00010022379.1	lncRNA	-	-	-	-	-	-	-	-	-	rs313152089	G	G/C	70642	1	-	-	-	-	-	-	-	-	-	Ensembl	-	-	-	-	-	-	-	-	-	-
.	1:186763208-186763208	C	upstream_gene_variant	MODIFIER	-	ENSGALG00010009380	Transcript	ENSGALT00010022380.1	lncRNA	-	-	-	-	-	-	-	-	-	rs313152089	G	G/C	156117	1	-	-	-	-	-	-	-	-	-	Ensembl	-	-	-	-	-	-	-	-	-	-
.	1:186763208-186763208	C	upstream_gene_variant	MODIFIER	-	ENSGALG00010009380	Transcript	ENSGALT00010022381.1	lncRNA	-	-	-	-	-	-	-	-	-	rs313152089	G	G/C	159904	1	-	-	-	-	-	-	-	-	-	Ensembl	-	-	-	-	-	-	-	-	-	-
.	1:186763208-186763208	C	upstream_gene_variant	MODIFIER	-	ENSGALG00010009380	Transcript	ENSGALT00010022382.1	lncRNA	-	-	-	-	-	-	-	-	-	rs313152089	G	G/C	162750	1	-	-	-	-	-	-	-	-	-	Ensembl	-	-	-	-	-	-	-	-	-	-
.	1:186763208-186763208	C	upstream_gene_variant	MODIFIER	-	ENSGALG00010009380	Transcript	ENSGALT00010022383.1	lncRNA	-	-	-	-	-	-	-	-	-	rs313152089	G	G/C	163797	1	-	-	-	-	-	-	-	-	-	Ensembl	-	-	-	-	-	-	-	-	-	-
.	1:186763208-186763208	C	upstream_gene_variant	MODIFIER	FAT3	395167	Transcript	NM_001111323.1	protein_coding	-	-	-	-	-	-	-	-	-	rs313152089	G	G/C	169332	-1	-	EntrezGene	-	-	-	-	-	-	-	RefSeq	-	-	-	-	-	-	-	-	-	-
.	1:186763208-186763208	C	upstream_gene_variant	MODIFIER	-	NM_001111323	Transcript	NM_001111323.1	cDNA	-	-	-	-	-	-	-	-	-	rs313152089	G	G/C	169342	-1	-	-	-	-	-	-	-	-	-	RefSeq	-	-	-	-	-	-	-	-	-	-
.	1:186763208-186763208	C	upstream_gene_variant	MODIFIER	FAT3	395167	Transcript	XM_015279827.3	protein_coding	-	-	-	-	-	-	-	-	-	rs313152089	G	G/C	102206	-1	-	EntrezGene	-	-	-	-	-	-	-	RefSeq	-	-	-	-	-	-	-	-	-	-
.	1:186763208-186763208	C	upstream_gene_variant	MODIFIER	FAT3	395167	Transcript	XM_015279835.3	protein_coding	-	-	-	-	-	-	-	-	-	rs313152089	G	G/C	169097	-1	-	EntrezGene	-	-	-	-	-	-	-	RefSeq	-	-	-	-	-	-	-	-	-	-
.	1:186763208-186763208	C	upstream_gene_variant	MODIFIER	FAT3	395167	Transcript	XM_040703588.1	protein_coding	-	-	-	-	-	-	-	-	-	rs313152089	G	G/C	168804	-1	-	EntrezGene	-	-	-	-	-	-	-	RefSeq	-	-	-	-	-	-	-	-	-	-
.	1:186763208-186763208	C	upstream_gene_variant	MODIFIER	FAT3	395167	Transcript	XM_040703620.1	protein_coding	-	-	-	-	-	-	-	-	-	rs313152089	G	G/C	169858	-1	-	EntrezGene	-	-	-	-	-	-	-	RefSeq	-	-	-	-	-	-	-	-	-	-
.	1:186763208-186763208	C	upstream_gene_variant	MODIFIER	FAT3	395167	Transcript	XM_040703653.1	protein_coding	-	-	-	-	-	-	-	-	-	rs313152089	G	G/C	126442	-1	-	EntrezGene	-	-	-	-	-	-	-	RefSeq	-	-	-	-	-	-	-	-	-	-
.	1:186763208-186763208	C	upstream_gene_variant	MODIFIER	FAT3	395167	Transcript	XM_040703741.1	protein_coding	-	-	-	-	-	-	-	-	-	rs313152089	G	G/C	171892	-1	-	EntrezGene	-	-	-	-	-	-	-	RefSeq	-	-	-	-	-	-	-	-	-	-
.	1:186763208-186763208	C	upstream_gene_variant	MODIFIER	FAT3	395167	Transcript	XM_040703797.1	protein_coding	-	-	-	-	-	-	-	-	-	rs313152089	G	G/C	126443	-1	-	EntrezGene	-	-	-	-	-	-	-	RefSeq	-	-	-	-	-	-	-	-	-	-
.	1:186763208-186763208	C	upstream_gene_variant	MODIFIER	FAT3	395167	Transcript	XM_040703819.1	protein_coding	-	-	-	-	-	-	-	-	-	rs313152089	G	G/C	126446	-1	-	EntrezGene	-	-	-	-	-	-	-	RefSeq	-	-	-	-	-	-	-	-	-	-
.	1:186763208-186763208	C	upstream_gene_variant	MODIFIER	FAT3	395167	Transcript	XM_040703842.1	protein_coding	-	-	-	-	-	-	-	-	-	rs313152089	G	G/C	169097	-1	-	EntrezGene	-	-	-	-	-	-	-	RefSeq	-	-	-	-	-	-	-	-	-	-
.	1:186763208-186763208	C	upstream_gene_variant	MODIFIER	FAT3	395167	Transcript	XM_040703880.1	protein_coding	-	-	-	-	-	-	-	-	-	rs313152089	G	G/C	169098	-1	-	EntrezGene	-	-	-	-	-	-	-	RefSeq	-	-	-	-	-	-	-	-	-	-
.	1:186763208-186763208	C	upstream_gene_variant	MODIFIER	FAT3	395167	Transcript	XM_040703910.1	protein_coding	-	-	-	-	-	-	-	-	-	rs313152089	G	G/C	169097	-1	-	EntrezGene	-	-	-	-	-	-	-	RefSeq	-	-	-	-	-	-	-	-	-	-
.	1:186763208-186763208	C	upstream_gene_variant	MODIFIER	FAT3	395167	Transcript	XM_040703936.1	protein_coding	-	-	-	-	-	-	-	-	-	rs313152089	G	G/C	169098	-1	-	EntrezGene	-	-	-	-	-	-	-	RefSeq	-	-	-	-	-	-	-	-	-	-
.	1:186763208-186763208	C	upstream_gene_variant	MODIFIER	FAT3	395167	Transcript	XM_040703965.1	protein_coding	-	-	-	-	-	-	-	-	-	rs313152089	G	G/C	169097	-1	-	EntrezGene	-	-	-	-	-	-	-	RefSeq	-	-	-	-	-	-	-	-	-	-
.	1:186763208-186763208	C	upstream_gene_variant	MODIFIER	FAT3	395167	Transcript	XM_040704028.1	protein_coding	-	-	-	-	-	-	-	-	-	rs313152089	G	G/C	169097	-1	-	EntrezGene	-	-	-	-	-	-	-	RefSeq	-	-	-	-	-	-	-	-	-	-
.	1:186763208-186763208	C	upstream_gene_variant	MODIFIER	FAT3	395167	Transcript	XM_040704073.1	protein_coding	-	-	-	-	-	-	-	-	-	rs313152089	G	G/C	169097	-1	-	EntrezGene	-	-	-	-	-	-	-	RefSeq	-	-	-	-	-	-	-	-	-	-
.	1:186763208-186763208	C	upstream_gene_variant	MODIFIER	FAT3	395167	Transcript	XM_040704113.1	protein_coding	-	-	-	-	-	-	-	-	-	rs313152089	G	G/C	169097	-1	-	EntrezGene	-	-	-	-	-	-	-	RefSeq	-	-	-	-	-	-	-	-	-	-
.	1:186763208-186763208	C	downstream_gene_variant	MODIFIER	LOC107052329	107052329	Transcript	XR_001464771.3	lncRNA	-	-	-	-	-	-	-	-	-	rs313152089	G	G/C	54924	1	-	EntrezGene	-	-	-	-	-	-	-	RefSeq	-	-	-	-	-	-	-	-	-	-
.	1:186763208-186763208	C	downstream_gene_variant	MODIFIER	LOC107052329	107052329	Transcript	XR_005844877.1	lncRNA	-	-	-	-	-	-	-	-	-	rs313152089	G	G/C	54924	1	-	EntrezGene	-	-	-	-	-	-	-	RefSeq	-	-	-	-	-	-	-	-	-	-
.	1:186763208-186763208	C	downstream_gene_variant	MODIFIER	LOC107052329	107052329	Transcript	XR_005844882.1	lncRNA	-	-	-	-	-	-	-	-	-	rs313152089	G	G/C	54924	1	-	EntrezGene	-	-	-	-	-	-	-	RefSeq	-	-	-	-	-	-	-	-	-	-
.	1:186763208-186763208	C	downstream_gene_variant	MODIFIER	LOC107052329	107052329	Transcript	XR_005844883.1	lncRNA	-	-	-	-	-	-	-	-	-	rs313152089	G	G/C	54924	1	-	EntrezGene	-	-	-	-	-	-	-	RefSeq	-	-	-	-	-	-	-	-	-	-
.	1:186763208-186763208	C	downstream_gene_variant	MODIFIER	LOC107052329	107052329	Transcript	XR_005844885.1	lncRNA	-	-	-	-	-	-	-	-	-	rs313152089	G	G/C	54924	1	-	EntrezGene	-	-	-	-	-	-	-	RefSeq	-	-	-	-	-	-	-	-	-	-
.	1:186763208-186763208	C	downstream_gene_variant	MODIFIER	LOC107052329	107052329	Transcript	XR_005844888.1	lncRNA	-	-	-	-	-	-	-	-	-	rs313152089	G	G/C	54924	1	-	EntrezGene	-	-	-	-	-	-	-	RefSeq	-	-	-	-	-	-	-	-	-	-
.	1:186763208-186763208	C	downstream_gene_variant	MODIFIER	LOC107052329	107052329	Transcript	XR_005844889.1	lncRNA	-	-	-	-	-	-	-	-	-	rs313152089	G	G/C	54924	1	-	EntrezGene	-	-	-	-	-	-	-	RefSeq	-	-	-	-	-	-	-	-	-	-
.	1:186763208-186763208	C	downstream_gene_variant	MODIFIER	LOC107052329	107052329	Transcript	XR_005844890.1	lncRNA	-	-	-	-	-	-	-	-	-	rs313152089	G	G/C	54924	1	-	EntrezGene	-	-	-	-	-	-	-	RefSeq	-	-	-	-	-	-	-	-	-	-
.	1:186763208-186763208	C	downstream_gene_variant	MODIFIER	LOC107052329	107052329	Transcript	XR_005844891.1	lncRNA	-	-	-	-	-	-	-	-	-	rs313152089	G	G/C	54924	1	-	EntrezGene	-	-	-	-	-	-	-	RefSeq	-	-	-	-	-	-	-	-	-	-
.	1:186763208-186763208	C	downstream_gene_variant	MODIFIER	LOC107052329	107052329	Transcript	XR_005844893.1	lncRNA	-	-	-	-	-	-	-	-	-	rs313152089	G	G/C	54924	1	-	EntrezGene	-	-	-	-	-	-	-	RefSeq	-	-	-	-	-	-	-	-	-	-
.	1:186763208-186763208	C	downstream_gene_variant	MODIFIER	LOC107052329	107052329	Transcript	XR_005844897.1	lncRNA	-	-	-	-	-	-	-	-	-	rs313152089	G	G/C	54924	1	-	EntrezGene	-	-	-	-	-	-	-	RefSeq	-	-	-	-	-	-	-	-	-	-
.	1:186763208-186763208	C	downstream_gene_variant	MODIFIER	LOC107052329	107052329	Transcript	XR_005844898.1	lncRNA	-	-	-	-	-	-	-	-	-	rs313152089	G	G/C	54924	1	-	EntrezGene	-	-	-	-	-	-	-	RefSeq	-	-	-	-	-	-	-	-	-	-
.	1:186763208-186763208	C	downstream_gene_variant	MODIFIER	LOC107052329	107052329	Transcript	XR_005844901.1	lncRNA	-	-	-	-	-	-	-	-	-	rs313152089	G	G/C	54924	1	-	EntrezGene	-	-	-	-	-	-	-	RefSeq	-	-	-	-	-	-	-	-	-	-
.	1:186763208-186763208	C	downstream_gene_variant	MODIFIER	LOC107052329	107052329	Transcript	XR_005844902.1	lncRNA	-	-	-	-	-	-	-	-	-	rs313152089	G	G/C	54924	1	-	EntrezGene	-	-	-	-	-	-	-	RefSeq	-	-	-	-	-	-	-	-	-	-
.	1:186763208-186763208	C	downstream_gene_variant	MODIFIER	LOC107052329	107052329	Transcript	XR_005844903.1	lncRNA	-	-	-	-	-	-	-	-	-	rs313152089	G	G/C	54924	1	-	EntrezGene	-	-	-	-	-	-	-	RefSeq	-	-	-	-	-	-	-	-	-	-
.	1:186763208-186763208	C	downstream_gene_variant	MODIFIER	LOC107052329	107052329	Transcript	XR_005844905.1	lncRNA	-	-	-	-	-	-	-	-	-	rs313152089	G	G/C	54924	1	-	EntrezGene	-	-	-	-	-	-	-	RefSeq	-	-	-	-	-	-	-	-	-	-
.	1:186763208-186763208	C	downstream_gene_variant	MODIFIER	LOC107052329	107052329	Transcript	XR_005844906.1	lncRNA	-	-	-	-	-	-	-	-	-	rs313152089	G	G/C	54924	1	-	EntrezGene	-	-	-	-	-	-	-	RefSeq	-	-	-	-	-	-	-	-	-	-
.	1:186763208-186763208	C	downstream_gene_variant	MODIFIER	LOC107052329	107052329	Transcript	XR_005844912.1	lncRNA	-	-	-	-	-	-	-	-	-	rs313152089	G	G/C	54924	1	-	EntrezGene	-	-	-	-	-	-	-	RefSeq	-	-	-	-	-	-	-	-	-	-
.	1:186763208-186763208	C	downstream_gene_variant	MODIFIER	LOC107052329	107052329	Transcript	XR_005844916.1	lncRNA	-	-	-	-	-	-	-	-	-	rs313152089	G	G/C	54924	1	-	EntrezGene	-	-	-	-	-	-	-	RefSeq	-	-	-	-	-	-	-	-	-	-
.	1:186763208-186763208	C	downstream_gene_variant	MODIFIER	LOC107052329	107052329	Transcript	XR_005844918.1	lncRNA	-	-	-	-	-	-	-	-	-	rs313152089	G	G/C	54924	1	-	EntrezGene	-	-	-	-	-	-	-	RefSeq	-	-	-	-	-	-	-	-	-	-
.	1:186763208-186763208	C	downstream_gene_variant	MODIFIER	LOC107052329	107052329	Transcript	XR_005844923.1	lncRNA	-	-	-	-	-	-	-	-	-	rs313152089	G	G/C	54924	1	-	EntrezGene	-	-	-	-	-	-	-	RefSeq	-	-	-	-	-	-	-	-	-	-
.	1:186763208-186763208	C	downstream_gene_variant	MODIFIER	LOC107052329	107052329	Transcript	XR_005844924.1	lncRNA	-	-	-	-	-	-	-	-	-	rs313152089	G	G/C	54924	1	-	EntrezGene	-	-	-	-	-	-	-	RefSeq	-	-	-	-	-	-	-	-	-	-
.	1:186763208-186763208	C	downstream_gene_variant	MODIFIER	LOC107052329	107052329	Transcript	XR_005844927.1	lncRNA	-	-	-	-	-	-	-	-	-	rs313152089	G	G/C	54924	1	-	EntrezGene	-	-	-	-	-	-	-	RefSeq	-	-	-	-	-	-	-	-	-	-
.	1:186763208-186763208	C	downstream_gene_variant	MODIFIER	LOC107052329	107052329	Transcript	XR_005844928.1	lncRNA	-	-	-	-	-	-	-	-	-	rs313152089	G	G/C	54924	1	-	EntrezGene	-	-	-	-	-	-	-	RefSeq	-	-	-	-	-	-	-	-	-	-
.	1:186763208-186763208	C	upstream_gene_variant	MODIFIER	FAT3	395167	Transcript	XR_005861641.1	misc_RNA	-	-	-	-	-	-	-	-	-	rs313152089	G	G/C	169093	-1	-	EntrezGene	-	-	-	-	-	-	-	RefSeq	-	-	-	-	-	-	-	-	-	-
.	1:186763208-186763208	C	upstream_gene_variant	MODIFIER	FAT3	395167	Transcript	XR_005861649.1	misc_RNA	-	-	-	-	-	-	-	-	-	rs313152089	G	G/C	169079	-1	-	EntrezGene	-	-	-	-	-	-	-	RefSeq	-	-	-	-	-	-	-	-	-	-
.	1:187135072-187135072	A	upstream_gene_variant	MODIFIER	LOC121107436	121107436	Transcript	XR_005841588.1	lncRNA	-	-	-	-	-	-	-	-	-	rs734397937	G	G/A	70223	-1	-	EntrezGene	-	-	-	-	-	-	-	RefSeq	-	-	-	-	-	-	-	-	-	-
.	1:187135072-187135072	A	upstream_gene_variant	MODIFIER	LOC121107436	121107436	Transcript	XR_005841589.1	lncRNA	-	-	-	-	-	-	-	-	-	rs734397937	G	G/A	70223	-1	-	EntrezGene	-	-	-	-	-	-	-	RefSeq	-	-	-	-	-	-	-	-	-	-
.	1:187135072-187135072	A	upstream_gene_variant	MODIFIER	LOC121107437	121107437	Transcript	XR_005841590.1	lncRNA	-	-	-	-	-	-	-	-	-	rs734397937	G	G/A	68119	-1	-	EntrezGene	-	-	-	-	-	-	-	RefSeq	-	-	-	-	-	-	-	-	-	-
.	1:187135072-187135072	A	upstream_gene_variant	MODIFIER	LOC121107437	121107437	Transcript	XR_005841591.1	lncRNA	-	-	-	-	-	-	-	-	-	rs734397937	G	G/A	68119	-1	-	EntrezGene	-	-	-	-	-	-	-	RefSeq	-	-	-	-	-	-	-	-	-	-
.	1:187135072-187135072	A	upstream_gene_variant	MODIFIER	LOC121107437	121107437	Transcript	XR_005841592.1	lncRNA	-	-	-	-	-	-	-	-	-	rs734397937	G	G/A	68119	-1	-	EntrezGene	-	-	-	-	-	-	-	RefSeq	-	-	-	-	-	-	-	-	-	-
.	1:187135072-187135072	A	upstream_gene_variant	MODIFIER	LOC121107442	121107442	Transcript	XR_005841594.1	lncRNA	-	-	-	-	-	-	-	-	-	rs734397937	G	G/A	36524	-1	-	EntrezGene	-	-	-	-	-	-	-	RefSeq	-	-	-	-	-	-	-	-	-	-
.	1:187135072-187135072	A	upstream_gene_variant	MODIFIER	LOC121107443	121107443	Transcript	XR_005841596.1	lncRNA	-	-	-	-	-	-	-	-	-	rs734397937	G	G/A	32214	-1	-	EntrezGene	-	-	-	-	-	-	-	RefSeq	-	-	-	-	-	-	-	-	-	-
.	1:187135072-187135072	A	upstream_gene_variant	MODIFIER	LOC121107444	121107444	Transcript	XR_005841597.1	lncRNA	-	-	-	-	-	-	-	-	-	rs734397937	G	G/A	23632	-1	-	EntrezGene	-	-	-	-	-	-	-	RefSeq	-	-	-	-	-	-	-	-	-	-
.	1:187135072-187135072	A	intron_variant,non_coding_transcript_variant	MODIFIER	LOC121107445	121107445	Transcript	XR_005841598.1	lncRNA	-	45661	-	-	-	-	-	-	-	rs734397937	G	G/A	-	1	-	EntrezGene	-	-	-	-	-	-	-	RefSeq	-	-	-	-	-	-	-	-	-	-
.	1:187135072-187135072	A	intron_variant,non_coding_transcript_variant	MODIFIER	LOC121107445	121107445	Transcript	XR_005841599.1	lncRNA	-	45660	-	-	-	-	-	-	-	rs734397937	G	G/A	-	1	-	EntrezGene	-	-	-	-	-	-	-	RefSeq	-	-	-	-	-	-	-	-	-	-
.	1:187135072-187135072	A	upstream_gene_variant	MODIFIER	LOC121107446	121107446	Transcript	XR_005841600.1	lncRNA	-	-	-	-	-	-	-	-	-	rs734397937	G	G/A	108220	1	-	EntrezGene	-	-	-	-	-	-	-	RefSeq	-	-	-	-	-	-	-	-	-	-
.	1:187165852-187165852	T	downstream_gene_variant	MODIFIER	-	ENSGALG00010009261	Transcript	ENSGALT00010022067.1	lncRNA	-	-	-	-	-	-	-	-	-	rs733850648	C	C/T	185638	-1	-	-	-	-	-	-	-	-	-	Ensembl	-	-	-	-	-	-	-	-	-	-
.	1:187165852-187165852	T	upstream_gene_variant	MODIFIER	LOC121107436	121107436	Transcript	XR_005841588.1	lncRNA	-	-	-	-	-	-	-	-	-	rs733850648	C	C/T	101003	-1	-	EntrezGene	-	-	-	-	-	-	-	RefSeq	-	-	-	-	-	-	-	-	-	-
.	1:187165852-187165852	T	upstream_gene_variant	MODIFIER	LOC121107436	121107436	Transcript	XR_005841589.1	lncRNA	-	-	-	-	-	-	-	-	-	rs733850648	C	C/T	101003	-1	-	EntrezGene	-	-	-	-	-	-	-	RefSeq	-	-	-	-	-	-	-	-	-	-
.	1:187165852-187165852	T	upstream_gene_variant	MODIFIER	LOC121107437	121107437	Transcript	XR_005841590.1	lncRNA	-	-	-	-	-	-	-	-	-	rs733850648	C	C/T	98899	-1	-	EntrezGene	-	-	-	-	-	-	-	RefSeq	-	-	-	-	-	-	-	-	-	-
.	1:187165852-187165852	T	upstream_gene_variant	MODIFIER	LOC121107437	121107437	Transcript	XR_005841591.1	lncRNA	-	-	-	-	-	-	-	-	-	rs733850648	C	C/T	98899	-1	-	EntrezGene	-	-	-	-	-	-	-	RefSeq	-	-	-	-	-	-	-	-	-	-
.	1:187165852-187165852	T	upstream_gene_variant	MODIFIER	LOC121107437	121107437	Transcript	XR_005841592.1	lncRNA	-	-	-	-	-	-	-	-	-	rs733850648	C	C/T	98899	-1	-	EntrezGene	-	-	-	-	-	-	-	RefSeq	-	-	-	-	-	-	-	-	-	-
.	1:187165852-187165852	T	upstream_gene_variant	MODIFIER	LOC121107442	121107442	Transcript	XR_005841594.1	lncRNA	-	-	-	-	-	-	-	-	-	rs733850648	C	C/T	67304	-1	-	EntrezGene	-	-	-	-	-	-	-	RefSeq	-	-	-	-	-	-	-	-	-	-
.	1:187165852-187165852	T	upstream_gene_variant	MODIFIER	LOC121107443	121107443	Transcript	XR_005841596.1	lncRNA	-	-	-	-	-	-	-	-	-	rs733850648	C	C/T	62994	-1	-	EntrezGene	-	-	-	-	-	-	-	RefSeq	-	-	-	-	-	-	-	-	-	-
.	1:187165852-187165852	T	upstream_gene_variant	MODIFIER	LOC121107444	121107444	Transcript	XR_005841597.1	lncRNA	-	-	-	-	-	-	-	-	-	rs733850648	C	C/T	54412	-1	-	EntrezGene	-	-	-	-	-	-	-	RefSeq	-	-	-	-	-	-	-	-	-	-
.	1:187165852-187165852	T	downstream_gene_variant	MODIFIER	LOC121107445	121107445	Transcript	XR_005841598.1	lncRNA	-	-	-	-	-	-	-	-	-	rs733850648	C	C/T	26978	1	-	EntrezGene	-	-	-	-	-	-	-	RefSeq	-	-	-	-	-	-	-	-	-	-
.	1:187165852-187165852	T	downstream_gene_variant	MODIFIER	LOC121107445	121107445	Transcript	XR_005841599.1	lncRNA	-	-	-	-	-	-	-	-	-	rs733850648	C	C/T	26942	1	-	EntrezGene	-	-	-	-	-	-	-	RefSeq	-	-	-	-	-	-	-	-	-	-
.	1:187165852-187165852	T	upstream_gene_variant	MODIFIER	LOC121107446	121107446	Transcript	XR_005841600.1	lncRNA	-	-	-	-	-	-	-	-	-	rs733850648	C	C/T	77440	1	-	EntrezGene	-	-	-	-	-	-	-	RefSeq	-	-	-	-	-	-	-	-	-	-
.	1:192155965-192155965	C	intron_variant	MODIFIER	TENM4	ENSGALG00010009135	Transcript	ENSGALT00010021785.1	protein_coding	-	45683	-	-	-	-	-	-	-	-	T	T/C	-	1	-	EntrezGene	-	-	-	-	-	-	-	Ensembl	-	-	-	-	-	-	-	-	-	-
.	1:192155965-192155965	C	intron_variant	MODIFIER	TENM4	ENSGALG00010009135	Transcript	ENSGALT00010021795.1	protein_coding	-	45776	-	-	-	-	-	-	-	-	T	T/C	-	1	-	EntrezGene	-	-	-	-	-	P1	-	Ensembl	-	-	-	-	-	-	-	-	-	-
.	1:192155965-192155965	C	intron_variant	MODIFIER	TENM4	ENSGALG00010009135	Transcript	ENSGALT00010021799.1	protein_coding	-	45775	-	-	-	-	-	-	-	-	T	T/C	-	1	-	EntrezGene	-	-	-	-	-	-	-	Ensembl	-	-	-	-	-	-	-	-	-	-
.	1:192155965-192155965	C	intron_variant	MODIFIER	TENM4	ENSGALG00010009135	Transcript	ENSGALT00010021807.1	protein_coding	-	45746	-	-	-	-	-	-	-	-	T	T/C	-	1	-	EntrezGene	-	-	-	-	-	-	-	Ensembl	-	-	-	-	-	-	-	-	-	-
.	1:192155965-192155965	C	intron_variant	MODIFIER	TENM4	395406	Transcript	NM_001354731.2	protein_coding	-	4/31	-	-	-	-	-	-	-	-	T	T/C	-	1	-	EntrezGene	-	-	-	-	-	-	-	RefSeq	-	-	-	-	-	-	-	-	-	-
.	1:192155965-192155965	C	intron_variant,non_coding_transcript_variant	MODIFIER	-	NM_001354731	Transcript	NM_001354731.3	cDNA	-	45746	-	-	-	-	-	-	-	-	T	T/C	-	1	-	-	-	-	-	-	-	-	-	RefSeq	-	-	-	-	-	-	-	-	-	-
.	1:192155965-192155965	C	intron_variant	MODIFIER	TENM4	395406	Transcript	XM_040646792.1	protein_coding	-	6/33	-	-	-	-	-	-	-	-	T	T/C	-	1	-	EntrezGene	-	-	-	-	-	-	-	RefSeq	-	-	-	-	-	-	-	-	-	-
.	1:192155965-192155965	C	intron_variant	MODIFIER	TENM4	395406	Transcript	XM_040646824.1	protein_coding	-	5/32	-	-	-	-	-	-	-	-	T	T/C	-	1	-	EntrezGene	-	-	-	-	-	-	-	RefSeq	-	-	-	-	-	-	-	-	-	-
.	1:192155965-192155965	C	intron_variant	MODIFIER	TENM4	395406	Transcript	XM_040646855.1	protein_coding	-	6/33	-	-	-	-	-	-	-	-	T	T/C	-	1	-	EntrezGene	-	-	-	-	-	-	-	RefSeq	-	-	-	-	-	-	-	-	-	-
.	1:192155965-192155965	C	intron_variant	MODIFIER	TENM4	395406	Transcript	XM_040646876.1	protein_coding	-	5/32	-	-	-	-	-	-	-	-	T	T/C	-	1	-	EntrezGene	-	-	-	-	-	-	-	RefSeq	-	-	-	-	-	-	-	-	-	-
.	1:192155965-192155965	C	intron_variant	MODIFIER	TENM4	395406	Transcript	XM_040646907.1	protein_coding	-	7/34	-	-	-	-	-	-	-	-	T	T/C	-	1	-	EntrezGene	-	-	-	-	-	-	-	RefSeq	-	-	-	-	-	-	-	-	-	-
.	1:192155965-192155965	C	intron_variant	MODIFIER	TENM4	395406	Transcript	XM_040646932.1	protein_coding	-	5/32	-	-	-	-	-	-	-	-	T	T/C	-	1	-	EntrezGene	-	-	-	-	-	-	-	RefSeq	-	-	-	-	-	-	-	-	-	-
.	1:192155965-192155965	C	intron_variant	MODIFIER	TENM4	395406	Transcript	XM_040646975.1	protein_coding	-	6/32	-	-	-	-	-	-	-	-	T	T/C	-	1	-	EntrezGene	-	-	-	-	-	-	-	RefSeq	-	-	-	-	-	-	-	-	-	-
.	1:192155965-192155965	C	intron_variant	MODIFIER	TENM4	395406	Transcript	XM_040647002.1	protein_coding	-	6/32	-	-	-	-	-	-	-	-	T	T/C	-	1	-	EntrezGene	-	-	-	-	-	-	-	RefSeq	-	-	-	-	-	-	-	-	-	-
.	1:192155965-192155965	C	intron_variant	MODIFIER	TENM4	395406	Transcript	XM_040647034.1	protein_coding	-	6/31	-	-	-	-	-	-	-	-	T	T/C	-	1	-	EntrezGene	-	-	-	-	-	-	-	RefSeq	-	-	-	-	-	-	-	-	-	-
.	1:192155965-192155965	C	intron_variant	MODIFIER	TENM4	395406	Transcript	XM_040647067.1	protein_coding	-	6/32	-	-	-	-	-	-	-	-	T	T/C	-	1	-	EntrezGene	-	-	-	-	-	-	-	RefSeq	-	-	-	-	-	-	-	-	-	-
.	1:192155965-192155965	C	intron_variant	MODIFIER	TENM4	395406	Transcript	XM_040647089.1	protein_coding	-	6/31	-	-	-	-	-	-	-	-	T	T/C	-	1	-	EntrezGene	-	-	-	-	-	-	-	RefSeq	-	-	-	-	-	-	-	-	-	-
.	1:192155965-192155965	C	intron_variant	MODIFIER	TENM4	395406	Transcript	XM_040647131.1	protein_coding	-	6/32	-	-	-	-	-	-	-	-	T	T/C	-	1	-	EntrezGene	-	-	-	-	-	-	-	RefSeq	-	-	-	-	-	-	-	-	-	-
.	1:192155965-192155965	C	intron_variant	MODIFIER	TENM4	395406	Transcript	XM_040647159.1	protein_coding	-	5/32	-	-	-	-	-	-	-	-	T	T/C	-	1	-	EntrezGene	-	-	-	-	-	-	-	RefSeq	-	-	-	-	-	-	-	-	-	-
.	1:192155965-192155965	C	intron_variant	MODIFIER	TENM4	395406	Transcript	XM_040647186.1	protein_coding	-	5/32	-	-	-	-	-	-	-	-	T	T/C	-	1	-	EntrezGene	-	-	-	-	-	-	-	RefSeq	-	-	-	-	-	-	-	-	-	-
.	1:192155965-192155965	C	intron_variant	MODIFIER	TENM4	395406	Transcript	XM_040647231.1	protein_coding	-	4/31	-	-	-	-	-	-	-	-	T	T/C	-	1	-	EntrezGene	-	-	-	-	-	-	-	RefSeq	-	-	-	-	-	-	-	-	-	-
.	1:192155965-192155965	C	intron_variant	MODIFIER	TENM4	395406	Transcript	XM_040647283.1	protein_coding	-	4/31	-	-	-	-	-	-	-	-	T	T/C	-	1	-	EntrezGene	-	-	-	-	-	-	-	RefSeq	-	-	-	-	-	-	-	-	-	-
.	1:192155965-192155965	C	intron_variant	MODIFIER	TENM4	395406	Transcript	XM_040647301.1	protein_coding	-	45838	-	-	-	-	-	-	-	-	T	T/C	-	1	-	EntrezGene	-	-	-	-	-	-	-	RefSeq	-	-	-	-	-	-	-	-	-	-
.	1:192155965-192155965	C	intron_variant	MODIFIER	TENM4	395406	Transcript	XM_040647336.1	protein_coding	-	45808	-	-	-	-	-	-	-	-	T	T/C	-	1	-	EntrezGene	-	-	-	-	-	-	-	RefSeq	-	-	-	-	-	-	-	-	-	-
.	1:192155965-192155965	C	intron_variant	MODIFIER	TENM4	395406	Transcript	XM_040647359.1	protein_coding	-	45806	-	-	-	-	-	-	-	-	T	T/C	-	1	-	EntrezGene	-	-	-	-	-	-	-	RefSeq	-	-	-	-	-	-	-	-	-	-
.	10:4639361-4639361	C	downstream_gene_variant	MODIFIER	C2CD4A	ENSGALG00010024601	Transcript	ENSGALT00010060019.1	protein_coding	-	-	-	-	-	-	-	-	-	rs741471901	G	G/C	191589	1	-	Uniprot_gn	-	-	-	-	-	P1	-	Ensembl	-	-	-	-	-	-	-	-	-	-
.	10:4639361-4639361	C	downstream_gene_variant	MODIFIER	C2CD4A	ENSGALG00010024601	Transcript	ENSGALT00010060021.1	protein_coding	-	-	-	-	-	-	-	-	-	rs741471901	G	G/C	192405	1	-	Uniprot_gn	-	-	-	-	-	P1	-	Ensembl	-	-	-	-	-	-	-	-	-	-
.	10:4639361-4639361	C	downstream_gene_variant	MODIFIER	C2CD4A	ENSGALG00010024601	Transcript	ENSGALT00010060024.1	protein_coding	-	-	-	-	-	-	-	-	-	rs741471901	G	G/C	167038	1	-	Uniprot_gn	-	-	-	-	-	P1	-	Ensembl	-	-	-	-	-	-	-	-	-	-
.	10:4639361-4639361	C	downstream_gene_variant	MODIFIER	VPS13C	ENSGALG00010024618	Transcript	ENSGALT00010060080.1	protein_coding	-	-	-	-	-	-	-	-	-	rs741471901	G	G/C	86037	1	-	Uniprot_gn	-	-	-	-	-	-	-	Ensembl	-	-	-	-	-	-	-	-	-	-
.	10:4639361-4639361	C	downstream_gene_variant	MODIFIER	VPS13C	ENSGALG00010024618	Transcript	ENSGALT00010060083.1	protein_coding	-	-	-	-	-	-	-	-	-	rs741471901	G	G/C	93389	1	-	Uniprot_gn	-	-	-	-	-	A2	-	Ensembl	-	-	-	-	-	-	-	-	-	-
.	10:4639361-4639361	C	downstream_gene_variant	MODIFIER	VPS13C	ENSGALG00010024618	Transcript	ENSGALT00010060100.1	protein_coding	-	-	-	-	-	-	-	-	-	rs741471901	G	G/C	93389	1	-	Uniprot_gn	-	-	-	-	-	A2	-	Ensembl	-	-	-	-	-	-	-	-	-	-
.	10:4639361-4639361	C	downstream_gene_variant	MODIFIER	VPS13C	ENSGALG00010024618	Transcript	ENSGALT00010060121.1	protein_coding	-	-	-	-	-	-	-	-	-	rs741471901	G	G/C	86037	1	-	Uniprot_gn	-	-	-	-	-	A2	-	Ensembl	-	-	-	-	-	-	-	-	-	-
.	10:4639361-4639361	C	downstream_gene_variant	MODIFIER	VPS13C	ENSGALG00010024618	Transcript	ENSGALT00010060134.1	protein_coding	-	-	-	-	-	-	-	-	-	rs741471901	G	G/C	86037	1	-	Uniprot_gn	-	-	-	-	-	P2	-	Ensembl	-	-	-	-	-	-	-	-	-	-
.	10:4639361-4639361	C	downstream_gene_variant	MODIFIER	VPS13C	ENSGALG00010024618	Transcript	ENSGALT00010060143.1	protein_coding	-	-	-	-	-	-	-	-	-	rs741471901	G	G/C	86037	1	-	Uniprot_gn	-	-	-	-	-	A2	-	Ensembl	-	-	-	-	-	-	-	-	-	-
.	10:4639361-4639361	C	upstream_gene_variant	MODIFIER	RORA	ENSGALG00010024646	Transcript	ENSGALT00010060175.1	protein_coding	-	-	-	-	-	-	-	-	-	rs741471901	G	G/C	36925	1	-	EntrezGene	-	-	-	-	-	-	-	Ensembl	-	-	-	-	-	-	-	-	-	-
.	10:4639361-4639361	C	downstream_gene_variant	MODIFIER	-	ENSGALG00010025174	Transcript	ENSGALT00010061409.1	lncRNA	-	-	-	-	-	-	-	-	-	rs741471901	G	G/C	16167	1	-	-	-	-	-	-	-	-	-	Ensembl	-	-	-	-	-	-	-	-	-	-
.	10:4639361-4639361	C	downstream_gene_variant	MODIFIER	-	ENSGALG00010025174	Transcript	ENSGALT00010061411.1	lncRNA	-	-	-	-	-	-	-	-	-	rs741471901	G	G/C	8321	1	-	-	-	-	-	-	-	-	-	Ensembl	-	-	-	-	-	-	-	-	-	-
.	10:4639361-4639361	C	downstream_gene_variant	MODIFIER	-	ENSGALG00010025174	Transcript	ENSGALT00010061413.1	lncRNA	-	-	-	-	-	-	-	-	-	rs741471901	G	G/C	13301	1	-	-	-	-	-	-	-	-	-	Ensembl	-	-	-	-	-	-	-	-	-	-
.	10:4639361-4639361	C	downstream_gene_variant	MODIFIER	-	ENSGALG00010025174	Transcript	ENSGALT00010061414.1	lncRNA	-	-	-	-	-	-	-	-	-	rs741471901	G	G/C	14934	1	-	-	-	-	-	-	-	-	-	Ensembl	-	-	-	-	-	-	-	-	-	-
.	10:4639361-4639361	C	intron_variant,non_coding_transcript_variant	MODIFIER	-	ENSGALG00010025174	Transcript	ENSGALT00010061416.1	lncRNA	-	45719	-	-	-	-	-	-	-	rs741471901	G	G/C	-	1	-	-	-	-	-	-	-	-	-	Ensembl	-	-	-	-	-	-	-	-	-	-
.	10:4639361-4639361	C	upstream_gene_variant	MODIFIER	RORA	415377	Transcript	NM_001289887.1	protein_coding	-	-	-	-	-	-	-	-	-	rs741471901	G	G/C	68495	1	-	EntrezGene	-	-	-	-	-	-	-	RefSeq	-	-	-	-	-	-	-	-	-	-
.	10:4639361-4639361	C	downstream_gene_variant	MODIFIER	VPS13C	415376	Transcript	XM_001232999.5	protein_coding	-	-	-	-	-	-	-	-	-	rs741471901	G	G/C	84560	1	-	EntrezGene	-	-	-	-	-	-	-	RefSeq	-	-	-	-	-	-	-	-	-	-
.	10:4639361-4639361	C	downstream_gene_variant	MODIFIER	VPS13C	415376	Transcript	XM_004943746.3	protein_coding	-	-	-	-	-	-	-	-	-	rs741471901	G	G/C	84560	1	-	EntrezGene	-	-	-	-	-	-	-	RefSeq	-	-	-	-	-	-	-	-	-	-
.	10:4639361-4639361	C	upstream_gene_variant	MODIFIER	RORA	415377	Transcript	XM_004943750.4	protein_coding	-	-	-	-	-	-	-	-	-	rs741471901	G	G/C	68247	1	-	EntrezGene	-	-	-	-	-	-	-	RefSeq	-	-	-	-	-	-	-	-	-	-
.	10:4639361-4639361	C	upstream_gene_variant	MODIFIER	RORA	415377	Transcript	XM_015278887.3	protein_coding	-	-	-	-	-	-	-	-	-	rs741471901	G	G/C	36966	1	-	EntrezGene	-	-	-	-	-	-	-	RefSeq	-	-	-	-	-	-	-	-	-	-
.	10:4639361-4639361	C	downstream_gene_variant	MODIFIER	VPS13C	415376	Transcript	XM_015279011.3	protein_coding	-	-	-	-	-	-	-	-	-	rs741471901	G	G/C	92513	1	-	EntrezGene	-	-	-	-	-	-	-	RefSeq	-	-	-	-	-	-	-	-	-	-
.	10:4639361-4639361	C	upstream_gene_variant	MODIFIER	LOC101749938	101749938	Transcript	XM_040706820.1	protein_coding	-	-	-	-	-	-	-	-	-	rs741471901	G	G/C	167076	-1	-	EntrezGene	-	-	-	-	-	-	-	RefSeq	-	-	-	-	-	-	-	-	-	-
.	10:4639361-4639361	C	downstream_gene_variant	MODIFIER	C2CD4A	427491	Transcript	XM_425063.7	protein_coding	-	-	-	-	-	-	-	-	-	rs741471901	G	G/C	192440	1	-	EntrezGene	-	-	-	-	-	-	-	RefSeq	-	-	-	-	-	-	-	-	-	-
.	10:4639361-4639361	C	downstream_gene_variant	MODIFIER	VPS13C	415376	Transcript	XR_005862792.1	misc_RNA	-	-	-	-	-	-	-	-	-	rs741471901	G	G/C	101774	1	-	EntrezGene	-	-	-	-	-	-	-	RefSeq	-	-	-	-	-	-	-	-	-	-
.	10:4639361-4639361	C	upstream_gene_variant	MODIFIER	LOC101749938	101749938	Transcript	XR_005862795.1	misc_RNA	-	-	-	-	-	-	-	-	-	rs741471901	G	G/C	166416	-1	-	EntrezGene	-	-	-	-	-	-	-	RefSeq	-	-	-	-	-	-	-	-	-	-
.	10:4639361-4639361	C	upstream_gene_variant	MODIFIER	LOC101749938	101749938	Transcript	XR_005862796.1	misc_RNA	-	-	-	-	-	-	-	-	-	rs741471901	G	G/C	167076	-1	-	EntrezGene	-	-	-	-	-	-	-	RefSeq	-	-	-	-	-	-	-	-	-	-
.	10:4639361-4639361	C	downstream_gene_variant	MODIFIER	LOC121111659	121111659	Transcript	XR_005862801.1	lncRNA	-	-	-	-	-	-	-	-	-	rs741471901	G	G/C	78848	1	-	EntrezGene	-	-	-	-	-	-	-	RefSeq	-	-	-	-	-	-	-	-	-	-
.	10:4639361-4639361	C	upstream_gene_variant	MODIFIER	LOC121111660	121111660	Transcript	XR_005862802.1	lncRNA	-	-	-	-	-	-	-	-	-	rs741471901	G	G/C	47507	-1	-	EntrezGene	-	-	-	-	-	-	-	RefSeq	-	-	-	-	-	-	-	-	-	-
.	10:4639361-4639361	C	downstream_gene_variant	MODIFIER	LOC121111661	121111661	Transcript	XR_005862805.1	lncRNA	-	-	-	-	-	-	-	-	-	rs741471901	G	G/C	177965	-1	-	EntrezGene	-	-	-	-	-	-	-	RefSeq	-	-	-	-	-	-	-	-	-	-
.	10:14129883-14129883	T	upstream_gene_variant	MODIFIER	SLCO3A1	ENSGALG00010018504	Transcript	ENSGALT00010044769.1	protein_coding	-	-	-	-	-	-	-	-	-	-	C	C/T	166910	1	-	Uniprot_gn	-	-	-	-	-	-	-	Ensembl	-	-	-	-	-	-	-	-	-	-
.	10:14129883-14129883	T	upstream_gene_variant	MODIFIER	AKAP13	ENSGALG00010020117	Transcript	ENSGALT00010048583.1	protein_coding	-	-	-	-	-	-	-	-	-	-	C	C/T	76463	-1	-	Uniprot_gn	-	-	-	-	-	A2	-	Ensembl	-	-	-	-	-	-	-	-	-	-
.	10:14129883-14129883	T	upstream_gene_variant	MODIFIER	AKAP13	ENSGALG00010020117	Transcript	ENSGALT00010048585.1	protein_coding	-	-	-	-	-	-	-	-	-	-	C	C/T	66558	-1	-	Uniprot_gn	-	-	-	-	-	A2	-	Ensembl	-	-	-	-	-	-	-	-	-	-
.	10:14129883-14129883	T	upstream_gene_variant	MODIFIER	AKAP13	ENSGALG00010020117	Transcript	ENSGALT00010048593.1	protein_coding	-	-	-	-	-	-	-	-	-	-	C	C/T	54226	-1	-	Uniprot_gn	-	-	-	-	-	A2	-	Ensembl	-	-	-	-	-	-	-	-	-	-
.	10:14129883-14129883	T	intron_variant	MODIFIER	AKAP13	ENSGALG00010020117	Transcript	ENSGALT00010048601.1	protein_coding	-	2/36	-	-	-	-	-	-	-	-	C	C/T	-	-1	-	Uniprot_gn	-	-	-	-	-	A2	-	Ensembl	-	-	-	-	-	-	-	-	-	-
.	10:14129883-14129883	T	intron_variant	MODIFIER	AKAP13	ENSGALG00010020117	Transcript	ENSGALT00010048606.1	protein_coding	-	2/37	-	-	-	-	-	-	-	-	C	C/T	-	-1	-	Uniprot_gn	-	-	-	-	-	A2	-	Ensembl	-	-	-	-	-	-	-	-	-	-
.	10:14129883-14129883	T	intron_variant	MODIFIER	AKAP13	ENSGALG00010020117	Transcript	ENSGALT00010048608.1	protein_coding	-	2/38	-	-	-	-	-	-	-	-	C	C/T	-	-1	-	Uniprot_gn	-	-	-	-	-	P5	-	Ensembl	-	-	-	-	-	-	-	-	-	-
.	10:14129883-14129883	T	intron_variant	MODIFIER	AKAP13	ENSGALG00010020117	Transcript	ENSGALT00010048611.1	protein_coding	-	2/38	-	-	-	-	-	-	-	-	C	C/T	-	-1	-	Uniprot_gn	-	-	-	-	-	A2	-	Ensembl	-	-	-	-	-	-	-	-	-	-
.	10:14129883-14129883	T	upstream_gene_variant	MODIFIER	SV2B	ENSGALG00010020240	Transcript	ENSGALT00010048854.1	protein_coding	-	-	-	-	-	-	-	-	-	-	C	C/T	90614	1	-	Uniprot_gn	-	-	-	-	-	P1	-	Ensembl	-	-	-	-	-	-	-	-	-	-
.	10:14129883-14129883	T	upstream_gene_variant	MODIFIER	AGBL1	ENSGALG00010020345	Transcript	ENSGALT00010049149.1	protein_coding	-	-	-	-	-	-	-	-	-	-	C	C/T	172967	-1	-	Uniprot_gn	-	-	-	-	-	A2	-	Ensembl	-	-	-	-	-	-	-	-	-	-
.	10:14129883-14129883	T	upstream_gene_variant	MODIFIER	AGBL1	ENSGALG00010020345	Transcript	ENSGALT00010049151.1	protein_coding	-	-	-	-	-	-	-	-	-	-	C	C/T	172967	-1	-	Uniprot_gn	-	-	-	-	-	A2	-	Ensembl	-	-	-	-	-	-	-	-	-	-
.	10:14129883-14129883	T	downstream_gene_variant	MODIFIER	KLHL25	ENSGALG00010020390	Transcript	ENSGALT00010049270.1	protein_coding	-	-	-	-	-	-	-	-	-	-	C	C/T	156152	1	-	Uniprot_gn	-	-	-	-	-	-	-	Ensembl	-	-	-	-	-	-	-	-	-	-
.	10:14129883-14129883	T	downstream_gene_variant	MODIFIER	KLHL25	ENSGALG00010020390	Transcript	ENSGALT00010049274.1	protein_coding	-	-	-	-	-	-	-	-	-	-	C	C/T	150407	1	-	Uniprot_gn	-	-	-	-	-	P1	-	Ensembl	-	-	-	-	-	-	-	-	-	-
.	10:14129883-14129883	T	downstream_gene_variant	MODIFIER	KLHL25	ENSGALG00010020390	Transcript	ENSGALT00010049279.1	protein_coding	-	-	-	-	-	-	-	-	-	-	C	C/T	150378	1	-	Uniprot_gn	-	-	-	-	-	P1	-	Ensembl	-	-	-	-	-	-	-	-	-	-
.	10:14129883-14129883	T	downstream_gene_variant	MODIFIER	KLHL25	ENSGALG00010020390	Transcript	ENSGALT00010049281.1	protein_coding	-	-	-	-	-	-	-	-	-	-	C	C/T	149919	1	-	Uniprot_gn	-	-	-	-	-	P1	-	Ensembl	-	-	-	-	-	-	-	-	-	-
.	10:14129883-14129883	T	downstream_gene_variant	MODIFIER	KLHL25	ENSGALG00010020390	Transcript	ENSGALT00010049282.1	protein_coding	-	-	-	-	-	-	-	-	-	-	C	C/T	150457	1	-	Uniprot_gn	-	-	-	-	-	P1	-	Ensembl	-	-	-	-	-	-	-	-	-	-
.	10:14129883-14129883	T	downstream_gene_variant	MODIFIER	KLHL25	ENSGALG00010020390	Transcript	ENSGALT00010049285.1	protein_coding	-	-	-	-	-	-	-	-	-	-	C	C/T	150376	1	-	Uniprot_gn	-	-	-	-	-	P1	-	Ensembl	-	-	-	-	-	-	-	-	-	-
.	10:14129883-14129883	T	downstream_gene_variant	MODIFIER	KLHL25	ENSGALG00010020390	Transcript	ENSGALT00010049286.1	protein_coding	-	-	-	-	-	-	-	-	-	-	C	C/T	150349	1	-	Uniprot_gn	-	-	-	-	-	P1	-	Ensembl	-	-	-	-	-	-	-	-	-	-
.	10:14129883-14129883	T	downstream_gene_variant	MODIFIER	KLHL25	ENSGALG00010020390	Transcript	ENSGALT00010049288.1	protein_coding	-	-	-	-	-	-	-	-	-	-	C	C/T	149919	1	-	Uniprot_gn	-	-	-	-	-	P1	-	Ensembl	-	-	-	-	-	-	-	-	-	-
.	10:14129883-14129883	T	downstream_gene_variant	MODIFIER	KLHL25	ENSGALG00010020390	Transcript	ENSGALT00010049291.1	protein_coding	-	-	-	-	-	-	-	-	-	-	C	C/T	150457	1	-	Uniprot_gn	-	-	-	-	-	P1	-	Ensembl	-	-	-	-	-	-	-	-	-	-
.	10:14129883-14129883	T	upstream_gene_variant	MODIFIER	-	ENSGALG00010020501	Transcript	ENSGALT00010049532.1	lncRNA	-	-	-	-	-	-	-	-	-	-	C	C/T	70605	1	-	-	-	-	-	-	-	-	-	Ensembl	-	-	-	-	-	-	-	-	-	-
.	10:14129883-14129883	T	downstream_gene_variant	MODIFIER	-	ENSGALG00010020504	Transcript	ENSGALT00010049539.1	lncRNA	-	-	-	-	-	-	-	-	-	-	C	C/T	71036	-1	-	-	-	-	-	-	-	-	-	Ensembl	-	-	-	-	-	-	-	-	-	-
.	10:14129883-14129883	T	downstream_gene_variant	MODIFIER	-	ENSGALG00010020506	Transcript	ENSGALT00010049542.1	lncRNA	-	-	-	-	-	-	-	-	-	-	C	C/T	125137	-1	-	-	-	-	-	-	-	-	-	Ensembl	-	-	-	-	-	-	-	-	-	-
.	10:14129883-14129883	T	downstream_gene_variant	MODIFIER	-	ENSGALG00010020683	Transcript	ENSGALT00010049961.1	lncRNA	-	-	-	-	-	-	-	-	-	-	C	C/T	72666	-1	-	-	-	-	-	-	-	-	-	Ensembl	-	-	-	-	-	-	-	-	-	-
.	10:14129883-14129883	T	downstream_gene_variant	MODIFIER	-	ENSGALG00010020683	Transcript	ENSGALT00010049962.1	lncRNA	-	-	-	-	-	-	-	-	-	-	C	C/T	72666	-1	-	-	-	-	-	-	-	-	-	Ensembl	-	-	-	-	-	-	-	-	-	-
.	10:14129883-14129883	T	upstream_gene_variant	MODIFIER	-	ENSGALG00010020687	Transcript	ENSGALT00010049966.1	lncRNA	-	-	-	-	-	-	-	-	-	-	C	C/T	124728	1	-	-	-	-	-	-	-	-	-	Ensembl	-	-	-	-	-	-	-	-	-	-
.	10:14129883-14129883	T	upstream_gene_variant	MODIFIER	-	ENSGALG00010020687	Transcript	ENSGALT00010049972.1	lncRNA	-	-	-	-	-	-	-	-	-	-	C	C/T	124856	1	-	-	-	-	-	-	-	-	-	Ensembl	-	-	-	-	-	-	-	-	-	-
.	10:14129883-14129883	T	upstream_gene_variant	MODIFIER	-	ENSGALG00010020687	Transcript	ENSGALT00010049974.1	lncRNA	-	-	-	-	-	-	-	-	-	-	C	C/T	124885	1	-	-	-	-	-	-	-	-	-	Ensembl	-	-	-	-	-	-	-	-	-	-
.	10:14129883-14129883	T	upstream_gene_variant	MODIFIER	-	ENSGALG00010020687	Transcript	ENSGALT00010049976.1	lncRNA	-	-	-	-	-	-	-	-	-	-	C	C/T	124890	1	-	-	-	-	-	-	-	-	-	Ensembl	-	-	-	-	-	-	-	-	-	-
.	10:14129883-14129883	T	upstream_gene_variant	MODIFIER	-	ENSGALG00010020688	Transcript	ENSGALT00010049979.1	lncRNA	-	-	-	-	-	-	-	-	-	-	C	C/T	135965	1	-	-	-	-	-	-	-	-	-	Ensembl	-	-	-	-	-	-	-	-	-	-
.	10:14129883-14129883	T	upstream_gene_variant	MODIFIER	SV2B	427508	Transcript	XM_004943861.4	protein_coding	-	-	-	-	-	-	-	-	-	-	C	C/T	71278	1	-	EntrezGene	-	-	-	-	-	-	-	RefSeq	-	-	-	-	-	-	-	-	-	-
.	10:14129883-14129883	T	downstream_gene_variant	MODIFIER	KLHL25	770701	Transcript	XM_015292062.3	protein_coding	-	-	-	-	-	-	-	-	-	-	C	C/T	142442	1	-	EntrezGene	-	-	-	-	-	-	-	RefSeq	-	-	-	-	-	-	-	-	-	-
.	10:14129883-14129883	T	downstream_gene_variant	MODIFIER	KLHL25	770701	Transcript	XM_015292063.3	protein_coding	-	-	-	-	-	-	-	-	-	-	C	C/T	142442	1	-	EntrezGene	-	-	-	-	-	-	-	RefSeq	-	-	-	-	-	-	-	-	-	-
.	10:14129883-14129883	T	downstream_gene_variant	MODIFIER	KLHL25	770701	Transcript	XM_015292064.3	protein_coding	-	-	-	-	-	-	-	-	-	-	C	C/T	142442	1	-	EntrezGene	-	-	-	-	-	-	-	RefSeq	-	-	-	-	-	-	-	-	-	-
.	10:14129883-14129883	T	upstream_gene_variant	MODIFIER	SV2B	427508	Transcript	XM_015292065.3	protein_coding	-	-	-	-	-	-	-	-	-	-	C	C/T	71329	1	-	EntrezGene	-	-	-	-	-	-	-	RefSeq	-	-	-	-	-	-	-	-	-	-
.	10:14129883-14129883	T	upstream_gene_variant	MODIFIER	AGBL1	427507	Transcript	XM_025154074.2	protein_coding	-	-	-	-	-	-	-	-	-	-	C	C/T	167386	-1	-	EntrezGene	-	-	-	-	-	-	-	RefSeq	-	-	-	-	-	-	-	-	-	-
.	10:14129883-14129883	T	intron_variant	MODIFIER	LOC112529955	112529955	Transcript	XM_025154078.2	protein_coding	-	45697	-	-	-	-	-	-	-	-	C	C/T	-	-1	-	EntrezGene	-	-	-	-	-	-	-	RefSeq	-	-	-	-	-	-	-	-	-	-
.	10:14129883-14129883	T	upstream_gene_variant	MODIFIER	AKAP13	415502	Transcript	XM_040706417.1	protein_coding	-	-	-	-	-	-	-	-	-	-	C	C/T	75221	-1	-	EntrezGene	-	-	-	-	-	-	-	RefSeq	-	-	-	-	-	-	-	-	-	-
.	10:14129883-14129883	T	upstream_gene_variant	MODIFIER	AKAP13	415502	Transcript	XM_040706418.1	protein_coding	-	-	-	-	-	-	-	-	-	-	C	C/T	75221	-1	-	EntrezGene	-	-	-	-	-	-	-	RefSeq	-	-	-	-	-	-	-	-	-	-
.	10:14129883-14129883	T	upstream_gene_variant	MODIFIER	AKAP13	415502	Transcript	XM_040706419.1	protein_coding	-	-	-	-	-	-	-	-	-	-	C	C/T	75221	-1	-	EntrezGene	-	-	-	-	-	-	-	RefSeq	-	-	-	-	-	-	-	-	-	-
.	10:14129883-14129883	T	upstream_gene_variant	MODIFIER	AKAP13	415502	Transcript	XM_040706420.1	protein_coding	-	-	-	-	-	-	-	-	-	-	C	C/T	74342	-1	-	EntrezGene	-	-	-	-	-	-	-	RefSeq	-	-	-	-	-	-	-	-	-	-
.	10:14129883-14129883	T	upstream_gene_variant	MODIFIER	SV2B	427508	Transcript	XM_425081.7	protein_coding	-	-	-	-	-	-	-	-	-	-	C	C/T	66833	1	-	EntrezGene	-	-	-	-	-	-	-	RefSeq	-	-	-	-	-	-	-	-	-	-
.	10:16466168-16466168	T	upstream_gene_variant	MODIFIER	ARRDC4	ENSGALG00010018623	Transcript	ENSGALT00010045061.1	protein_coding	-	-	-	-	-	-	-	-	-	rs738394381	C	C/T	14251	1	-	Uniprot_gn	-	-	-	-	-	P1	-	Ensembl	-	-	-	-	-	-	-	-	-	-
.	10:16466168-16466168	T	downstream_gene_variant	MODIFIER	FAM169B	ENSGALG00010018654	Transcript	ENSGALT00010045120.1	protein_coding	-	-	-	-	-	-	-	-	-	rs738394381	C	C/T	180659	-1	-	Uniprot_gn	-	-	-	-	-	A2	-	Ensembl	-	-	-	-	-	-	-	-	-	-
.	10:16466168-16466168	T	downstream_gene_variant	MODIFIER	FAM169B	ENSGALG00010018654	Transcript	ENSGALT00010045127.1	protein_coding	-	-	-	-	-	-	-	-	-	rs738394381	C	C/T	180657	-1	-	Uniprot_gn	-	-	-	-	-	A2	-	Ensembl	-	-	-	-	-	-	-	-	-	-
.	10:16466168-16466168	T	downstream_gene_variant	MODIFIER	FAM169B	ENSGALG00010018654	Transcript	ENSGALT00010045131.1	protein_coding	-	-	-	-	-	-	-	-	-	rs738394381	C	C/T	180659	-1	-	Uniprot_gn	-	-	-	-	-	A2	-	Ensembl	-	-	-	-	-	-	-	-	-	-
.	10:16466168-16466168	T	downstream_gene_variant	MODIFIER	FAM169B	ENSGALG00010018654	Transcript	ENSGALT00010045133.1	protein_coding	-	-	-	-	-	-	-	-	-	rs738394381	C	C/T	180657	-1	-	Uniprot_gn	-	-	-	-	-	P2	-	Ensembl	-	-	-	-	-	-	-	-	-	-
.	10:16466168-16466168	T	upstream_gene_variant	MODIFIER	-	ENSGALG00010020559	Transcript	ENSGALT00010049633.1	lncRNA	-	-	-	-	-	-	-	-	-	rs738394381	C	C/T	12062	-1	-	-	-	-	-	-	-	-	-	Ensembl	-	-	-	-	-	-	-	-	-	-
.	10:16466168-16466168	T	downstream_gene_variant	MODIFIER	-	ENSGALG00010020560	Transcript	ENSGALT00010049636.1	lncRNA	-	-	-	-	-	-	-	-	-	rs738394381	C	C/T	71232	-1	-	-	-	-	-	-	-	-	-	Ensembl	-	-	-	-	-	-	-	-	-	-
.	10:16466168-16466168	T	upstream_gene_variant	MODIFIER	-	ENSGALG00010020561	Transcript	ENSGALT00010049639.1	lncRNA	-	-	-	-	-	-	-	-	-	rs738394381	C	C/T	165787	1	-	-	-	-	-	-	-	-	-	Ensembl	-	-	-	-	-	-	-	-	-	-
.	10:16466168-16466168	T	intron_variant,non_coding_transcript_variant	MODIFIER	-	ENSGALG00010020741	Transcript	ENSGALT00010050140.1	lncRNA	-	45974	-	-	-	-	-	-	-	rs738394381	C	C/T	-	1	-	-	-	-	-	-	-	-	-	Ensembl	-	-	-	-	-	-	-	-	-	-
.	10:16466168-16466168	T	downstream_gene_variant	MODIFIER	-	ENSGALG00010020741	Transcript	ENSGALT00010050142.1	lncRNA	-	-	-	-	-	-	-	-	-	rs738394381	C	C/T	13230	1	-	-	-	-	-	-	-	-	-	Ensembl	-	-	-	-	-	-	-	-	-	-
.	10:16466168-16466168	T	downstream_gene_variant	MODIFIER	-	ENSGALG00010020741	Transcript	ENSGALT00010050144.1	lncRNA	-	-	-	-	-	-	-	-	-	rs738394381	C	C/T	13230	1	-	-	-	-	-	-	-	-	-	Ensembl	-	-	-	-	-	-	-	-	-	-
.	10:16466168-16466168	T	downstream_gene_variant	MODIFIER	-	ENSGALG00010020741	Transcript	ENSGALT00010050146.1	lncRNA	-	-	-	-	-	-	-	-	-	rs738394381	C	C/T	13230	1	-	-	-	-	-	-	-	-	-	Ensembl	-	-	-	-	-	-	-	-	-	-
.	10:16466168-16466168	T	downstream_gene_variant	MODIFIER	-	ENSGALG00010020741	Transcript	ENSGALT00010050147.1	lncRNA	-	-	-	-	-	-	-	-	-	rs738394381	C	C/T	11403	1	-	-	-	-	-	-	-	-	-	Ensembl	-	-	-	-	-	-	-	-	-	-
.	10:16466168-16466168	T	upstream_gene_variant	MODIFIER	-	ENSGALG00010020746	Transcript	ENSGALT00010050149.1	lncRNA	-	-	-	-	-	-	-	-	-	rs738394381	C	C/T	113514	-1	-	-	-	-	-	-	-	-	-	Ensembl	-	-	-	-	-	-	-	-	-	-
[truncated: 11,406 more rows]
