# Supplementary material for: Estimation of genetic parameters for hatching performance and genome-wide association analysis in Baicheng-You chickens
Source: Front Vet Sci. 2026 Mar 6;13:1762660. doi: 10.3389/fvets.2026.1762660 (PMC13003602; doi:10.3389/fvets.2026.1762660)
Supplement: Supplementary file 5 [file Table_5.XLSX]

## Sheet: chr1 50470803
Animal QTLdb Operation Results
QTL	BW	QTL:96626	Body weight	Chr.1:	Chr.1:45501491-54773135 bp		rs14818416; rs318077573Body weight|VT:body mass|CMO:body weight"
Association	ABR-NDV	QTL:238797	Antibody response to Newcastle disease virus	Chr.1:	Chr.1:50422879-50422883 bp		rs737507850Antibody response to Newcastle disease virus|VT:immune response trait|CMO:change in antibody titer"	Candidate: 770756 (NCBIgene)
QTL	AH	QTL:36759	Albumen height	Chr.1: 109 cM [91 - 442 cM]	Chr.1:31492734-152964708 bp	Breed:Oh-Shamo	Albumen height|PT:egg albumen height|CMO:egg albumen height	fowl"
QTL	AH	QTL:36762	Albumen height	Chr.1: 112 cM [83 - 324 cM]	Chr.1:28724142-112127976 bp	Breed:Oh-Shamo	Albumen height|PT:egg albumen height|CMO:egg albumen height	fowl"
QTL	BW	QTL:1788	Body weight	Chr.1: 123 cM [122-155 cM]	Chr.1:42221028-53641470 bp		Body weight|VT:body mass|CMO:body weight"
QTL	MD	QTL:4049	Marek's disease susceptibility	Chr.1: 128.4 cM [116.3-150.5 cM]	Chr.1:40248406-52084137 bp	Breed:Leghorn	Marek's disease susceptibility|CMO:disease process measurement"
QTL	SHKLN	QTL:9285	Shank length	Chr.1: 133 cM [56-169 cM]	Chr.1:19380144-58486506 bp	Breed:Leghorn, Oh-Shamo	Shank length|VT:tarsometatarsus length"
QTL	BW	QTL:1807	Body weight	Chr.1: 141 cM [80-205 cM]	Chr.1:27685920-70945170 bp		Body weight|VT:body mass|CMO:body weight"
QTL	BW	QTL:1808	Body weight	Chr.1: 141 cM [80-205 cM]	Chr.1:27685920-70945170 bp		Body weight|VT:body mass|CMO:body weight"
QTL	EW	QTL:17061	Egg weight	Chr.1: 142 cM [72 - 424.5 cM]	Chr.1:24917328-146908413 bp	Breed:Leghorn, New Hampshire Red	Egg weight|PT:egg weight|CMO:egg weight	fowl"
QTL	HU	QTL:1791	Haugh units	Chr.1: 143 cM [133-157 cM]	Chr.1:46027842-54333618 bp		Haugh units|PT:egg albumen height"
QTL	EW	QTL:17060	Egg weight	Chr.1: 143.8 cM [72 - 456.8 cM]	Chr.1:24917328-158086603 bp	Breed:Leghorn, New Hampshire Red	Egg weight|PT:egg weight|CMO:egg weight	fowl"
QTL	EW	QTL:17059	Egg weight	Chr.1: 144.8 cM [72 - 454.7 cM]	Chr.1:24917328-157359847 bp	Breed:Leghorn, New Hampshire Red	Egg weight|PT:egg weight|CMO:egg weight	fowl"
QTL	EN	QTL:1792	Egg number	Chr.1: 145 cM [122-205 cM]	Chr.1:42221028-70945170 bp		Egg number|VT:egg quantity|CMO:egg number	fowl"
QTL	DSWT	QTL:1793	Drumstick weight	Chr.1: 145 cM [133-151 cM]	Chr.1:46027842-52257174 bp		Drumstick weight|VT:hindlimb mass|PT:drumstick weight"
QTL	EW	QTL:9370	Egg weight	Chr.1: 149.2 cM [128.4-193.4 cM]	Chr.1:44435901-66930711 bp	Breed:Leghorn, Red Junglefowl	Egg weight|PT:egg weight|CMO:egg weight	fowl"
QTL	FBMD	QTL:9369	Femur bone mineral density	Chr.1: 162.2 cM [141.4-180.4 cM]	Chr.1:48934863-62431749 bp	Breed:Leghorn, Red Junglefowl	Femur bone mineral density|VT:femur mineral mass|CMO:bone mineral density"
QTL	DRTHW	QTL:17098	Drumstick and thigh weight	Chr.1: 183.7 cM [112.9 - 299 cM]	Chr.1:39071754-103476126 bp	Breed:Leghorn, New Hampshire Red	Drumstick and thigh weight|VT:hindlimb mass|PT:leg weight"
QTL	BW	QTL:55913	Body weight	Chr.1: 189.3 cM [139 - 248.7 cM]	Chr.1:48104286-86068603 bp	Breed:Leghorn, New Hampshire Red	Body weight|VT:body mass|CMO:body weight"
QTL	BWGAIN	QTL:55933	Body weight gain	Chr.1: 189.3 cM [139 - 230.7 cM]	Chr.1:48104286-79839271 bp	Breed:Leghorn, New Hampshire Red	Body weight gain|VT:postnatal growth trait|CMO:body weight gain"
QTL	BW	QTL:55908	Body weight	Chr.1: 192.1 cM [139.6 - 225.2 cM]	Chr.1:48311930-77935864 bp	Breed:Leghorn, New Hampshire Red	Body weight|VT:body mass|CMO:body weight"
QTL	BW	QTL:17076	Body weight	Chr.1: 193.5 cM [97.7 - 400.5 cM]	Chr.1:33811429-138602637 bp	Breed:Leghorn, New Hampshire Red	Body weight|VT:body mass|CMO:body weight"
QTL	BW	QTL:55902	Body weight	Chr.1: 193.5 cM [139.6 - 222.4 cM]	Chr.1:48311930-76966857 bp	Breed:Leghorn, New Hampshire Red	Body weight|VT:body mass|CMO:body weight"
QTL	BWGAIN	QTL:55927	Body weight gain	Chr.1: 193.5 cM [139.6 - 219.7 cM]	Chr.1:48311930-76032457 bp	Breed:Leghorn, New Hampshire Red	Body weight gain|VT:postnatal growth trait|CMO:body weight gain"
QTL	Mco	QTL:6832	Meat color	Chr.1: 199.2 cM [133-205 cM]	Chr.1:46027842-70945170 bp		Meat color|PT:meat color"
QTL	CW	QTL:17110	Carcass weight	Chr.1: 203.4 cM [73.1 - 414 cM]	Chr.1:25298009-143274636 bp	Breed:Leghorn, New Hampshire Red	Carcass weight|PT:dressed carcass weight|CMO:carcass weight"
QTL	ABR-SRBC	QTL:1818	Antibody response to SRBC antigen	Chr.1: 259 cM [44-259 cM]	Chr.1:15227256-89633166 bp		Antibody response to SRBC antigen|VT:immune response trait|CMO:change in antibody titer"
QTL	AFE	QTL:17058	Age at first egg	Chr.1: 285.2 cM [109.3 - 520.4 cM]	Chr.1:37825888-180096909 bp	Breed:Leghorn, New Hampshire Red	Age at first egg|VT:onset of fertility|CMO:maternal age at first egg production"
QTL	SHKLN	QTL:9409	Shank length	Chr.1: 331.7 cM [23.9-380.6 cM]	Chr.1:8271168-131715764 bp		Shank length|VT:tarsometatarsus length"
QTL	SPLWT	QTL:1851	Spleen weight	Chr.1: 401.9 cM [109-459 cM]	Chr.1:37722066-158847966 bp	Breed:Leghorn	Spleen weight|VT:spleen mass|CMO:spleen weight"
QTL	AF	QTL:1795	Abdominal fat weight	Chr.1: 50.00 cM [133-151 cM]	Chr.1:46027842-52257174 bp		Abdominal fat weight|VT:abdominal fat pad mass|CMO:abdominal fat pad weight"
QTL	SHKLN	QTL:9294	Shank length	Chr.1: 50.00 cM [114-443 cM]	Chr.1:39452436-153310782 bp	Breed:Leghorn	Shank length|VT:tarsometatarsus length"
QTL	BW	QTL:9380	Body weight	Chr.1: 50.00 cM [128-151 cM]	Chr.1:44297472-52257174 bp		Body weight|VT:body mass|CMO:body weight"
QTL	CS	QTL:9381	Conformation score	Chr.1: 50.00 cM [128-151 cM]	Chr.1:44297472-52257174 bp		Conformation score|VT:body conformation trait"
QTL	SCFT	QTL:14359	Subcutaneous fat thickness	Chr.1: 50.00 cM [44-441 cM]	Chr.1:15227256-152618634 bp	Breed:Plymouth Rock	Subcutaneous fat thickness|VT:subcutaneous adipose thickness"
QTL	CFWID	QTL:14360	Cingular fat width	Chr.1: 50.00 cM [44-286 cM]	Chr.1:15227256-98977164 bp	Breed:Plymouth Rock	Cingular fat width|VT:adipose thickness"
QTL	BSLEN	QTL:16722	Body slope length	Chr.1: 50.00 cM [122-151 cM]	Chr.1:42221028-52257174 bp	Breed:Plymouth Rock, Silkie Bantam	Body slope length|VT:body size trait|CMO:body morphological measurement"
QTL	VISAT	QTL:17319	Visceral fat weight	Chr.1: 76.2 cM [72 - 438.2 cM]	Chr.1:24917328-151649626 bp	Breed:Leghorn, New Hampshire Red	Visceral fat weight|VT:visceral adipose mass"
QTL	TWF	QTL:17332	Total white fat weight	Chr.1: 78.2 cM [72 - 468.1 cM]	Chr.1:24917328-161997239 bp	Breed:Leghorn, New Hampshire Red	Total white fat weight|VT:white adipose mass"
QTL	BW	QTL:9406	Body weight	Chr.1: 81.5 cM [23.9-194.6 cM]	Chr.1:8271168-67346000 bp		Body weight|VT:body mass|CMO:body weight"
QTL	SCNF	QTL:17325	Subcutaneous neck fat weight	Chr.1: 83.6 cM [73.1 - 344.7 cM]	Chr.1:25298009-119291707 bp	Breed:Leghorn, New Hampshire Red	Subcutaneous neck fat weight|VT:subcutaneous adipose mass"

## Sheet: chr2 99120673
Animal QTLdb Operation Results
QTL	FEATHHD	QTL:127112	Feather-crested head	Chr.2:	Chr.2:53415-129688845 bp	Breed:Beijing You Chicken	rs16732994; rs16136436Feather-crested head"
QTL	WATTW	QTL:127117	Wattles weight	Chr.2:	Chr.2:28742117-147239956 bp	Breed:Beijing You Chicken	rs313357128 ; rs315404630Wattles weight"
QTL	Fear-TID	QTL:171245	Fear-tonic immobility duration	Chr.2:	Chr.2:60244361-116943816 bp	Breed:Leghorn, Red Junglefowl	rs15146557Fear-tonic immobility duration|VT:fear/anxiety-related behavior trait"
QTL	Fear-TID	QTL:171246	Fear-tonic immobility duration	Chr.2:	Chr.2:19327444-116943816 bp	Breed:Leghorn, Red Junglefowl	rs15070042Fear-tonic immobility duration|VT:fear/anxiety-related behavior trait"
QTL	AF	QTL:213532	Abdominal fat weight	Chr.2:	Chr.2:99137060-100547940 bp		rs13803296; rs314547993Abdominal fat weight|VT:abdominal fat pad mass|CMO:abdominal fat pad weight"
Association	VLDL	QTL:170788	VLDL cholesterol level	Chr.2:	Chr.2:99149494-99149498 bp		rs14224865VLDL cholesterol level|VT:blood VLDL cholesterol amount|CMO:blood very low density lipoprotein cholesterol level"
QTL	CLOAC-SE	QTL:1881	Cloacal bacterial burden after challenge with Salmonella E	Chr.2: 294 cM [103-441 cM]	Chr.2:32052467-137234349 bp		Cloacal bacterial burden after challenge with Salmonella E|VT:bacteria quantity"
QTL	SHKLN	QTL:9412	Shank length	Chr.2: 299 cM [263-379 cM]	Chr.2:81842707-117940631 bp		Shank length|VT:tarsometatarsus length"
QTL	ESS	QTL:14365	Eggshell strength	Chr.2: 299.8 cM [292-320 cM]	Chr.2:90867188-99580480 bp	Breed:Plymouth Rock, Rhode Island Red	Eggshell strength|PT:egg shell strength|CMO:eggshell strength	fowl"
QTL	ESSTIF	QTL:14366	Eggshell stiffness	Chr.2: 300.9 cM [292-320 cM]	Chr.2:90867188-99580480 bp	Breed:Plymouth Rock, Rhode Island Red	Eggshell stiffness|PT:egg shell stiffness"
QTL	ESSTIF	QTL:14367	Eggshell stiffness	Chr.2: 309.1 cM [292-320 cM]	Chr.2:90867188-99580480 bp	Breed:Plymouth Rock, Rhode Island Red	Eggshell stiffness|PT:egg shell stiffness"
QTL	TV	QTL:1923	Total ventricular weight as percentage of body weight	Chr.2: 311 cM [302-320 cM]	Chr.2:93979078-99580480 bp		Total ventricular weight as percentage of body weight|VT:total heart ventricle mass|CMO:total heart ventricle weight as a percentage of body weight"
QTL	ESSTIF	QTL:14368	Eggshell stiffness	Chr.2: 311.5 cM [292-320 cM]	Chr.2:90867188-99580480 bp	Breed:Plymouth Rock, Rhode Island Red	Eggshell stiffness|PT:egg shell stiffness"
QTL	ESS	QTL:14369	Eggshell strength	Chr.2: 315 cM [292-320 cM]	Chr.2:90867188-99580480 bp	Breed:Plymouth Rock, Rhode Island Red	Eggshell strength|PT:egg shell strength|CMO:eggshell strength	fowl"
QTL	BW	QTL:1924	Body weight	Chr.2: 319 cM [282-364 cM]	Chr.2:87755298-113272796 bp		Body weight|VT:body mass|CMO:body weight"
QTL	FTWT	QTL:9954	Feet weight	Chr.2: 320 cM [302-324 cM]	Chr.2:93979078-100825236 bp		Feet weight|VT:total foot mass"
QTL	Mco	QTL:1925	Meat color	Chr.2: 322 cM [302-350 cM]	Chr.2:93979078-108916150 bp		Meat color|PT:meat color"
QTL	SHKDIA	QTL:9414	Shank diameter	Chr.2: 353.3 cM [236.7-471.9 cM]	Chr.2:73658436-146850089 bp		Shank diameter|VT:tarsometatarsus diameter"
QTL	BW	QTL:9415	Body weight	Chr.2: 355.6 cM [286.7-395.6 cM]	Chr.2:89217886-123106368 bp		Body weight|VT:body mass|CMO:body weight"
QTL	BMWT	QTL:9413	Breast muscle weight	Chr.2: 358.7 cM [163.9-449.5 cM]	Chr.2:51003877-139879455 bp		Breast muscle weight|VT:pectoralis muscle mass"
QTL	AH	QTL:36760	Albumen height	Chr.2: 375 cM [290 - 388 cM]	Chr.2:90244810-120741332 bp	Breed:Oh-Shamo	Albumen height|PT:egg albumen height|CMO:egg albumen height	fowl"
QTL	TW	QTL:9333	Tibia width	Chr.2: 50.00 cM [302-324 cM]	Chr.2:93979078-100825236 bp	Breed:Leghorn	Tibia width|VT:tibia width|CMO:tibia midshaft width"
QTL	LIVWT	QTL:9390	Liver weight	Chr.2: 50.00 cM [226-500 cM]	Chr.2:70328714-155594500 bp	Breed:Plymouth Rock, Silkie Bantam	Liver weight|VT:liver mass|CMO:liver weight"
QTL	SHKGR	QTL:11804	Shank growth	Chr.2: 50.00 cM [282-324 cM]	Chr.2:87755298-100825236 bp	Breed:Plymouth Rock, Silkie Bantam	Shank growth|VT:tarsometatarsus morphology trait"
QTL	BW	QTL:14468	Body weight	Chr.2: 50.00 cM [302-324 cM]	Chr.2:93979078-100825236 bp	Breed:Leghorn	Body weight|VT:body mass|CMO:body weight"
QTL	BRP	QTL:15551	Breast percentage	Chr.2: 50.00 cM [302-320 cM]	Chr.2:93979078-99580480 bp		Breast percentage|PT:breast percentage"
QTL	BW	QTL:24851	Body weight	Chr.2: 50.00 cM [302-324 cM]	Chr.2:93979078-100825236 bp		Body weight|VT:body mass|CMO:body weight"
QTL	BW	QTL:24863	Body weight	Chr.2: 50.00 cM [302-324 cM]	Chr.2:93979078-100825236 bp		Body weight|VT:body mass|CMO:body weight"
QTL	BW	QTL:24880	Body weight	Chr.2: 50.00 cM [302-324 cM]	Chr.2:93979078-100825236 bp		Body weight|VT:body mass|CMO:body weight"
QTL	ADG	QTL:24895	Average daily gain	Chr.2: 50.00 cM [302-324 cM]	Chr.2:93979078-100825236 bp		Average daily gain|VT:postnatal growth trait|CMO:average daily body weight gain"

## Sheet: chr6 22837927
Animal QTLdb Operation Results
Association	WSTR	QTL:220434	White striping	Chr.6:	Chr.6:22884241-22884245 bp		rs316559857White striping"
QTL	OW	QTL:147744	Ovary weight	Chr.6:	Chr.6:1539491-33482065 bp	Breed:Beijing You Chicken	rs15753437; rs314182971Ovary weight|VT:ovary mass|CMO:ovary weight"
QTL	OVP	QTL:147745	Ovary percentage	Chr.6:	Chr.6:1539491-33482065 bp	Breed:Beijing You Chicken	rs15753437; rs314182971Ovary percentage|VT:ovary mass"
QTL	PLASCO	QTL:9118	Plasma coloration	Chr.6: 77.6 cM [59-282 cM]	Chr.6:6644285-31757430 bp	Breed:Leghorn, Fayoumi	Plasma coloration|VT:response to parasitic infection trait"
QTL	HCT	QTL:9117	Hematocrit value	Chr.6: 85.3 cM [59-282 cM]	Chr.6:6644285-31757430 bp	Breed:Leghorn, Fayoumi	Hematocrit value|CMO:hematocrit"

## Sheet: chr8 7181248
Animal QTLdb Operation Results
QTL	FEATHFT	QTL:127123	Feathered feet	Chr.8:	Chr.8:4151897-27555483 bp	Breed:Beijing You Chicken	rs313350243; rs14657630Feathered feet"
QTL	OVP	QTL:147743	Ovary percentage	Chr.8:	Chr.8:3506370-23544805 bp	Breed:Beijing You Chicken	rs15899003; rs13683209Ovary percentage|VT:ovary mass"
QTL	MPH	QTL:157180	Muscle pH	Chr.8:	Chr.8:7219671-7569140 bp		rs14638726; rs316684405Muscle pH|VT:muscle pH regulation trait|PT:meat pH"
QTL	SPLP	QTL:2175	Spleen percentage	Chr.8: -4.8 cM [0.00-100.00 cM]	Chr.8:0-28780400 bp	Breed:Fayoumi	Spleen percentage|VT:spleen mass|CMO:spleen weight to body weight ratio"
QTL	INS	QTL:9233	Insulin level	Chr.8: 12.1 cM [0.00-100.00 cM]	Chr.8:0-28780400 bp	Breed:Leghorn	Insulin level|VT:blood insulin amount|CMO:blood insulin level"
QTL	DRUMP	QTL:12558	Drumstick percentage	Chr.8: 13.3 cM [0.00-100.00 cM]	Chr.8:0-28780400 bp	Breed:Leghorn	Drumstick percentage|VT:hindlimb mass|PT:drumstick percentage"
QTL	RFI	QTL:6717	Residual feed intake	Chr.8: 14 cM [0.00-100.00 cM]	Chr.8:0-28780400 bp		Residual feed intake|VT:food intake trait|CMO:residual feed intake"
QTL	SHKWLR	QTL:9166	Shank weight to length ratio	Chr.8: 14.4 cM [0.00-100.00 cM]	Chr.8:0-28780400 bp	Breed:Leghorn	Shank weight to length ratio|VT:tarsometatarsus morphology trait"
QTL	EST	QTL:25090	Eggshell thickness	Chr.8: 15 cM [0.00-100.00 cM]	Chr.8:0-28780400 bp	Breed:Oh-Shamo	Eggshell thickness|PT:egg shell thickness|CMO:eggshell thickness	fowl"
Association	BW	QTL:9719	Body weight	Chr.8: 15 cM [0.00-100.00 cM]	Chr.8:0-28780400 bp		Body weight|VT:body mass|CMO:body weight"
Association	AF	QTL:9720	Abdominal fat weight	Chr.8: 15 cM [0.00-100.00 cM]	Chr.8:0-28780400 bp		Abdominal fat weight|VT:abdominal fat pad mass|CMO:abdominal fat pad weight"
QTL	BWGAIN	QTL:55940	Body weight gain	Chr.8: 15 cM [15-96 cM]	Chr.8:4317060-27629184 bp	Breed:Leghorn, New Hampshire Red	Body weight gain|VT:postnatal growth trait|CMO:body weight gain"
QTL	TW	QTL:2179	Tibia width	Chr.8: 16 cM [6-26 cM]	Chr.8:1726824-7482904 bp		Tibia width|VT:tibia width|CMO:tibia midshaft width"
QTL	DSWT	QTL:2181	Drumstick weight	Chr.8: 17.9 cM [0.00-100.00 cM]	Chr.8:0-28780400 bp	Breed:Leghorn	Drumstick weight|VT:hindlimb mass|PT:drumstick weight"
QTL	EST	QTL:25093	Eggshell thickness	Chr.8: 20 cM [0.00-100.00 cM]	Chr.8:0-28780400 bp	Breed:Oh-Shamo	Eggshell thickness|PT:egg shell thickness|CMO:eggshell thickness	fowl"
QTL	BMWT	QTL:2176	Breast muscle weight	Chr.8: 20.2 cM [0.00-100.00 cM]	Chr.8:0-28780400 bp	Breed:Leghorn	Breast muscle weight|VT:pectoralis muscle mass"
QTL	BW	QTL:55922	Body weight	Chr.8: 21 cM [15-96 cM]	Chr.8:4317060-27629184 bp	Breed:Leghorn, New Hampshire Red	Body weight|VT:body mass|CMO:body weight"
QTL	DSWT	QTL:2177	Drumstick weight	Chr.8: 21.3 cM [0.00-100.00 cM]	Chr.8:0-28780400 bp	Breed:Fayoumi	Drumstick weight|VT:hindlimb mass|PT:drumstick weight"
QTL	BRMP	QTL:12556	Breast muscle percentage	Chr.8: 21.3 cM [0.00-100.00 cM]	Chr.8:0-28780400 bp	Breed:Leghorn	Breast muscle percentage|VT:pectoralis muscle mass|PT:total breast muscle percentage"
QTL	GL	QTL:9237	Glucose level	Chr.8: 23 cM [0.00-100.00 cM]	Chr.8:0-28780400 bp	Breed:Leghorn	Glucose level|VT:blood glucose amount|CMO:blood glucose level"
QTL	MD	QTL:6801	Marek's disease susceptibility	Chr.8: 23 cM [0.00-100.00 cM]	Chr.8:0-28780400 bp	Breed:Leghorn	Marek's disease susceptibility|CMO:disease process measurement"
QTL	MD	QTL:6802	Marek's disease susceptibility	Chr.8: 23 cM [0.00-100.00 cM]	Chr.8:0-28780400 bp	Breed:Leghorn	Marek's disease susceptibility|CMO:disease process measurement"
QTL	MD	QTL:6803	Marek's disease susceptibility	Chr.8: 23 cM [0.00-100.00 cM]	Chr.8:0-28780400 bp	Breed:Leghorn	Marek's disease susceptibility|CMO:disease process measurement"
QTL	MD	QTL:6804	Marek's disease susceptibility	Chr.8: 23 cM [0.00-100.00 cM]	Chr.8:0-28780400 bp	Breed:Leghorn	Marek's disease susceptibility|CMO:disease process measurement"
QTL	BMWT	QTL:2180	Breast muscle weight	Chr.8: 25 cM [25-94 cM]	Chr.8:7195100-27053576 bp		Breast muscle weight|VT:pectoralis muscle mass"
QTL	AF	QTL:12626	Abdominal fat weight	Chr.8: 25.4 cM [0.00-100.00 cM]	Chr.8:0-28780400 bp		Abdominal fat weight|VT:abdominal fat pad mass|CMO:abdominal fat pad weight"
QTL	DRUMP	QTL:12582	Drumstick percentage	Chr.8: 25.7 cM [0.00-100.00 cM]	Chr.8:0-28780400 bp	Breed:Fayoumi	Drumstick percentage|VT:hindlimb mass|PT:drumstick percentage"
QTL	BMC	QTL:9163	Bone mineral content	Chr.8: 25.9 cM [0.00-100.00 cM]	Chr.8:0-28780400 bp	Breed:Leghorn	Bone mineral content|VT:bone mineral mass|CMO:bone mineral content"
QTL	BMC	QTL:9164	Bone mineral content	Chr.8: 25.9 cM [0.00-100.00 cM]	Chr.8:0-28780400 bp	Breed:Leghorn	Bone mineral content|VT:bone mineral mass|CMO:bone mineral content"
QTL	TMWT	QTL:6722	Thigh muscle weight	Chr.8: 26 cM [0.00-100.00 cM]	Chr.8:0-28780400 bp		Thigh muscle weight|VT:hindlimb muscle mass|PT:thigh muscle weight|CMO:skeletal muscle weight"
Association	BW	QTL:6940	Body weight	Chr.8: 26 cM [0.00-100.00 cM]	Chr.8:0-28780400 bp	Breed:Plymouth Rock	Body weight|VT:body mass|CMO:body weight"
QTL	MD	QTL:2182	Marek's disease susceptibility	Chr.8: 27 cM [23-41 cM]	Chr.8:6619492-11799964 bp		Marek's disease susceptibility|CMO:disease process measurement"
QTL	ABFP	QTL:2183	Abdominal fat percentage	Chr.8: 27 cM [23-26 cM]	Chr.8:6619492-7482904 bp		Abdominal fat percentage|VT:abdominal fat pad mass|CMO:abdominal fat pad weight to body weight ratio"	Candidate: 351 (NCBIgene)
QTL	ABR-E.coli	QTL:2196	Antibody response to E. coli	Chr.8: 32.9 cM [0.00-100.00 cM]	Chr.8:0-28780400 bp		Antibody response to E. coli|VT:immune response trait|CMO:change in antibody titer"	Candidate: 351 (NCBIgene)
QTL	ABR-SE	QTL:2197	Antibody response to Salmonella enteritidis	Chr.8: 32.9 cM [0.00-100.00 cM]	Chr.8:0-28780400 bp		Antibody response to Salmonella enteritidis|VT:immune response trait|CMO:change in antibody titer"	Candidate: 351 (NCBIgene)
QTL	YOLKC	QTL:36794	Yolk color	Chr.8: 33 cM [3 - 49 cM]	Chr.8:863412-14102396 bp	Breed:Oh-Shamo	Yolk color|PT:egg yolk color"
QTL	EW	QTL:25069	Egg weight	Chr.8: 35 cM [0.00-100.00 cM]	Chr.8:0-28780400 bp	Breed:Oh-Shamo	Egg weight|PT:egg weight|CMO:egg weight	fowl"
QTL	EST	QTL:25088	Eggshell thickness	Chr.8: 35 cM [0.00-100.00 cM]	Chr.8:0-28780400 bp	Breed:Oh-Shamo	Eggshell thickness|PT:egg shell thickness|CMO:eggshell thickness	fowl"
QTL	ALBPCT	QTL:36764	Albumen percentage	Chr.8: 35 cM [13 - 50 cM]	Chr.8:3741452-14390200 bp	Breed:Oh-Shamo	Albumen percentage|PT:egg albumen morphology trait|CMO:egg albumen percentage	fowl"
Association	BW	QTL:6941	Body weight	Chr.8: 35 cM [0.00-100.00 cM]	Chr.8:0-28780400 bp	Breed:Plymouth Rock	Body weight|VT:body mass|CMO:body weight"
Association	BMWT	QTL:6942	Breast muscle weight	Chr.8: 35 cM [0.00-100.00 cM]	Chr.8:0-28780400 bp	Breed:Plymouth Rock	Breast muscle weight|VT:pectoralis muscle mass"
QTL	LIVWT	QTL:6669	Liver weight	Chr.8: 37.2 cM [0.00-100.00 cM]	Chr.8:0-28780400 bp	Breed:Leghorn, Red Junglefowl	Liver weight|VT:liver mass|CMO:liver weight"
QTL	MD	QTL:4601	Marek's disease susceptibility	Chr.8: 38.5 cM [0.00-100.00 cM]	Chr.8:0-28780400 bp		Marek's disease susceptibility|CMO:disease process measurement"
QTL	EW	QTL:25068	Egg weight	Chr.8: 39 cM [0.00-100.00 cM]	Chr.8:0-28780400 bp	Breed:Oh-Shamo	Egg weight|PT:egg weight|CMO:egg weight	fowl"
QTL	AW	QTL:36752	Albumen weight	Chr.8: 39 cM [14 - 48 cM]	Chr.8:4029256-13814592 bp	Breed:Oh-Shamo	Albumen weight|PT:egg albumen weight|CMO:egg albumen weight	fowl"
QTL	DRTHW	QTL:17102	Drumstick and thigh weight	Chr.8: 40 cM [15-96 cM]	Chr.8:4317060-27629184 bp	Breed:Leghorn, New Hampshire Red	Drumstick and thigh weight|VT:hindlimb mass|PT:leg weight"
QTL	EW	QTL:25067	Egg weight	Chr.8: 40 cM [0.00-100.00 cM]	Chr.8:0-28780400 bp	Breed:Oh-Shamo	Egg weight|PT:egg weight|CMO:egg weight	fowl"
QTL	YOLKIND	QTL:36799	Yolk index	Chr.8: 40 cM [0.00-100.00 cM]	Chr.8:0-28780400 bp	Breed:Oh-Shamo	Yolk index|CMO:egg yolk height to diameter ratio	fowl"
QTL	EST	QTL:25085	Eggshell thickness	Chr.8: 41 cM [0.00-100.00 cM]	Chr.8:0-28780400 bp	Breed:Oh-Shamo	Eggshell thickness|PT:egg shell thickness|CMO:eggshell thickness	fowl"
QTL	YOLKIND	QTL:36786	Yolk index	Chr.8: 41 cM [17 - 49 cM]	Chr.8:4892668-14102396 bp	Breed:Oh-Shamo	Yolk index|CMO:egg yolk height to diameter ratio	fowl"
QTL	ABFP	QTL:12557	Abdominal fat percentage	Chr.8: 41.4 cM [0.00-100.00 cM]	Chr.8:0-28780400 bp	Breed:Leghorn	Abdominal fat percentage|VT:abdominal fat pad mass|CMO:abdominal fat pad weight to body weight ratio"
QTL	BRMP	QTL:12581	Breast muscle percentage	Chr.8: 42.7 cM [0.00-100.00 cM]	Chr.8:0-28780400 bp	Breed:Fayoumi	Breast muscle percentage|VT:pectoralis muscle mass|PT:total breast muscle percentage"
QTL	BW	QTL:2187	Body weight	Chr.8: 43 cM [23-46 cM]	Chr.8:6619492-13238984 bp		Body weight|VT:body mass|CMO:body weight"
QTL	ALBPCT	QTL:36763	Albumen percentage	Chr.8: 43 cM [17 - 53 cM]	Chr.8:4892668-15253612 bp	Breed:Oh-Shamo	Albumen percentage|PT:egg albumen morphology trait|CMO:egg albumen percentage	fowl"
QTL	EST	QTL:25086	Eggshell thickness	Chr.8: 44 cM [0.00-100.00 cM]	Chr.8:0-28780400 bp	Breed:Oh-Shamo	Eggshell thickness|PT:egg shell thickness|CMO:eggshell thickness	fowl"
QTL	BW	QTL:6628	Body weight	Chr.8: 46 cM [0.00-100.00 cM]	Chr.8:0-28780400 bp	Breed:Leghorn, Red Junglefowl	Body weight|VT:body mass|CMO:body weight"
QTL	BW	QTL:6629	Body weight	Chr.8: 46 cM [0.00-100.00 cM]	Chr.8:0-28780400 bp	Breed:Leghorn, Red Junglefowl	Body weight|VT:body mass|CMO:body weight"
QTL	BW	QTL:6630	Body weight	Chr.8: 46 cM [0.00-100.00 cM]	Chr.8:0-28780400 bp	Breed:Leghorn, Red Junglefowl	Body weight|VT:body mass|CMO:body weight"
QTL	BWGAIN	QTL:6631	Body weight gain	Chr.8: 46 cM [0.00-100.00 cM]	Chr.8:0-28780400 bp	Breed:Leghorn, Red Junglefowl	Body weight gain|VT:postnatal growth trait|CMO:body weight gain"
QTL	BWGAIN	QTL:6632	Body weight gain	Chr.8: 46 cM [0.00-100.00 cM]	Chr.8:0-28780400 bp	Breed:Leghorn, Red Junglefowl	Body weight gain|VT:postnatal growth trait|CMO:body weight gain"
QTL	BWGAIN	QTL:6633	Body weight gain	Chr.8: 46 cM [0.00-100.00 cM]	Chr.8:0-28780400 bp	Breed:Leghorn, Red Junglefowl	Body weight gain|VT:postnatal growth trait|CMO:body weight gain"
Association	BMWT	QTL:6943	Breast muscle weight	Chr.8: 46 cM [0.00-100.00 cM]	Chr.8:0-28780400 bp	Breed:Plymouth Rock	Breast muscle weight|VT:pectoralis muscle mass"
Association	BW	QTL:6983	Body weight	Chr.8: 46 cM [0.00-100.00 cM]	Chr.8:0-28780400 bp	Breed:Plymouth Rock	Body weight|VT:body mass|CMO:body weight"
Association	BMWT	QTL:6984	Breast muscle weight	Chr.8: 46 cM [0.00-100.00 cM]	Chr.8:0-28780400 bp	Breed:Plymouth Rock	Breast muscle weight|VT:pectoralis muscle mass"
QTL	SHKWT	QTL:9167	Shank weight	Chr.8: 47.2 cM [0.00-100.00 cM]	Chr.8:0-28780400 bp	Breed:Leghorn	Shank weight|VT:tarsometatarsus mass"
QTL	T3T4	QTL:9235	Triiodothyronine to thyroxine ratio	Chr.8: 47.8 cM [0.00-100.00 cM]	Chr.8:0-28780400 bp	Breed:Leghorn	Triiodothyronine to thyroxine ratio|CMO:blood triiodothyronine to thyroxine ratio"
QTL	IGF-I	QTL:9238	Insulin-like growth factor level	Chr.8: 47.8 cM [0.00-100.00 cM]	Chr.8:0-28780400 bp	Breed:Leghorn	Insulin-like growth factor level|CMO:blood insulin-like growth factor 1 level"
QTL	TMTBR	QTL:6721	Thigh meat-to-bone ratio	Chr.8: 50.00 cM [23-26 cM]	Chr.8:6619492-7482904 bp		Thigh meat-to-bone ratio|PT:thigh muscle-to-bone ratio"
QTL	CHWID	QTL:9306	Chest width	Chr.8: 50.00 cM [25-94 cM]	Chr.8:7195100-27053576 bp	Breed:Leghorn	Chest width|VT:chest width"
QTL	CRDIG	QTL:9319	Crooked digits	Chr.8: 50.00 cM [25-94 cM]	Chr.8:7195100-27053576 bp	Breed:Leghorn	Crooked digits|VT:digit morphology trait"
QTL	TIBWT	QTL:9328	Tibia weight	Chr.8: 50.00 cM [25-94 cM]	Chr.8:7195100-27053576 bp	Breed:Leghorn	Tibia weight|VT:tibia mass|CMO:tibia weight"
QTL	TW	QTL:9336	Tibia width	Chr.8: 50.00 cM [25-94 cM]	Chr.8:7195100-27053576 bp	Breed:Leghorn	Tibia width|VT:tibia width|CMO:tibia midshaft width"
QTL	TIBMD	QTL:9343	Tibia marrow diameter	Chr.8: 50.00 cM [25-94 cM]	Chr.8:7195100-27053576 bp	Breed:Leghorn	Tibia marrow diameter|VT:tibia morphology trait"
QTL	TIBPA	QTL:9350	Tibia plateau angle	Chr.8: 50.00 cM [25-94 cM]	Chr.8:7195100-27053576 bp	Breed:Leghorn	Tibia plateau angle|VT:tibia morphology trait"
QTL	TIBSTR	QTL:9353	Tibia strength	Chr.8: 50.00 cM [25-94 cM]	Chr.8:7195100-27053576 bp	Breed:Leghorn	Tibia strength|VT:tibia strength trait"
QTL	BW	QTL:9767	Body weight	Chr.8: 50.00 cM [25-94 cM]	Chr.8:7195100-27053576 bp	Breed:Leghorn	Body weight|VT:body mass|CMO:body weight"
QTL	BWGAIN	QTL:9768	Body weight gain	Chr.8: 50.00 cM [25-94 cM]	Chr.8:7195100-27053576 bp	Breed:Leghorn	Body weight gain|VT:postnatal growth trait|CMO:body weight gain"
QTL	BMWT	QTL:13389	Breast muscle weight	Chr.8: 50.00 cM [25-94 cM]	Chr.8:7195100-27053576 bp		Breast muscle weight|VT:pectoralis muscle mass"
QTL	DSMWT	QTL:13392	Drumstick muscle weight	Chr.8: 50.00 cM [25-94 cM]	Chr.8:7195100-27053576 bp		Drumstick muscle weight|VT:hindlimb muscle mass|PT:drumstick muscle weight|CMO:skeletal muscle weight"
QTL	BW	QTL:14465	Body weight	Chr.8: 50.00 cM [25-26 cM]	Chr.8:7195100-7482904 bp	Breed:Leghorn	Body weight|VT:body mass|CMO:body weight"
QTL	TBMD	QTL:24360	Tibia bone mineral density	Chr.8: 50.00 cM [14-95 cM]	Chr.8:4029256-27341380 bp		Tibia bone mineral density|VT:tibia mineral mass|CMO:bone mineral density"
QTL	TBMD	QTL:24365	Tibia bone mineral density	Chr.8: 50.00 cM [25-26 cM]	Chr.8:7195100-7482904 bp		Tibia bone mineral density|VT:tibia mineral mass|CMO:bone mineral density"
QTL	BW	QTL:24885	Body weight	Chr.8: 50.00 cM [23-25 cM]	Chr.8:6619492-7195100 bp		Body weight|VT:body mass|CMO:body weight"
QTL	BW	QTL:24891	Body weight	Chr.8: 50.00 cM [14-95 cM]	Chr.8:4029256-27341380 bp		Body weight|VT:body mass|CMO:body weight"
QTL	THPCT	QTL:30869	Thigh percentage	Chr.8: 50.00 cM [0.00-100.00 cM]	Chr.8:0-28780400 bp		rs15925257; rs15927400Thigh percentage|VT:hindlimb mass"
QTL	BMC	QTL:9204	Bone mineral content	Chr.8: 53.4 cM [0.00-100.00 cM]	Chr.8:0-28780400 bp	Breed:Fayoumi	Bone mineral content|VT:bone mineral mass|CMO:bone mineral content"
QTL	AF	QTL:2178	Abdominal fat weight	Chr.8: 54.9 cM [0.00-100.00 cM]	Chr.8:0-28780400 bp	Breed:Leghorn	Abdominal fat weight|VT:abdominal fat pad mass|CMO:abdominal fat pad weight"
QTL	BMWT	QTL:2184	Breast muscle weight	Chr.8: 55.6 cM [0.00-100.00 cM]	Chr.8:0-28780400 bp	Breed:Fayoumi	Breast muscle weight|VT:pectoralis muscle mass"
QTL	T3	QTL:9234	Triiodothyronine level	Chr.8: 56.1 cM [0.00-100.00 cM]	Chr.8:0-28780400 bp	Breed:Leghorn	Triiodothyronine level|VT:blood triiodothyronine amount|CMO:blood triiodothyronine level"
QTL	BMD	QTL:9206	Bone mineral density	Chr.8: 57.6 cM [0.00-100.00 cM]	Chr.8:0-28780400 bp	Breed:Fayoumi	Bone mineral density|VT:bone mineral mass|CMO:bone mineral density"
QTL	BW	QTL:2190	Body weight	Chr.8: 59 cM [25-94 cM]	Chr.8:7195100-27053576 bp		Body weight|VT:body mass|CMO:body weight"
QTL	TL	QTL:9207	Tibia length	Chr.8: 60.3 cM [0.00-100.00 cM]	Chr.8:0-28780400 bp	Breed:Fayoumi	Tibia length|VT:tibia length|CMO:tibia length"
QTL	SHKWLR	QTL:9208	Shank weight to length ratio	Chr.8: 62 cM [0.00-100.00 cM]	Chr.8:0-28780400 bp	Breed:Fayoumi	Shank weight to length ratio|VT:tarsometatarsus morphology trait"
QTL	SHKWT	QTL:9209	Shank weight	Chr.8: 62 cM [0.00-100.00 cM]	Chr.8:0-28780400 bp	Breed:Fayoumi	Shank weight|VT:tarsometatarsus mass"
QTL	LACT	QTL:9236	Lactate level	Chr.8: 62.6 cM [0.00-100.00 cM]	Chr.8:0-28780400 bp	Breed:Leghorn	Lactate level|VT:blood lactate amount|CMO:blood lactate level"
QTL	ADG	QTL:12507	Average daily gain	Chr.8: 62.6 cM [0.00-100.00 cM]	Chr.8:0-28780400 bp	Breed:Leghorn	Average daily gain|VT:postnatal growth trait|CMO:average daily body weight gain"
QTL	BW	QTL:2192	Body weight	Chr.8: 62.8 cM [0.00-100.00 cM]	Chr.8:0-28780400 bp	Breed:Fayoumi	Body weight|VT:body mass|CMO:body weight"
QTL	BW	QTL:2194	Body weight	Chr.8: 63.2 cM [0.00-100.00 cM]	Chr.8:0-28780400 bp	Breed:Fayoumi	Body weight|VT:body mass|CMO:body weight"
QTL	ADG	QTL:12527	Average daily gain	Chr.8: 63.2 cM [0.00-100.00 cM]	Chr.8:0-28780400 bp	Breed:Fayoumi	Average daily gain|VT:postnatal growth trait|CMO:average daily body weight gain"
QTL	ADG	QTL:12528	Average daily gain	Chr.8: 63.2 cM [0.00-100.00 cM]	Chr.8:0-28780400 bp	Breed:Fayoumi	Average daily gain|VT:postnatal growth trait|CMO:average daily body weight gain"
QTL	BW	QTL:9515	Body weight	Chr.8: 63.6 cM [0.00-100.00 cM]	Chr.8:0-28780400 bp	Breed:Leghorn, Red Junglefowl	Body weight|VT:body mass|CMO:body weight"
QTL	SHKLN	QTL:9210	Shank length	Chr.8: 63.8 cM [0.00-100.00 cM]	Chr.8:0-28780400 bp	Breed:Fayoumi	Shank length|VT:tarsometatarsus length"
QTL	SHKLN	QTL:9211	Shank length	Chr.8: 63.8 cM [0.00-100.00 cM]	Chr.8:0-28780400 bp	Breed:Fayoumi	Shank length|VT:tarsometatarsus length"
QTL	BW	QTL:2193	Body weight	Chr.8: 63.9 cM [0.00-100.00 cM]	Chr.8:0-28780400 bp	Breed:Fayoumi	Body weight|VT:body mass|CMO:body weight"
QTL	BWGAIN	QTL:9516	Body weight gain	Chr.8: 64.5 cM [0.00-100.00 cM]	Chr.8:0-28780400 bp	Breed:Leghorn, Red Junglefowl	Body weight gain|VT:postnatal growth trait|CMO:body weight gain"
QTL	SHKWLR	QTL:9165	Shank weight to length ratio	Chr.8: 64.9 cM [0.00-100.00 cM]	Chr.8:0-28780400 bp	Breed:Leghorn	Shank weight to length ratio|VT:tarsometatarsus morphology trait"
QTL	WINGWT	QTL:2191	Wing weight	Chr.8: 67 cM [25-94 cM]	Chr.8:7195100-27053576 bp		Wing weight|VT:forelimb mass|PT:wing weight|CMO:wing weight"
QTL	BMC	QTL:9205	Bone mineral content	Chr.8: 8.3 cM [0.00-100.00 cM]	Chr.8:0-28780400 bp	Breed:Fayoumi	Bone mineral content|VT:bone mineral mass|CMO:bone mineral content"
QTL	Mco	QTL:2198	Meat color	Chr.8: 80 cM [0.00-100.00 cM]	Chr.8:0-28780400 bp		Meat color|PT:meat color"	Candidate: 351 (NCBIgene)
Association	ESS	QTL:13623	Eggshell strength	Chr.8: 87 cM [0.00-100.00 cM]	Chr.8:0-28780400 bp		Eggshell strength|PT:egg shell strength|CMO:eggshell strength	fowl"	Candidate: 396102 (NCBIgene)
Association	EST	QTL:13624	Eggshell thickness	Chr.8: 87 cM [0.00-100.00 cM]	Chr.8:0-28780400 bp		Eggshell thickness|PT:egg shell thickness|CMO:eggshell thickness	fowl"	Candidate: 396102 (NCBIgene)
Association	ESC	QTL:13625	Eggshell color	Chr.8: 87 cM [0.00-100.00 cM]	Chr.8:0-28780400 bp		Eggshell color|PT:egg shell color|CMO:eggshell color	fowl"	Candidate: 396102 (NCBIgene)
Association	ESshape	QTL:13626	Eggshell shape	Chr.8: 87 cM [0.00-100.00 cM]	Chr.8:0-28780400 bp		Eggshell shape|PT:egg shape"	Candidate: 396102 (NCBIgene)
Association	YOLKC	QTL:13627	Yolk color	Chr.8: 87 cM [0.00-100.00 cM]	Chr.8:0-28780400 bp		Yolk color|PT:egg yolk color"	Candidate: 396102 (NCBIgene)
QTL	BW	QTL:2199	Body weight	Chr.8: 93 cM [25-94 cM]	Chr.8:7195100-27053576 bp		Body weight|VT:body mass|CMO:body weight"
Association	CW	QTL:9718	Carcass weight	Chr.8: 94 cM [0.00-100.00 cM]	Chr.8:0-28780400 bp		Carcass weight|PT:dressed carcass weight|CMO:carcass weight"
QTL	BW	QTL:2201	Body weight	Chr.8: 95 cM [25-94 cM]	Chr.8:7195100-27053576 bp		Body weight|VT:body mass|CMO:body weight"

## Sheet: chr17 6443612
Animal QTLdb Operation Results
QTL	MPH	QTL:157217	Muscle pH	Chr.17:	Chr.17:6375011-9277950 bp		rs14100058; rs15027305Muscle pH|VT:muscle pH regulation trait|PT:meat pH"
QTL	SHKDIA	QTL:297229	Shank diameter	Chr.17:	Chr.17:6399589-6399593 bp		rs14100581Shank diameter|VT:tarsometatarsus diameter"
QTL	SHKLN	QTL:297230	Shank length	Chr.17:	Chr.17:6399589-6399593 bp		rs14100581Shank length|VT:tarsometatarsus length"
Association	SCFT	QTL:17247	Subcutaneous fat thickness	Chr.17: [0.00-100.00 cM]	Chr.17:0-14947900 bp		Subcutaneous fat thickness|VT:subcutaneous adipose thickness"	Candidate: 396393 (NCBIgene)
QTL	ESW	QTL:25076	Eggshell weight	Chr.17: [0.00-100.00 cM]	Chr.17:0-14947900 bp	Breed:Oh-Shamo	Eggshell weight|PT:egg shell weight|CMO:eggshell weight	fowl"
QTL	EST	QTL:25083	Eggshell thickness	Chr.17: 18 cM [0.00-100.00 cM]	Chr.17:0-14947900 bp	Breed:Oh-Shamo	Eggshell thickness|PT:egg shell thickness|CMO:eggshell thickness	fowl"
Association	CECUM-SE	QTL:19595	Cecal bacterial burden after challenge with Salmonella E	Chr.17: 21.9 cM [0.00-100.00 cM]	Chr.17:0-14947900 bp	Breed:Red Junglefowl	Cecal bacterial burden after challenge with Salmonella E|VT:bacteria quantity"	Candidate: 417241 (NCBIgene)
QTL	PECMINW	QTL:11917	Pectoralis minor weight	Chr.17: 23 cM [0.00-100.00 cM]	Chr.17:0-14947900 bp		Pectoralis minor weight|VT:pectoralis muscle size trait|PT:pectoralis minor weight"
QTL	PECMINP	QTL:11919	Pectoralis minor percent	Chr.17: 23 cM [0.00-100.00 cM]	Chr.17:0-14947900 bp		Pectoralis minor percent|VT:pectoralis muscle size trait|PT:pectoralis minor percentage"
QTL	PECMINW	QTL:11960	Pectoralis minor weight	Chr.17: 23 cM [0.00-100.00 cM]	Chr.17:0-14947900 bp		Pectoralis minor weight|VT:pectoralis muscle size trait|PT:pectoralis minor weight"
QTL	PECMINP	QTL:11974	Pectoralis minor percent	Chr.17: 23 cM [0.00-100.00 cM]	Chr.17:0-14947900 bp		Pectoralis minor percent|VT:pectoralis muscle size trait|PT:pectoralis minor percentage"
Association	BW	QTL:9729	Body weight	Chr.17: 26 cM [0.00-100.00 cM]	Chr.17:0-14947900 bp		Body weight|VT:body mass|CMO:body weight"
Association	EPR	QTL:9730	Egg production rate	Chr.17: 26 cM [0.00-100.00 cM]	Chr.17:0-14947900 bp		Egg production rate|VT:egg production trait|CMO:egg production rate	fowl"
Association	AF	QTL:9731	Abdominal fat weight	Chr.17: 26 cM [0.00-100.00 cM]	Chr.17:0-14947900 bp		Abdominal fat weight|VT:abdominal fat pad mass|CMO:abdominal fat pad weight"
QTL	BURSA	QTL:2356	Bursa of Fabricius weight	Chr.17: 32 cM [32-56 cM]	Chr.17:4783328-8370824 bp		Bursa of Fabricius weight|VT:bursa of Fabricius size trait"
QTL	YOLKIND	QTL:36800	Yolk index	Chr.17: 35 cM [0.00-100.00 cM]	Chr.17:0-14947900 bp	Breed:Oh-Shamo	Yolk index|CMO:egg yolk height to diameter ratio	fowl"
QTL	BMD	QTL:9179	Bone mineral density	Chr.17: 41 cM [0.00-100.00 cM]	Chr.17:0-14947900 bp	Breed:Leghorn	Bone mineral density|VT:bone mineral mass|CMO:bone mineral density"
Association	BW	QTL:6947	Body weight	Chr.17: 41 cM [0.00-100.00 cM]	Chr.17:0-14947900 bp	Breed:Plymouth Rock	Body weight|VT:body mass|CMO:body weight"
Association	BMWT	QTL:6948	Breast muscle weight	Chr.17: 41 cM [0.00-100.00 cM]	Chr.17:0-14947900 bp	Breed:Plymouth Rock	Breast muscle weight|VT:pectoralis muscle mass"
Association	EN	QTL:6949	Egg number	Chr.17: 41 cM [0.00-100.00 cM]	Chr.17:0-14947900 bp	Breed:Plymouth Rock	Egg number|VT:egg quantity|CMO:egg number	fowl"
QTL	GLCG	QTL:9265	Glucagon level	Chr.17: 43.6 cM [0.00-100.00 cM]	Chr.17:0-14947900 bp	Breed:Fayoumi	Glucagon level|VT:blood glucagon amount|CMO:blood glucagon level"
QTL	TL	QTL:9180	Tibia length	Chr.17: 53.2 cM [0.00-100.00 cM]	Chr.17:0-14947900 bp	Breed:Leghorn	Tibia length|VT:tibia length|CMO:tibia length"
QTL	INSGLG	QTL:9266	Insulin to glucagon ratio	Chr.17: 55.8 cM [0.00-100.00 cM]	Chr.17:0-14947900 bp	Breed:Fayoumi	Insulin to glucagon ratio|CMO:blood insulin to glucagon ratio"
QTL	INS	QTL:9246	Insulin level	Chr.17: 56 cM [0.00-100.00 cM]	Chr.17:0-14947900 bp	Breed:Leghorn	Insulin level|VT:blood insulin amount|CMO:blood insulin level"
QTL	IGF-I	QTL:9247	Insulin-like growth factor level	Chr.17: 56 cM [0.00-100.00 cM]	Chr.17:0-14947900 bp	Breed:Leghorn	Insulin-like growth factor level|CMO:blood insulin-like growth factor 1 level"
QTL	DSWT	QTL:12589	Drumstick weight	Chr.17: 56 cM [0.00-100.00 cM]	Chr.17:0-14947900 bp	Breed:Fayoumi	Drumstick weight|VT:hindlimb mass|PT:drumstick weight"
QTL	BMC	QTL:9178	Bone mineral content	Chr.17: 56.4 cM [0.00-100.00 cM]	Chr.17:0-14947900 bp	Breed:Leghorn	Bone mineral content|VT:bone mineral mass|CMO:bone mineral content"
QTL	BMC	QTL:9177	Bone mineral content	Chr.17: 56.5 cM [0.00-100.00 cM]	Chr.17:0-14947900 bp	Breed:Leghorn	Bone mineral content|VT:bone mineral mass|CMO:bone mineral content"
QTL	ABFP	QTL:2357	Abdominal fat percentage	Chr.17: 57 cM [0.00-100.00 cM]	Chr.17:0-14947900 bp	Breed:Fayoumi	Abdominal fat percentage|VT:abdominal fat pad mass|CMO:abdominal fat pad weight to body weight ratio"
Association	AF	QTL:9732	Abdominal fat weight	Chr.17: 57 cM [0.00-100.00 cM]	Chr.17:0-14947900 bp		Abdominal fat weight|VT:abdominal fat pad mass|CMO:abdominal fat pad weight"
QTL	BW	QTL:2355	Body weight	Chr.17: 58 cM [41-57 cM]	Chr.17:6128639-8520303 bp		Body weight|VT:body mass|CMO:body weight"
QTL	INS	QTL:9267	Insulin level	Chr.17: 67.9 cM [0.00-100.00 cM]	Chr.17:0-14947900 bp	Breed:Fayoumi	Insulin level|VT:blood insulin amount|CMO:blood insulin level"
QTL	EST	QTL:25091	Eggshell thickness	Chr.17: 8 cM [0.00-100.00 cM]	Chr.17:0-14947900 bp	Breed:Oh-Shamo	Eggshell thickness|PT:egg shell thickness|CMO:eggshell thickness	fowl"

## Sheet: chr18 4889069
Animal QTLdb Operation Results
QTL	BMWT	QTL:96653	Breast muscle weight	Chr.18:	Chr.18:4496162-11024145 bp		rs14110277; rs16348086Breast muscle weight|VT:pectoralis muscle mass"
QTL	GIZZP	QTL:177588	Gizzard percentage	Chr.18:	Chr.18:3937219-4917385 bp		rs315188853; rs315807623Gizzard percentage|VT:gizzard mass"
QTL	GIZZP	QTL:177589	Gizzard percentage	Chr.18:	Chr.18:4921017-5898652 bp		rs312939477; rs317197824Gizzard percentage|VT:gizzard mass"
Association	GL	QTL:165732	Glucose level	Chr.18:	Chr.18:4861241-4861245 bp		rs14110047Glucose level|VT:blood glucose amount|CMO:blood glucose level"	Associated: 417352 (NCBIgene)
QTL	BW	QTL:7172	Body weight	Chr.18: [0-24 cM]	Chr.18:0-5686560 bp		Body weight|VT:body mass|CMO:body weight"
Association	SPLWT	QTL:21761	Spleen weight	Chr.18: 0.00 cM	Chr.18:4870604-4870608 bp	Breed:Beijing You Chicken	rs10724095 Spleen weight|VT:spleen mass|CMO:spleen weight"
QTL	HWT	QTL:12561	Heart weight	Chr.18: 13 cM [0.00-100.00 cM]	Chr.18:0-23694000 bp	Breed:Leghorn	Heart weight|VT:heart mass|CMO:heart weight"
QTL	AF	QTL:11996	Abdominal fat weight	Chr.18: 14.1 cM [0.00-100.00 cM]	Chr.18:0-23694000 bp		Abdominal fat weight|VT:abdominal fat pad mass|CMO:abdominal fat pad weight"
QTL	BW	QTL:7169	Body weight	Chr.18: 19.3 cM [0-24 cM]	Chr.18:0-5686560 bp		Body weight|VT:body mass|CMO:body weight"
QTL	AF	QTL:2361	Abdominal fat weight	Chr.18: 21 cM [7-24 cM]	Chr.18:1658580-5686560 bp		Abdominal fat weight|VT:abdominal fat pad mass|CMO:abdominal fat pad weight"
QTL	ABR-KLH	QTL:2359	Antibody response to KLH antigen	Chr.18: 22 cM [0-24 cM]	Chr.18:0-5686560 bp		Antibody response to KLH antigen|VT:immune response trait|CMO:change in antibody titer"
QTL	SPLP	QTL:2368	Spleen percentage	Chr.18: 23.9 cM [0.00-100.00 cM]	Chr.18:0-23694000 bp	Breed:Leghorn	Spleen percentage|VT:spleen mass|CMO:spleen weight to body weight ratio"
QTL	ADG	QTL:12512	Average daily gain	Chr.18: 23.9 cM [0.00-100.00 cM]	Chr.18:0-23694000 bp	Breed:Leghorn	Average daily gain|VT:postnatal growth trait|CMO:average daily body weight gain"
QTL	ABLPS	QTL:16631	Antibody titer to LPS antigen	Chr.18: 24 cM [0-24 cM]	Chr.18:0-5686560 bp		Antibody titer to LPS antigen|VT:blood immunoglobulin amount|CMO:antibody titer"
QTL	BW	QTL:2369	Body weight	Chr.18: 26.4 cM [0.00-100.00 cM]	Chr.18:0-23694000 bp	Breed:Leghorn	Body weight|VT:body mass|CMO:body weight"
QTL	LIVWT	QTL:12562	Liver weight	Chr.18: 26.4 cM [0.00-100.00 cM]	Chr.18:0-23694000 bp	Breed:Leghorn	Liver weight|VT:liver mass|CMO:liver weight"
QTL	BW	QTL:7182	Body weight	Chr.18: 3.4 cM [0-24 cM]	Chr.18:0-5686560 bp		Body weight|VT:body mass|CMO:body weight"
QTL	ABR-NDV	QTL:2362	Antibody response to Newcastle disease virus	Chr.18: 35 cM [0.00-100.00 cM]	Chr.18:0-23694000 bp		Antibody response to Newcastle disease virus|VT:immune response trait|CMO:change in antibody titer"
QTL	LACT	QTL:9268	Lactate level	Chr.18: 36.7 cM [0.00-100.00 cM]	Chr.18:0-23694000 bp	Breed:Fayoumi	Lactate level|VT:blood lactate amount|CMO:blood lactate level"
QTL	ABLPS	QTL:2360	Antibody titer to LPS antigen	Chr.18: 50.00 cM [0-24 cM]	Chr.18:0-5686560 bp		Antibody titer to LPS antigen|VT:blood immunoglobulin amount|CMO:antibody titer"
QTL	BW	QTL:6650	Body weight	Chr.18: 50.00 cM [7-35 cM]	Chr.18:1658580-8292900 bp	Breed:Leghorn, Red Junglefowl	Body weight|VT:body mass|CMO:body weight"
QTL	BWGAIN	QTL:6651	Body weight gain	Chr.18: 50.00 cM [7-35 cM]	Chr.18:1658580-8292900 bp	Breed:Leghorn, Red Junglefowl	Body weight gain|VT:postnatal growth trait|CMO:body weight gain"
QTL	ABFP	QTL:12447	Abdominal fat percentage	Chr.18: 50.00 cM [7-24 cM]	Chr.18:1658580-5686560 bp		Abdominal fat percentage|VT:abdominal fat pad mass|CMO:abdominal fat pad weight to body weight ratio"
QTL	BSLEN	QTL:16727	Body slope length	Chr.18: 50.00 cM [0-47 cM]	Chr.18:0-11136180 bp	Breed:Plymouth Rock, Silkie Bantam	Body slope length|VT:body size trait|CMO:body morphological measurement"
QTL	BRP	QTL:15555	Breast percentage	Chr.18: 6.8 cM [0-24 cM]	Chr.18:0-5686560 bp		Breast percentage|PT:breast percentage"
QTL	ABLTA	QTL:16632	Antibody titer to LTA antigen	Chr.18: 9 cM [0-24 cM]	Chr.18:0-5686560 bp		Antibody titer to LTA antigen|VT:blood immunoglobulin amount|CMO:antibody titer"

## Sheet: chr28 3937247
Animal QTLdb Operation Results
QTL	FEATHHD	QTL:127113	Feather-crested head	Chr.28:	Chr.28:5705-4022366 bp	Breed:Beijing You Chicken	rs14304396; rs16212477Feather-crested head"
Association	VLDL	QTL:170817	VLDL cholesterol level	Chr.28:	Chr.28:3966010-3966014 bp		rs16211884VLDL cholesterol level|VT:blood VLDL cholesterol amount|CMO:blood very low density lipoprotein cholesterol level"
QTL	ABR-E.coli	QTL:2415	Antibody response to E. coli	Chr.28: [0.00-100.00 cM]	Chr.28:0-6822500 bp		Antibody response to E. coli|VT:immune response trait|CMO:change in antibody titer"
QTL	ABR-SE	QTL:2416	Antibody response to Salmonella enteritidis	Chr.28: [0.00-100.00 cM]	Chr.28:0-6822500 bp		Antibody response to Salmonella enteritidis|VT:immune response trait|CMO:change in antibody titer"
QTL	CW	QTL:2420	Carcass weight	Chr.28: 21 cM [21-60 cM]	Chr.28:1432725-4093500 bp		Carcass weight|PT:dressed carcass weight|CMO:carcass weight"
Association	BW	QTL:6997	Body weight	Chr.28: 25 cM [0.00-100.00 cM]	Chr.28:0-6822500 bp	Breed:Plymouth Rock	Body weight|VT:body mass|CMO:body weight"
QTL	RV	QTL:2421	Right ventricular weight as percentage of body weight	Chr.28: 43 cM [25-60 cM]	Chr.28:1705625-4093500 bp		Right ventricular weight as percentage of body weight|VT:heart right ventricle mass|CMO:heart right ventricle weight as a percentage of body weight"
QTL	BW	QTL:24893	Body weight	Chr.28: 45 cM [22-60 cM]	Chr.28:1500950-4093500 bp		Body weight|VT:body mass|CMO:body weight"
QTL	BW	QTL:2419	Body weight	Chr.28: 47 cM [46-60 cM]	Chr.28:3138350-4093500 bp		Body weight|VT:body mass|CMO:body weight"
QTL	AF	QTL:2417	Abdominal fat weight	Chr.28: 50.00 cM [21-60 cM]	Chr.28:1432725-4093500 bp		Abdominal fat weight|VT:abdominal fat pad mass|CMO:abdominal fat pad weight"
QTL	SFWT	QTL:2418	Skin fat weight	Chr.28: 50.00 cM [21-60 cM]	Chr.28:1432725-4093500 bp		Skin fat weight|VT:subcutaneous adipose mass"
QTL	TIBCW	QTL:9338	Tibia cortex width	Chr.28: 50.00 cM [21-60 cM]	Chr.28:1432725-4093500 bp	Breed:Leghorn	Tibia cortex width|VT:compact bone thickness"
QTL	AF	QTL:12632	Abdominal fat weight	Chr.28: 50.00 cM [21-60 cM]	Chr.28:1432725-4093500 bp		Abdominal fat weight|VT:abdominal fat pad mass|CMO:abdominal fat pad weight"
QTL	SFWT	QTL:12641	Skin fat weight	Chr.28: 50.00 cM [21-60 cM]	Chr.28:1432725-4093500 bp		Skin fat weight|VT:subcutaneous adipose mass"
QTL	ADG	QTL:24912	Average daily gain	Chr.28: 50.00 cM [22-60 cM]	Chr.28:1500950-4093500 bp		Average daily gain|VT:postnatal growth trait|CMO:average daily body weight gain"
QTL	SHKLN	QTL:30889	Shank length	Chr.28: 50.00 cM [0.00-100.00 cM]	Chr.28:0-6822500 bp		rs80594115; rs13726077Shank length|VT:tarsometatarsus length"
QTL	BW	QTL:55901	Body weight	Chr.28: 57.1 cM [39.3 - 60 cM]	Chr.28:2681242-4093500 bp	Breed:Leghorn, New Hampshire Red	Body weight|VT:body mass|CMO:body weight"
QTL	BMWT	QTL:17097	Breast muscle weight	Chr.28: 59.3 cM [41.1 - 60 cM]	Chr.28:2804047-4093500 bp	Breed:Leghorn, New Hampshire Red	Breast muscle weight|VT:pectoralis muscle mass"
