# Supplementary material for: Estimation of genetic parameters for hatching performance and genome-wide association analysis in Baicheng-You chickens
Source: Front Vet Sci. 2026 Mar 6;13:1762660. doi: 10.3389/fvets.2026.1762660 (PMC13003602; doi:10.3389/fvets.2026.1762660)
Supplement: Supplementary file 6 [file Table_6.XLSX]

## Sheet: Supplementary Table 6
Table 6-1 Permutation Test
SNP	Chr	Position	Effect_Allele	Reference_Allele	MAF	Original_P_value	EMP1	EMP2	Permutations
7:16293717	7	16293717	T	C	0.014	2.75e-19	0.000999	0.01499	1000
Note: Given the observed pattern of an isolated peak at this locus, we conducted additional analyses to specifically validate its reliability. 1. Purpose of Analysis:To provide a model-free, empirical assessment validating the robustness of the association signal for the top significant SNP (7:16293717). 2. Methodology: Software and Command:​ PLINK v1.90 was used with the --linearmodel, specifyin…
Table 6-2 Genotype-Phenotype Association Analysis
Trait	SNP	Genotype	Sample_Size	Mean	Standard_Deviation	Standard_Error	Minimum	Maximum	Effect_Direction
VER	7:16293717	TT	796	2.85	0.97	0.034	-3.05	3.05	Highest
VER	7:16293717	TC	12	1.52	2.17	0.626	-1.59	3.05	Intermediate
VER	7:16293717	CC	5	-0.95	2.07	0.925	-2.71	3.05	Lowest
1. Purpose of Analysis: To verify whether this SNP exhibits a dose-response effect consistent with Mendelian inheritance, which is a key hallmark of a genuine biological effect. 2. Methodology: Assessment of Effect Direction:​ Based on the mean comparisons, genotype groups were labeled as "Highest", "Intermediate", and "Lowest" to visually illustrate the dose-response trend. 3. Results and Interp…
