# Supplementary material for: Estimation of genetic parameters for hatching performance and genome-wide association analysis in Baicheng-You chickens
Source: Front Vet Sci. 2026 Mar 6;13:1762660. doi: 10.3389/fvets.2026.1762660 (PMC13003602; doi:10.3389/fvets.2026.1762660)
Supplement: Supplementary file 7 [file Table_7.XLSX]

## Sheet: GO BP
ID	Description	GeneRatio	BgRatio	pvalue	p.adjust	qvalue	geneID	Count	Enrichment.Score	Fold.Enrichment
GO:0042742	defense response to bacterium	16/164	40/2090	1.21316e-08	1.48491e-05	1.48491e-05	FGR/AvBD7/DEFB4A/AvBD1/AvBD3/AvBD4/AvBD14/AvBD13/AvBD11/AvBD10/AvBD8/AvBD6/AvBD9/AvBD12/AvBD5/RPL39L	16	7.91608	5.09756
GO:0009617	response to bacterium	17/164	53/2090	1.93504e-07	0.000118424	0.000118424	LY86/FGR/AvBD7/DEFB4A/AvBD1/AvBD3/AvBD4/AvBD14/AvBD13/AvBD11/AvBD10/AvBD8/AvBD6/AvBD9/AvBD12/AvBD5/RPL39L	17	6.71331	4.08767
GO:0050918	positive chemotaxis	9/164	16/2090	6.46294e-07	0.000263688	0.000263688	AvBD7/DEFB4A/AvBD1/AvBD3/AvBD4/AvBD8/AvBD6/AvBD9/AvBD5	9	6.18957	7.16845
GO:0060326	cell chemotaxis	11/164	32/2090	1.50878e-05	0.00461686	0.00461686	AvBD7/DEFB4A/AvBD1/AvBD3/AvBD4/AvBD8/AvBD6/AvBD9/AvBD5/MSTN/EPHB1	11	4.82138	4.38072
GO:0098542	defense response to other organism	19/164	87/2090	2.28111e-05	0.00558415	0.00558415	GAPDH/LY86/FGR/REL/AvBD7/DEFB4A/AvBD1/AvBD3/AvBD4/AvBD14/AvBD13/AvBD11/AvBD10/AvBD8/AvBD6/AvBD9/AvBD12/AvBD5/RPL39L	19	4.64185	2.78315
GO:0043207	response to external biotic stimulus	20/164	103/2090	8.39645e-05	0.0139029	0.0139029	GAPDH/LY86/FGR/REL/AvBD7/DEFB4A/AvBD1/AvBD3/AvBD4/AvBD14/AvBD13/AvBD11/AvBD10/AvBD8/AvBD6/AvBD9/AvBD12/AvBD5/RPL39L/RBP4A	20	4.0759	2.47454
GO:0051707	response to other organism	20/164	103/2090	8.39645e-05	0.0139029	0.0139029	GAPDH/LY86/FGR/REL/AvBD7/DEFB4A/AvBD1/AvBD3/AvBD4/AvBD14/AvBD13/AvBD11/AvBD10/AvBD8/AvBD6/AvBD9/AvBD12/AvBD5/RPL39L/RBP4A	20	4.0759	2.47454
GO:0009607	response to biotic stimulus	20/164	104/2090	9.69314e-05	0.0139029	0.0139029	GAPDH/LY86/FGR/REL/AvBD7/DEFB4A/AvBD1/AvBD3/AvBD4/AvBD14/AvBD13/AvBD11/AvBD10/AvBD8/AvBD6/AvBD9/AvBD12/AvBD5/RPL39L/RBP4A	20	4.01354	2.45075
GO:0016477	cell migration	24/164	138/2090	0.000102227	0.0139029	0.0139029	STK10/NTN1/TGFBR2/POMGNT2/FGR/PHACTR4/ETS1/THY1/AvBD7/DEFB4A/AvBD1/AvBD3/AvBD4/AvBD8/AvBD6/AvBD9/AvBD5/CTNNA2/RIC8A/FGF3/MSTN/ITGA6/GPC1/EPHB1	24	3.99043	2.21633
GO:0048870	cell motility	25/164	148/2090	0.000118677	0.014526	0.014526	STK10/NTN1/TGFBR2/POMGNT2/FGR/PHACTR4/ETS1/THY1/AvBD7/DEFB4A/AvBD1/AvBD3/AvBD4/AvBD8/AvBD6/AvBD9/AvBD5/CTNNA2/RIC8A/CTTN/FGF3/MSTN/ITGA6/GPC1/EPHB1	25	3.92563	2.15269
GO:0051674	localization of cell	25/164	149/2090	0.00013301	0.0148004	0.0148004	STK10/NTN1/TGFBR2/POMGNT2/FGR/PHACTR4/ETS1/THY1/AvBD7/DEFB4A/AvBD1/AvBD3/AvBD4/AvBD8/AvBD6/AvBD9/AvBD5/CTNNA2/RIC8A/CTTN/FGF3/MSTN/ITGA6/GPC1/EPHB1	25	3.87612	2.13824
GO:0050829	defense response to Gram-negative bacterium	7/164	17/2090	0.000160135	0.0150773	0.0150773	AvBD7/AvBD4/AvBD14/AvBD13/AvBD11/AvBD10/AvBD9	7	3.79551	5.24749
GO:0050830	defense response to Gram-positive bacterium	7/164	17/2090	0.000160135	0.0150773	0.0150773	FGR/AvBD4/AvBD14/AvBD13/AvBD11/AvBD10/RPL39L	7	3.79551	5.24749
GO:0044419	biological process involved in interspecies interaction between organisms	20/164	110/2090	0.000219092	0.0191549	0.0191549	GAPDH/LY86/FGR/REL/AvBD7/DEFB4A/AvBD1/AvBD3/AvBD4/AvBD14/AvBD13/AvBD11/AvBD10/AvBD8/AvBD6/AvBD9/AvBD12/AvBD5/RPL39L/RBP4A	20	3.65937	2.31707
GO:0006955	immune response	23/164	140/2090	0.000352071	0.028729	0.028729	GAPDH/DNASE1/NTN1/TGFBR2/LY86/FGR/THY1/REL/AvBD7/DEFB4A/AvBD1/AvBD3/AvBD4/AvBD14/AvBD13/AvBD11/AvBD10/AvBD8/AvBD6/AvBD9/AvBD12/AvBD5/RPL39L	23	3.45337	2.09364
GO:0006952	defense response	20/164	120/2090	0.000728939	0.0557638	0.0557638	GAPDH/DNASE1/LY86/FGR/REL/AvBD7/DEFB4A/AvBD1/AvBD3/AvBD4/AvBD14/AvBD13/AvBD11/AvBD10/AvBD8/AvBD6/AvBD9/AvBD12/AvBD5/RPL39L	20	3.13731	2.12398
GO:1901607	alpha-amino acid biosynthetic process	5/164	11/2090	0.000877178	0.0598181	0.0598181	ASS1/ASNS/GOT1/ASNSD1/GLUL	5	3.05691	5.79268
GO:0009064	glutamine family amino acid metabolic process	6/164	16/2090	0.000879677	0.0598181	0.0598181	CTPS2/ASS1/ASNS/GOT1/ASNSD1/GLUL	6	3.05568	4.77896
GO:0040011	locomotion	26/164	182/2090	0.00134789	0.0821301	0.0821301	STK10/NTN1/DLX5/TGFBR2/POMGNT2/FGR/PHACTR4/ETS1/THY1/AvBD7/DEFB4A/AvBD1/AvBD3/AvBD4/AvBD8/AvBD6/AvBD9/AvBD5/CTNNA2/RIC8A/CTTN/FGF3/MSTN/ITGA6/GPC1/EPHB1	26	2.87034	1.82056
GO:0006950	response to stress	43/164	357/2090	0.00139435	0.0821301	0.0821301	XRCC6/WNT7B/ING4/GAPDH/F10/USP10/AXIN1/DNASE1/NUDT16L1/TGFBR2/LY86/FGR/USP28/TOP2A/REL/MCM8/PARP1/GTF2H5/AvBD7/DEFB4A/AvBD1/AvBD3/AvBD4/AvBD14/MCM3/AvBD13/AvBD11/AvBD10/AvBD8/AvBD6/AvBD9/AvBD12/AvBD5/RPL39L/UVSSA/USP47/CCND1/EIF2S1/HSP90AA1/ATF2/RPL37A/CEP63/EPHB1	43	2.85563	1.53498
GO:0008652	cellular amino acid biosynthetic process	5/164	12/2090	0.00140909	0.0821301	0.0821301	ASS1/ASNS/GOT1/ASNSD1/GLUL	5	2.85106	5.30996
GO:0002376	immune system process	29/164	218/2090	0.00221713	0.123353	0.123353	GAPDH/STK10/DNASE1/NTN1/TGFBR2/LY86/FGR/THY1/REL/AvBD7/DEFB4A/AvBD1/AvBD3/AvBD4/AvBD14/AvBD13/AvBD11/AvBD10/AvBD8/AvBD6/AvBD9/AvBD12/AvBD5/RPL39L/MAEA/RAG1/RAG2/LDB1/MSTN	29	2.65421	1.69529
GO:0070647	protein modification by small protein conjugation or removal	15/164	92/2090	0.00429897	0.22878	0.22878	KLHL15/USP10/CRBN/USP7/DCAF13/USP2/USP28/DDA1/RPS27A/KLHL9/UVSSA/MAEA/USP47/RAG1/KLHL20	15	2.36664	2.07781
GO:0006928	movement of cell or subcellular component	26/164	201/2090	0.00566415	0.282422	0.282422	STK10/NTN1/DLX5/TGFBR2/POMGNT2/FGR/PHACTR4/ETS1/THY1/AvBD7/DEFB4A/AvBD1/AvBD3/AvBD4/AvBD8/AvBD6/AvBD9/AvBD5/CTNNA2/RIC8A/CTTN/FGF3/MSTN/ITGA6/GPC1/EPHB1	26	2.24687	1.64846
GO:0045087	innate immune response	10/164	52/2090	0.00589371	0.282422	0.282422	GAPDH/LY86/FGR/REL/AvBD14/AvBD13/AvBD11/AvBD10/AvBD12/RPL39L	10	2.22961	2.45075
GO:0016579	protein deubiquitination	5/164	16/2090	0.00599916	0.282422	0.282422	USP10/USP7/USP2/USP28/USP47	5	2.22191	3.98247
GO:0051603	proteolysis involved in cellular protein catabolic process	11/164	61/2090	0.0065389	0.29643	0.29643	USP10/CRBN/USP7/USP2/USP28/DDA1/RPS27A/CTSB/MAEA/USP47/KLHL20	11	2.1845	2.29808
GO:1901566	organonitrogen compound biosynthetic process	28/164	225/2090	0.00707857	0.309435	0.309435	MRPL51/GAPDH/EIF2S3/SAT1/CTPS2/ITM2B/RPL26L1/ADCY9/ASS1/ST6GALNAC1/ST6GALNAC2/AANAT/ASNS/C1GALT1/POMGNT2/EIF1/RPS27A/RPL39L/PGRMC1/NADSYN1/EIF2S1/GPHN/FUT11/GOT1/ASNSD1/RPL37A/GLUL/DPH2	28	2.15005	1.58591
GO:0019941	modification-dependent protein catabolic process	10/164	54/2090	0.00777193	0.314637	0.314637	USP10/CRBN/USP7/USP2/USP28/DDA1/RPS27A/MAEA/USP47/KLHL20	10	2.10947	2.35998
GO:0043632	modification-dependent macromolecule catabolic process	10/164	54/2090	0.00777193	0.314637	0.314637	USP10/CRBN/USP7/USP2/USP28/DDA1/RPS27A/MAEA/USP47/KLHL20	10	2.10947	2.35998
GO:0070646	protein modification by small protein removal	5/164	17/2090	0.00796875	0.314637	0.314637	USP10/USP7/USP2/USP28/USP47	5	2.09861	3.74821
GO:0009605	response to external stimulus	28/164	229/2090	0.00903942	0.345758	0.345758	GAPDH/DNASE1/NTN1/DLX5/LY86/SCX/FGR/OPN1MSW/REL/AvBD7/DEFB4A/AvBD1/AvBD3/AvBD4/AvBD14/AvBD13/AvBD11/AvBD10/AvBD8/AvBD6/AvBD9/AvBD12/AvBD5/RPL39L/EIF2S1/RBP4A/MSTN/EPHB1	28	2.04386	1.55821
GO:0044257	cellular protein catabolic process	11/164	64/2090	0.00945669	0.350757	0.350757	USP10/CRBN/USP7/USP2/USP28/DDA1/RPS27A/CTSB/MAEA/USP47/KLHL20	11	2.02426	2.19036
GO:0006935	chemotaxis	13/164	83/2090	0.0108678	0.373273	0.373273	NTN1/DLX5/AvBD7/DEFB4A/AvBD1/AvBD3/AvBD4/AvBD8/AvBD6/AvBD9/AvBD5/MSTN/EPHB1	13	1.96386	1.99603
GO:0042330	taxis	13/164	83/2090	0.0108678	0.373273	0.373273	NTN1/DLX5/AvBD7/DEFB4A/AvBD1/AvBD3/AvBD4/AvBD8/AvBD6/AvBD9/AvBD5/MSTN/EPHB1	13	1.96386	1.99603
GO:0001906	cell killing	4/164	12/2090	0.0109786	0.373273	0.373273	GAPDH/DNASE1/AvBD1/AvBD9	4	1.95945	4.24797
GO:1901605	alpha-amino acid metabolic process	6/164	26/2090	0.0130727	0.432459	0.432459	CTPS2/ASS1/ASNS/GOT1/ASNSD1/GLUL	6	1.88364	2.9409
GO:0006511	ubiquitin-dependent protein catabolic process	9/164	52/2090	0.0175785	0.551694	0.551694	USP10/CRBN/USP7/USP2/USP28/DDA1/MAEA/USP47/KLHL20	9	1.75502	2.20568
GO:0009314	response to radiation	9/164	52/2090	0.0175785	0.551694	0.551694	XRCC6/AANAT/USP28/OPN1MSW/GTF2H5/UVSSA/RIC8A/CCND1/EIF2S1	9	1.75502	2.20568
GO:0016567	protein ubiquitination	10/164	61/2090	0.0181398	0.555077	0.555077	KLHL15/CRBN/DCAF13/DDA1/RPS27A/KLHL9/UVSSA/MAEA/RAG1/KLHL20	10	1.74137	2.08916
GO:0009411	response to UV	4/164	14/2090	0.0196145	0.585563	0.585563	AANAT/UVSSA/CCND1/EIF2S1	4	1.70742	3.64111
GO:0006520	cellular amino acid metabolic process	7/164	37/2090	0.0221869	0.646589	0.646589	CTPS2/ASS1/ASNS/GOT1/HIBCH/ASNSD1/GLUL	7	1.6539	2.41101
GO:0009416	response to light stimulus	6/164	32/2090	0.0347995	0.952069	0.952069	AANAT/OPN1MSW/UVSSA/RIC8A/CCND1/EIF2S1	6	1.45843	2.38948
GO:0044344	cellular response to fibroblast growth factor stimulus	5/164	24/2090	0.0350025	0.952069	0.952069	SCX/FGF4/FGF3/FGF8/GPC1	5	1.4559	2.65498
GO:0071478	cellular response to radiation	5/164	24/2090	0.0350025	0.952069	0.952069	XRCC6/AANAT/OPN1MSW/GTF2H5/EIF2S1	5	1.4559	2.65498
GO:0010171	body morphogenesis	3/164	10/2090	0.0377455	0.962511	0.962511	DLX5/TGFBR2/SCX	3	1.42313	3.82317
GO:0042274	ribosomal small subunit biogenesis	3/164	10/2090	0.0377455	0.962511	0.962511	ERAL1/DCAF13/GTF2H5	3	1.42313	3.82317
GO:0060323	head morphogenesis	3/164	10/2090	0.0377455	0.962511	0.962511	DLX5/TGFBR2/SCX	3	1.42313	3.82317
GO:0006974	cellular response to DNA damage stimulus	16/164	129/2090	0.0406884	0.985653	0.985653	XRCC6/ING4/USP10/NUDT16L1/USP28/TOP2A/MCM8/PARP1/GTF2H5/MCM3/UVSSA/USP47/CCND1/ATF2/RPL37A/CEP63	16	1.39053	1.58064
GO:0042770	signal transduction in response to DNA damage	5/164	25/2090	0.0410689	0.985653	0.985653	ING4/USP10/USP28/CCND1/CEP63	5	1.38649	2.54878
GO:0071774	response to fibroblast growth factor	5/164	25/2090	0.0410689	0.985653	0.985653	SCX/FGF4/FGF3/FGF8/GPC1	5	1.38649	2.54878
GO:0044265	cellular macromolecule catabolic process	13/164	100/2090	0.0450814	0.99794	0.99794	USP10/CRBN/USP7/DNASE1/USP2/USP28/DDA1/RPS27A/REL/CTSB/MAEA/USP47/KLHL20	13	1.346	1.65671
GO:0007249	I-kappaB kinase/NF-kappaB signaling	4/164	18/2090	0.0469032	0.99794	0.99794	GAPDH/USP10/NKIRAS2/REL	4	1.3288	2.83198
GO:0046328	regulation of JNK cascade	3/164	11/2090	0.0489793	0.99794	0.99794	WNT7B/AXIN1/EPHB1	3	1.30999	3.47561
GO:0072331	signal transduction by p53 class mediator	3/164	11/2090	0.0489793	0.99794	0.99794	ING4/USP10/USP28	3	1.30999	3.47561
GO:0071214	cellular response to abiotic stimulus	6/164	35/2090	0.0513395	0.99794	0.99794	XRCC6/AANAT/SCX/OPN1MSW/GTF2H5/EIF2S1	6	1.28955	2.18467
GO:0104004	cellular response to environmental stimulus	6/164	35/2090	0.0513395	0.99794	0.99794	XRCC6/AANAT/SCX/OPN1MSW/GTF2H5/EIF2S1	6	1.28955	2.18467
GO:0006259	DNA metabolic process	16/164	133/2090	0.0517645	0.99794	0.99794	XRCC6/USP10/DNASE1/NUDT16L1/USP28/TOP2A/REL/MCM8/PARP1/GTF2H5/MCM3/UVSSA/USP47/RAG1/RAG2/RPL37A	16	1.28597	1.5331
GO:0030163	protein catabolic process	11/164	82/2090	0.0518672	0.99794	0.99794	USP10/CRBN/USP7/USP2/USP28/DDA1/RPS27A/CTSB/MAEA/USP47/KLHL20	11	1.28511	1.70955
GO:0006486	protein glycosylation	5/164	27/2090	0.0550055	0.99794	0.99794	ST6GALNAC1/ST6GALNAC2/C1GALT1/POMGNT2/FUT11	5	1.25959	2.35998
GO:0043413	macromolecule glycosylation	5/164	27/2090	0.0550055	0.99794	0.99794	ST6GALNAC1/ST6GALNAC2/C1GALT1/POMGNT2/FUT11	5	1.25959	2.35998
GO:0072593	reactive oxygen species metabolic process	4/164	19/2090	0.0558988	0.99794	0.99794	HBZ/HBAD/HBA1/TGFBR2	4	1.2526	2.68293
GO:0035914	skeletal muscle cell differentiation	3/164	12/2090	0.0616462	0.99794	0.99794	SCX/MSTN/GPC1	3	1.21009	3.18598
GO:0060324	face development	3/164	12/2090	0.0616462	0.99794	0.99794	DLX5/TGFBR2/SCX	3	1.21009	3.18598
GO:0016051	carbohydrate biosynthetic process	5/164	28/2090	0.062883	0.99794	0.99794	GAPDH/ST6GALNAC1/ALDOC/RBP4A/GOT1	5	1.20147	2.2757
GO:0070085	glycosylation	5/164	28/2090	0.062883	0.99794	0.99794	ST6GALNAC1/ST6GALNAC2/C1GALT1/POMGNT2/FUT11	5	1.20147	2.2757
GO:0032446	protein modification by small protein conjugation	10/164	76/2090	0.0693738	0.99794	0.99794	KLHL15/CRBN/DCAF13/DDA1/RPS27A/KLHL9/UVSSA/MAEA/RAG1/KLHL20	10	1.1588	1.67683
GO:0006094	gluconeogenesis	3/164	13/2090	0.0756688	0.99794	0.99794	GAPDH/ALDOC/RBP4A	3	1.12108	2.9409
GO:0006464	cellular protein modification process	40/164	413/2090	0.0760459	0.99794	0.99794	ING4/GAPDH/KLHL15/USP10/CRBN/STK10/UBLCP1/USP7/JMJD6/ST6GALNAC1/ST6GALNAC2/AANAT/C1GALT1/TGFBR2/POMGNT2/DCAF13/FGR/THY1/USP2/USP28/OPN1MSW/DDA1/RPS27A/PARP1/GTF2H5/KLHL9/UVSSA/MAEA/USP47/CCND1/FGF3/RAG1/EIF2S1/GPHN/FUT11/MSTN/MYLK/KLHL20/DPH2/EPHB1	40	1.11892	1.23428
GO:0036211	protein modification process	40/164	413/2090	0.0760459	0.99794	0.99794	ING4/GAPDH/KLHL15/USP10/CRBN/STK10/UBLCP1/USP7/JMJD6/ST6GALNAC1/ST6GALNAC2/AANAT/C1GALT1/TGFBR2/POMGNT2/DCAF13/FGR/THY1/USP2/USP28/OPN1MSW/DDA1/RPS27A/PARP1/GTF2H5/KLHL9/UVSSA/MAEA/USP47/CCND1/FGF3/RAG1/EIF2S1/GPHN/FUT11/MSTN/MYLK/KLHL20/DPH2/EPHB1	40	1.11892	1.23428
GO:0032508	DNA duplex unwinding	4/164	21/2090	0.0764558	0.99794	0.99794	XRCC6/TOP2A/MCM8/MCM3	4	1.11659	2.42741
GO:1901565	organonitrogen compound catabolic process	13/164	109/2090	0.079872	0.99794	0.99794	SAT1/USP10/CRBN/USP7/USP2/USP28/DDA1/RPS27A/CTSB/MAEA/USP47/HIBCH/KLHL20	13	1.09761	1.51991
GO:0046777	protein autophosphorylation	4/164	22/2090	0.0879739	0.99794	0.99794	STK10/FGR/EIF2S1/EPHB1	4	1.05565	2.31707
GO:0009101	glycoprotein biosynthetic process	6/164	40/2090	0.0880775	0.99794	0.99794	ITM2B/ST6GALNAC1/ST6GALNAC2/C1GALT1/POMGNT2/FUT11	6	1.05514	1.91159
GO:0043604	amide biosynthetic process	13/164	111/2090	0.0894603	0.99794	0.99794	MRPL51/GAPDH/EIF2S3/RPL26L1/ASS1/AANAT/ASNS/EIF1/RPS27A/RPL39L/EIF2S1/RPL37A/DPH2	13	1.04837	1.49253
GO:0019319	hexose biosynthetic process	3/164	14/2090	0.0909564	0.99794	0.99794	GAPDH/ALDOC/RBP4A	3	1.04117	2.73084
GO:0071482	cellular response to light stimulus	3/164	14/2090	0.0909564	0.99794	0.99794	AANAT/OPN1MSW/EIF2S1	3	1.04117	2.73084
GO:0016055	Wnt signaling pathway	9/164	70/2090	0.0926826	0.99794	0.99794	WNT7B/WWOX/AXIN1/DLX5/FZD6/WNT1/DKK3/LDB1/FGF8	9	1.033	1.6385
GO:0198738	cell-cell signaling by wnt	9/164	70/2090	0.0926826	0.99794	0.99794	WNT7B/WWOX/AXIN1/DLX5/FZD6/WNT1/DKK3/LDB1/FGF8	9	1.033	1.6385
GO:0002181	cytoplasmic translation	4/164	23/2090	0.100279	0.99794	0.99794	EIF2S3/RPL26L1/RPL39L/DPH2	4	0.998791	2.21633
GO:0008543	fibroblast growth factor receptor signaling pathway	4/164	23/2090	0.100279	0.99794	0.99794	FGF4/FGF3/FGF8/GPC1	4	0.998791	2.21633
GO:0070887	cellular response to chemical stimulus	28/164	283/2090	0.106268	0.99794	0.99794	WNT7B/GAPDH/USP10/HBZ/HBAD/HBA1/AANAT/DLX5/TGFBR2/LY86/SCX/AvBD7/DEFB4A/AvBD1/AvBD3/AvBD4/AvBD8/AvBD6/AvBD9/AvBD5/WNT1/FGF4/FGF3/EIF2S1/FGF8/MSTN/GPC1/EPHB1	28	0.973597	1.26088
GO:0007229	integrin-mediated signaling pathway	3/164	15/2090	0.107409	0.99794	0.99794	FGR/PHACTR4/ITGA6	3	0.968961	2.54878
GO:0007254	JNK cascade	3/164	15/2090	0.107409	0.99794	0.99794	WNT7B/AXIN1/EPHB1	3	0.968961	2.54878
GO:0007266	Rho protein signal transduction	3/164	15/2090	0.107409	0.99794	0.99794	LPAR6/NTN1/PHACTR4	3	0.968961	2.54878
GO:0016482	cytosolic transport	3/164	15/2090	0.107409	0.99794	0.99794	VPS51/STX10/KLHL20	3	0.968961	2.54878
GO:0098869	cellular oxidant detoxification	3/164	15/2090	0.107409	0.99794	0.99794	HBZ/HBAD/HBA1	3	0.968961	2.54878
GO:0032392	DNA geometric change	4/164	24/2090	0.113334	0.99794	0.99794	XRCC6/TOP2A/MCM8/MCM3	4	0.94564	2.12398
GO:0009628	response to abiotic stimulus	12/164	106/2090	0.121515	0.99794	0.99794	XRCC6/AANAT/TGFBR2/SCX/USP28/OPN1MSW/GTF2H5/UVSSA/RIC8A/CCND1/EIF2S1/HSP90AA1	12	0.915371	1.44271
GO:0006508	proteolysis	16/164	150/2090	0.122006	0.99794	0.99794	FBLN1/GAPDH/F10/USP10/CRBN/SPINK7/USP7/USP2/USP28/DDA1/RPS27A/CTSB/TLL1/MAEA/USP47/KLHL20	16	0.913618	1.35935
GO:0032872	regulation of stress-activated MAPK cascade	3/164	16/2090	0.124919	0.99794	0.99794	WNT7B/AXIN1/EPHB1	3	0.903371	2.38948
GO:0046364	monosaccharide biosynthetic process	3/164	16/2090	0.124919	0.99794	0.99794	GAPDH/ALDOC/RBP4A	3	0.903371	2.38948
GO:0009100	glycoprotein metabolic process	6/164	44/2090	0.125599	0.99794	0.99794	ITM2B/ST6GALNAC1/ST6GALNAC2/C1GALT1/POMGNT2/FUT11	6	0.901013	1.7378
GO:0006281	DNA repair	11/164	96/2090	0.126575	0.99794	0.99794	XRCC6/USP10/NUDT16L1/USP28/MCM8/PARP1/GTF2H5/MCM3/UVSSA/USP47/RPL37A	11	0.897654	1.46024
GO:0051302	regulation of cell division	4/164	25/2090	0.127099	0.99794	0.99794	KLHL9/FGF4/FGF3/FGF8	4	0.895858	2.03902
GO:0043412	macromolecule modification	40/164	431/2090	0.12761	0.99794	0.99794	ING4/GAPDH/KLHL15/USP10/CRBN/STK10/UBLCP1/USP7/JMJD6/ST6GALNAC1/ST6GALNAC2/AANAT/C1GALT1/TGFBR2/POMGNT2/DCAF13/FGR/THY1/USP2/USP28/OPN1MSW/DDA1/RPS27A/PARP1/GTF2H5/KLHL9/UVSSA/MAEA/USP47/CCND1/FGF3/RAG1/EIF2S1/GPHN/FUT11/MSTN/MYLK/KLHL20/DPH2/EPHB1	40	0.894114	1.18273
GO:1905114	cell surface receptor signaling pathway involved in cell-cell signaling	10/164	86/2090	0.131577	0.99794	0.99794	WNT7B/WWOX/AXIN1/DLX5/FZD6/WNT1/DKK3/LDB1/FGF8/CHRNA1	10	0.880819	1.48185
GO:0033554	cellular response to stress	22/164	220/2090	0.131898	0.99794	0.99794	XRCC6/WNT7B/ING4/USP10/AXIN1/NUDT16L1/USP28/TOP2A/REL/MCM8/PARP1/GTF2H5/MCM3/UVSSA/USP47/CCND1/EIF2S1/HSP90AA1/ATF2/RPL37A/CEP63/EPHB1	22	0.879762	1.27439
GO:0016053	organic acid biosynthetic process	5/164	35/2090	0.13436	0.99794	0.99794	ASS1/ASNS/GOT1/ASNSD1/GLUL	5	0.871731	1.82056
GO:0046394	carboxylic acid biosynthetic process	5/164	35/2090	0.13436	0.99794	0.99794	ASS1/ASNS/GOT1/ASNSD1/GLUL	5	0.871731	1.82056
GO:0009057	macromolecule catabolic process	13/164	119/2090	0.134766	0.99794	0.99794	USP10/CRBN/USP7/DNASE1/USP2/USP28/DDA1/RPS27A/REL/CTSB/MAEA/USP47/KLHL20	13	0.870418	1.39219
GO:0032526	response to retinoic acid	3/164	17/2090	0.143378	0.99794	0.99794	WNT7B/GATA4/RBP4A	3	0.843519	2.24892
GO:0051781	positive regulation of cell division	3/164	17/2090	0.143378	0.99794	0.99794	FGF4/FGF3/FGF8	3	0.843519	2.24892
GO:0070302	regulation of stress-activated protein kinase signaling cascade	3/164	17/2090	0.143378	0.99794	0.99794	WNT7B/AXIN1/EPHB1	3	0.843519	2.24892
GO:0006310	DNA recombination	7/164	58/2090	0.164816	0.99794	0.99794	XRCC6/TOP2A/MCM8/PARP1/MCM3/RAG1/RAG2	7	0.783	1.53806
GO:2000145	regulation of cell motility	9/164	80/2090	0.170599	0.99794	0.99794	STK10/NTN1/TGFBR2/FGR/ETS1/THY1/FGF3/MSTN/ITGA6	9	0.768024	1.43369
GO:0006289	nucleotide-excision repair	2/164	10/2090	0.181982	0.99794	0.99794	GTF2H5/UVSSA	2	0.739972	2.54878
GO:0032456	endocytic recycling	2/164	10/2090	0.181982	0.99794	0.99794	VPS51/STX10	2	0.739972	2.54878
GO:0070306	lens fiber cell differentiation	2/164	10/2090	0.181982	0.99794	0.99794	WNT7B/MAF	2	0.739972	2.54878
GO:0071479	cellular response to ionizing radiation	2/164	10/2090	0.181982	0.99794	0.99794	XRCC6/GTF2H5	2	0.739972	2.54878
GO:0071674	mononuclear cell migration	2/164	10/2090	0.181982	0.99794	0.99794	STK10/MSTN	2	0.739972	2.54878
GO:0000077	DNA damage checkpoint signaling	3/164	19/2090	0.182693	0.99794	0.99794	USP28/CCND1/CEP63	3	0.738279	2.0122
GO:0002088	lens development in camera-type eye	3/164	19/2090	0.182693	0.99794	0.99794	WNT7B/MAF/CRYBA1	3	0.738279	2.0122
GO:1990748	cellular detoxification	3/164	19/2090	0.182693	0.99794	0.99794	HBZ/HBAD/HBA1	3	0.738279	2.0122
GO:0009056	catabolic process	22/164	230/2090	0.183117	0.99794	0.99794	GAPDH/SAT1/USP10/CRBN/USP7/HBZ/HBAD/HBA1/DNASE1/ALDOC/ACAD11/USP2/USP28/DDA1/RPS27A/REL/CTSB/MAEA/VPS51/USP47/HIBCH/KLHL20	22	0.737271	1.21898
GO:0048545	response to steroid hormone	4/164	29/2090	0.188324	0.99794	0.99794	SPINK7/TGFBR2/HSP90AA1/MSTN	4	0.725094	1.75778
GO:0044283	small molecule biosynthetic process	8/164	71/2090	0.188507	0.99794	0.99794	GAPDH/ASS1/ALDOC/ASNS/RBP4A/GOT1/ASNSD1/GLUL	8	0.724672	1.43593
GO:0033993	response to lipid	8/164	72/2090	0.198796	0.99794	0.99794	WNT7B/SPINK7/TGFBR2/LY86/GATA4/HSP90AA1/RBP4A/MSTN	8	0.701593	1.41599
GO:1901987	regulation of cell cycle phase transition	5/164	40/2090	0.200532	0.99794	0.99794	RB1/USP28/CCND1/HSP90AA1/CEP63	5	0.697815	1.59299
GO:0006006	glucose metabolic process	3/164	20/2090	0.203328	0.99794	0.99794	GAPDH/ALDOC/RBP4A	3	0.691802	1.91159
GO:0006413	translational initiation	3/164	20/2090	0.203328	0.99794	0.99794	EIF2S3/EIF1/EIF2S1	3	0.691802	1.91159
GO:0010212	response to ionizing radiation	3/164	20/2090	0.203328	0.99794	0.99794	XRCC6/USP28/GTF2H5	3	0.691802	1.91159
GO:0031570	DNA integrity checkpoint signaling	3/164	20/2090	0.203328	0.99794	0.99794	USP28/CCND1/CEP63	3	0.691802	1.91159
GO:0051403	stress-activated MAPK cascade	3/164	20/2090	0.203328	0.99794	0.99794	WNT7B/AXIN1/EPHB1	3	0.691802	1.91159
GO:0097237	cellular response to toxic substance	3/164	20/2090	0.203328	0.99794	0.99794	HBZ/HBAD/HBA1	3	0.691802	1.91159
GO:0098754	detoxification	3/164	20/2090	0.203328	0.99794	0.99794	HBZ/HBAD/HBA1	3	0.691802	1.91159
GO:1901988	negative regulation of cell cycle phase transition	4/164	30/2090	0.204921	0.99794	0.99794	RB1/USP28/CCND1/CEP63	4	0.688414	1.69919
GO:1901575	organic substance catabolic process	18/164	187/2090	0.206817	0.99794	0.99794	GAPDH/SAT1/USP10/CRBN/USP7/DNASE1/ALDOC/ACAD11/USP2/USP28/DDA1/RPS27A/REL/CTSB/MAEA/USP47/HIBCH/KLHL20	18	0.684413	1.22669
GO:0044248	cellular catabolic process	19/164	199/2090	0.208609	0.99794	0.99794	USP10/CRBN/USP7/HBZ/HBAD/HBA1/DNASE1/ACAD11/USP2/USP28/DDA1/RPS27A/REL/CTSB/MAEA/VPS51/USP47/HIBCH/KLHL20	19	0.680668	1.21675
GO:0001654	eye development	7/164	62/2090	0.208901	0.99794	0.99794	WNT7B/MAF/CRYBA1/TGFBR2/PHACTR4/THY1/RBP4A	7	0.680059	1.43883
GO:0150063	visual system development	7/164	62/2090	0.208901	0.99794	0.99794	WNT7B/MAF/CRYBA1/TGFBR2/PHACTR4/THY1/RBP4A	7	0.680059	1.43883
GO:0006303	double-strand break repair via nonhomologous end joining	2/164	11/2090	0.211538	0.99794	0.99794	XRCC6/NUDT16L1	2	0.674612	2.31707
GO:0014855	striated muscle cell proliferation	2/164	11/2090	0.211538	0.99794	0.99794	MSTN/GPC1	2	0.674612	2.31707
GO:0032874	positive regulation of stress-activated MAPK cascade	2/164	11/2090	0.211538	0.99794	0.99794	WNT7B/AXIN1	2	0.674612	2.31707
GO:0090174	organelle membrane fusion	2/164	11/2090	0.211538	0.99794	0.99794	GAPDH/STX10	2	0.674612	2.31707
GO:1902806	regulation of cell cycle G1/S phase transition	2/164	11/2090	0.211538	0.99794	0.99794	RB1/CCND1	2	0.674612	2.31707
GO:0006260	DNA replication	5/164	41/2090	0.21494	0.99794	0.99794	ING4/RBBP7/TOP2A/MCM3/RPL37A	5	0.667683	1.55413
GO:0007423	sensory organ development	9/164	85/2090	0.218375	0.99794	0.99794	WNT7B/MAF/CRYBA1/DLX5/TGFBR2/PHACTR4/THY1/RBP4A/ZIC1	9	0.660797	1.34935
GO:0040012	regulation of locomotion	9/164	85/2090	0.218375	0.99794	0.99794	STK10/NTN1/TGFBR2/FGR/ETS1/THY1/FGF3/MSTN/ITGA6	9	0.660797	1.34935
GO:0051270	regulation of cellular component movement	9/164	85/2090	0.218375	0.99794	0.99794	STK10/NTN1/TGFBR2/FGR/ETS1/THY1/FGF3/MSTN/ITGA6	9	0.660797	1.34935
GO:2000147	positive regulation of cell motility	6/164	52/2090	0.219287	0.99794	0.99794	NTN1/TGFBR2/FGR/ETS1/MSTN/ITGA6	6	0.658987	1.47045
GO:0048880	sensory system development	7/164	63/2090	0.220571	0.99794	0.99794	WNT7B/MAF/CRYBA1/TGFBR2/PHACTR4/THY1/RBP4A	7	0.656451	1.41599
GO:0010948	negative regulation of cell cycle process	4/164	31/2090	0.22193	0.99794	0.99794	RB1/USP28/CCND1/CEP63	4	0.653785	1.64437
GO:0031647	regulation of protein stability	4/164	31/2090	0.22193	0.99794	0.99794	GAPDH/USP7/USP28/HSP90AA1	4	0.653785	1.64437
GO:0016358	dendrite development	3/164	21/2090	0.224474	0.99794	0.99794	NTN1/CTNNA2/EPHB1	3	0.648834	1.82056
GO:0031098	stress-activated protein kinase signaling cascade	3/164	21/2090	0.224474	0.99794	0.99794	WNT7B/AXIN1/EPHB1	3	0.648834	1.82056
GO:0043547	positive regulation of GTPase activity	3/164	21/2090	0.224474	0.99794	0.99794	THY1/ITGA6/RABGAP1L	3	0.648834	1.82056
GO:1901654	response to ketone	3/164	21/2090	0.224474	0.99794	0.99794	TGFBR2/HSP90AA1/MSTN	3	0.648834	1.82056
GO:0006412	translation	10/164	97/2090	0.225445	0.99794	0.99794	MRPL51/GAPDH/EIF2S3/RPL26L1/EIF1/RPS27A/RPL39L/EIF2S1/RPL37A/DPH2	10	0.646959	1.3138
GO:0008380	RNA splicing	6/164	53/2090	0.232403	0.99794	0.99794	SRSF2/JMJD6/SRRM1/SNRPC/CWC22/CIR1	6	0.633758	1.44271
GO:0043043	peptide biosynthetic process	10/164	98/2090	0.235089	0.99794	0.99794	MRPL51/GAPDH/EIF2S3/RPL26L1/EIF1/RPS27A/RPL39L/EIF2S1/RPL37A/DPH2	10	0.628768	1.3004
GO:0071363	cellular response to growth factor stimulus	9/164	87/2090	0.238841	0.99794	0.99794	DLX5/TGFBR2/SCX/WNT1/FGF4/FGF3/FGF8/MSTN/GPC1	9	0.621891	1.31833
GO:0001755	neural crest cell migration	2/164	12/2090	0.241516	0.99794	0.99794	PHACTR4/CTNNA2	2	0.617054	2.12398
GO:0002275	myeloid cell activation involved in immune response	2/164	12/2090	0.241516	0.99794	0.99794	DNASE1/FGR	2	0.617054	2.12398
GO:0006606	protein import into nucleus	2/164	12/2090	0.241516	0.99794	0.99794	KPNA1/IPO13	2	0.617054	2.12398
GO:0048284	organelle fusion	2/164	12/2090	0.241516	0.99794	0.99794	GAPDH/STX10	2	0.617054	2.12398
GO:0051170	import into nucleus	2/164	12/2090	0.241516	0.99794	0.99794	KPNA1/IPO13	2	0.617054	2.12398
GO:0070304	positive regulation of stress-activated protein kinase signaling cascade	2/164	12/2090	0.241516	0.99794	0.99794	WNT7B/AXIN1	2	0.617054	2.12398
GO:1901989	positive regulation of cell cycle phase transition	2/164	12/2090	0.241516	0.99794	0.99794	CCND1/HSP90AA1	2	0.617054	2.12398
GO:1901137	carbohydrate derivative biosynthetic process	8/164	76/2090	0.242105	0.99794	0.99794	CTPS2/ITM2B/ADCY9/ST6GALNAC1/ST6GALNAC2/C1GALT1/POMGNT2/FUT11	8	0.615996	1.34146
GO:0040017	positive regulation of locomotion	6/164	54/2090	0.245763	0.99794	0.99794	NTN1/TGFBR2/FGR/ETS1/MSTN/ITGA6	6	0.609484	1.41599
GO:0019318	hexose metabolic process	3/164	22/2090	0.246027	0.99794	0.99794	GAPDH/ALDOC/RBP4A	3	0.609018	1.7378
GO:0030334	regulation of cell migration	8/164	77/2090	0.253412	0.99794	0.99794	STK10/TGFBR2/FGR/ETS1/THY1/FGF3/MSTN/ITGA6	8	0.596173	1.32404
GO:0007265	Ras protein signal transduction	4/164	33/2090	0.256972	0.99794	0.99794	LPAR6/NTN1/PHACTR4/USP28	4	0.590115	1.54472
GO:0007517	muscle organ development	4/164	33/2090	0.256972	0.99794	0.99794	SCX/FGF3/MSTN/GPC1	4	0.590115	1.54472
GO:0043161	proteasome-mediated ubiquitin-dependent protein catabolic process	4/164	33/2090	0.256972	0.99794	0.99794	CRBN/DDA1/MAEA/KLHL20	4	0.590115	1.54472
GO:0060173	limb development	4/164	33/2090	0.256972	0.99794	0.99794	DLX5/SCX/FGF8/ITGA6	4	0.590115	1.54472
GO:0005975	carbohydrate metabolic process	6/164	55/2090	0.259343	0.99794	0.99794	GAPDH/ST6GALNAC1/ALDOC/PGGHG/RBP4A/GOT1	6	0.586126	1.39024
GO:0051272	positive regulation of cellular component movement	6/164	55/2090	0.259343	0.99794	0.99794	NTN1/TGFBR2/FGR/ETS1/MSTN/ITGA6	6	0.586126	1.39024
GO:0070848	response to growth factor	9/164	89/2090	0.259969	0.99794	0.99794	DLX5/TGFBR2/SCX/WNT1/FGF4/FGF3/FGF8/MSTN/GPC1	9	0.585078	1.28871
GO:0019752	carboxylic acid metabolic process	10/164	101/2090	0.264911	0.99794	0.99794	GAPDH/CTPS2/ASS1/ALDOC/ASNS/ACAD11/GOT1/HIBCH/ASNSD1/GLUL	10	0.576899	1.26177
GO:0043436	oxoacid metabolic process	10/164	101/2090	0.264911	0.99794	0.99794	GAPDH/CTPS2/ASS1/ALDOC/ASNS/ACAD11/GOT1/HIBCH/ASNSD1/GLUL	10	0.576899	1.26177
GO:0002443	leukocyte mediated immunity	3/164	23/2090	0.267889	0.99794	0.99794	DNASE1/NTN1/FGR	3	0.572046	1.66225
GO:0045926	negative regulation of growth	3/164	23/2090	0.267889	0.99794	0.99794	ING4/RB1/MSTN	3	0.572046	1.66225
GO:0060249	anatomical structure homeostasis	3/164	23/2090	0.267889	0.99794	0.99794	SCX/RBP4A/MSTN	3	0.572046	1.66225
GO:0071559	response to transforming growth factor beta	3/164	23/2090	0.267889	0.99794	0.99794	TGFBR2/SCX/MSTN	3	0.572046	1.66225
GO:0071560	cellular response to transforming growth factor beta stimulus	3/164	23/2090	0.267889	0.99794	0.99794	TGFBR2/SCX/MSTN	3	0.572046	1.66225
GO:1901135	carbohydrate derivative metabolic process	11/164	113/2090	0.268661	0.99794	0.99794	GAPDH/CTPS2/ITM2B/ADCY9/ST6GALNAC1/ST6GALNAC2/ALDOC/C1GALT1/POMGNT2/PARP1/FUT11	11	0.570795	1.24056
GO:0042221	response to chemical	34/164	390/2090	0.268811	0.99794	0.99794	WNT7B/GAPDH/USP10/SPINK7/HBZ/HBAD/HBA1/NTN1/AANAT/DLX5/TGFBR2/LY86/SCX/REL/AvBD7/DEFB4A/AvBD1/AvBD3/AvBD4/GATA4/AvBD8/AvBD6/AvBD9/AvBD5/WNT1/FGF4/FGF3/EIF2S1/HSP90AA1/RBP4A/FGF8/MSTN/GPC1/EPHB1	34	0.570554	1.11101
GO:0043122	regulation of I-kappaB kinase/NF-kappaB signaling	2/164	13/2090	0.27167	0.99794	0.99794	GAPDH/USP10	2	0.565958	1.9606
GO:0048813	dendrite morphogenesis	2/164	13/2090	0.27167	0.99794	0.99794	CTNNA2/EPHB1	2	0.565958	1.9606
GO:0048736	appendage development	4/164	34/2090	0.274901	0.99794	0.99794	DLX5/SCX/FGF8/ITGA6	4	0.560823	1.49928
GO:0006082	organic acid metabolic process	10/164	102/2090	0.275122	0.99794	0.99794	GAPDH/CTPS2/ASS1/ALDOC/ASNS/ACAD11/GOT1/HIBCH/ASNSD1/GLUL	10	0.560474	1.2494
GO:0043603	cellular amide metabolic process	13/164	138/2090	0.282555	0.99794	0.99794	MRPL51/GAPDH/EIF2S3/RPL26L1/ASS1/AANAT/ASNS/EIF1/RPS27A/RPL39L/EIF2S1/RPL37A/DPH2	13	0.548897	1.20051
GO:0000075	cell cycle checkpoint signaling	3/164	24/2090	0.289968	0.99794	0.99794	USP28/CCND1/CEP63	3	0.53765	1.59299
GO:0005996	monosaccharide metabolic process	3/164	24/2090	0.289968	0.99794	0.99794	GAPDH/ALDOC/RBP4A	3	0.53765	1.59299
GO:0007519	skeletal muscle tissue development	3/164	24/2090	0.289968	0.99794	0.99794	SCX/MSTN/GPC1	3	0.53765	1.59299
GO:0009636	response to toxic substance	3/164	24/2090	0.289968	0.99794	0.99794	HBZ/HBAD/HBA1	3	0.53765	1.59299
GO:0010942	positive regulation of cell death	4/164	35/2090	0.293036	0.99794	0.99794	ING4/TOP2A/EIF2S1/ITGA6	4	0.53308	1.45645
GO:0034330	cell junction organization	7/164	69/2090	0.29484	0.99794	0.99794	TGFBR2/THY1/OCLN/CTNNA2/CTTN/GPHN/EPHB1	7	0.530413	1.29286
GO:0000082	G1/S transition of mitotic cell cycle	2/164	14/2090	0.301789	0.99794	0.99794	RB1/CCND1	2	0.520296	1.82056
GO:0002562	somatic diversification of immune receptors via germline recombination within a single locus	2/164	14/2090	0.301789	0.99794	0.99794	RAG1/RAG2	2	0.520296	1.82056
GO:0002685	regulation of leukocyte migration	2/164	14/2090	0.301789	0.99794	0.99794	STK10/MSTN	2	0.520296	1.82056
GO:0017038	protein import	2/164	14/2090	0.301789	0.99794	0.99794	KPNA1/IPO13	2	0.520296	1.82056
GO:0019730	antimicrobial humoral response	2/164	14/2090	0.301789	0.99794	0.99794	GAPDH/RPL39L	2	0.520296	1.82056
GO:0030516	regulation of axon extension	2/164	14/2090	0.301789	0.99794	0.99794	NTN1/CTTN	2	0.520296	1.82056
GO:0034754	cellular hormone metabolic process	2/164	14/2090	0.301789	0.99794	0.99794	AANAT/RBP4A	2	0.520296	1.82056
GO:0050878	regulation of body fluid levels	2/164	14/2090	0.301789	0.99794	0.99794	SCNN1A/F10	2	0.520296	1.82056
GO:0051017	actin filament bundle assembly	2/164	14/2090	0.301789	0.99794	0.99794	DMD/TGFBR2	2	0.520296	1.82056
GO:0061572	actin filament bundle organization	2/164	14/2090	0.301789	0.99794	0.99794	DMD/TGFBR2	2	0.520296	1.82056
GO:2000779	regulation of double-strand break repair	2/164	14/2090	0.301789	0.99794	0.99794	NUDT16L1/PARP1	2	0.520296	1.82056
GO:0060070	canonical Wnt signaling pathway	5/164	47/2090	0.306946	0.99794	0.99794	WNT7B/AXIN1/DLX5/FZD6/WNT1	5	0.512939	1.35573
GO:0040008	regulation of growth	7/164	70/2090	0.307772	0.99794	0.99794	ING4/RB1/NTN1/TGFBR2/CTTN/MSTN/IGFBP2	7	0.511771	1.27439
GO:0031589	cell-substrate adhesion	4/164	36/2090	0.311326	0.99794	0.99794	THY1/CTTN/ITGA6/EPHB1	4	0.506785	1.41599
GO:0042254	ribosome biogenesis	4/164	36/2090	0.311326	0.99794	0.99794	RPL26L1/ERAL1/DCAF13/GTF2H5	4	0.506785	1.41599
GO:0016197	endosomal transport	3/164	25/2090	0.312177	0.99794	0.99794	SRL/VPS51/STX10	3	0.505599	1.52927
GO:0060538	skeletal muscle organ development	3/164	25/2090	0.312177	0.99794	0.99794	SCX/MSTN/GPC1	3	0.505599	1.52927
GO:0072594	establishment of protein localization to organelle	3/164	25/2090	0.312177	0.99794	0.99794	KPNA1/LAMP1/IPO13	3	0.505599	1.52927
GO:0051301	cell division	9/164	94/2090	0.315146	0.99794	0.99794	EPB41/TOP2A/KLHL9/MAEA/CCND1/FGF4/FGF3/FGF8/CEP63	9	0.501488	1.22016
GO:0007178	transmembrane receptor protein serine/threonine kinase signaling pathway	5/164	48/2090	0.322907	0.99794	0.99794	DLX5/TGFBR2/SCX/WNT1/MSTN	5	0.490923	1.32749
GO:0000375	RNA splicing, via transesterification reactions	4/164	37/2090	0.329724	0.99794	0.99794	SRSF2/JMJD6/SNRPC/CWC22	4	0.481849	1.37772
GO:0000377	RNA splicing, via transesterification reactions with bulged adenosine as nucleophile	4/164	37/2090	0.329724	0.99794	0.99794	SRSF2/JMJD6/SNRPC/CWC22	4	0.481849	1.37772
GO:0000398	mRNA splicing, via spliceosome	4/164	37/2090	0.329724	0.99794	0.99794	SRSF2/JMJD6/SNRPC/CWC22	4	0.481849	1.37772
GO:0045786	negative regulation of cell cycle	4/164	37/2090	0.329724	0.99794	0.99794	RB1/USP28/CCND1/CEP63	4	0.481849	1.37772
GO:0022613	ribonucleoprotein complex biogenesis	6/164	60/2090	0.329764	0.99794	0.99794	EIF2S3/RPL26L1/ERAL1/DCAF13/SNRPC/GTF2H5	6	0.481797	1.27439
GO:0030855	epithelial cell differentiation	6/164	60/2090	0.329764	0.99794	0.99794	WNT7B/MAF/DLX5/KRT14/CTNNA2/CEP63	6	0.481797	1.27439
GO:0000209	protein polyubiquitination	2/164	15/2090	0.331694	0.99794	0.99794	DDA1/KLHL20	2	0.479262	1.69919
GO:0002703	regulation of leukocyte mediated immunity	2/164	15/2090	0.331694	0.99794	0.99794	DNASE1/FGR	2	0.479262	1.69919
GO:0002831	regulation of response to biotic stimulus	2/164	15/2090	0.331694	0.99794	0.99794	LY86/FGR	2	0.479262	1.69919
GO:0007044	cell-substrate junction assembly	2/164	15/2090	0.331694	0.99794	0.99794	THY1/CTTN	2	0.479262	1.69919
GO:0007224	smoothened signaling pathway	2/164	15/2090	0.331694	0.99794	0.99794	TA3/ZIC1	2	0.479262	1.69919
GO:0014032	neural crest cell development	2/164	15/2090	0.331694	0.99794	0.99794	PHACTR4/CTNNA2	2	0.479262	1.69919
GO:0014033	neural crest cell differentiation	2/164	15/2090	0.331694	0.99794	0.99794	PHACTR4/CTNNA2	2	0.479262	1.69919
GO:0016444	somatic cell DNA recombination	2/164	15/2090	0.331694	0.99794	0.99794	RAG1/RAG2	2	0.479262	1.69919
GO:0030183	B cell differentiation	2/164	15/2090	0.331694	0.99794	0.99794	RAG1/RAG2	2	0.479262	1.69919
GO:0048024	regulation of mRNA splicing, via spliceosome	2/164	15/2090	0.331694	0.99794	0.99794	SRSF2/JMJD6	2	0.479262	1.69919
GO:0048041	focal adhesion assembly	2/164	15/2090	0.331694	0.99794	0.99794	THY1/CTTN	2	0.479262	1.69919
GO:0060541	respiratory system development	2/164	15/2090	0.331694	0.99794	0.99794	DLX5/TGFBR2	2	0.479262	1.69919
GO:0061025	membrane fusion	2/164	15/2090	0.331694	0.99794	0.99794	GAPDH/STX10	2	0.479262	1.69919
GO:0002697	regulation of immune effector process	3/164	26/2090	0.334436	0.99794	0.99794	DNASE1/TGFBR2/FGR	3	0.475687	1.47045
GO:0042113	B cell activation	3/164	26/2090	0.334436	0.99794	0.99794	NTN1/RAG1/RAG2	3	0.475687	1.47045
GO:0006302	double-strand break repair	5/164	49/2090	0.338963	0.99794	0.99794	XRCC6/NUDT16L1/MCM8/PARP1/MCM3	5	0.469848	1.3004
GO:0007166	cell surface receptor signaling pathway	25/164	291/2090	0.340416	0.99794	0.99794	WNT7B/WWOX/AXIN1/DLX5/TGFBR2/LY86/FZD6/SCX/FGR/PHACTR4/THY1/WNT1/DKK3/FGF4/FGF3/TA3/LDB1/FGF8/MSTN/CHRNA1/ITGA6/IGFBP2/GPC1/EPHB1/ZIC1	25	0.46799	1.09484
GO:0009117	nucleotide metabolic process	6/164	61/2090	0.344195	0.99794	0.99794	GAPDH/CTPS2/ADCY9/ALDOC/NT5C3B/NADSYN1	6	0.463195	1.2535
GO:0010498	proteasomal protein catabolic process	4/164	38/2090	0.348186	0.99794	0.99794	CRBN/DDA1/MAEA/KLHL20	4	0.458189	1.34146
GO:0007167	enzyme linked receptor protein signaling pathway	12/164	133/2090	0.348288	0.99794	0.99794	DLX5/TGFBR2/SCX/FGR/WNT1/FGF4/FGF3/FGF8/MSTN/IGFBP2/GPC1/EPHB1	12	0.458061	1.14983
GO:0030335	positive regulation of cell migration	5/164	50/2090	0.355084	0.99794	0.99794	TGFBR2/FGR/ETS1/MSTN/ITGA6	5	0.449669	1.27439
GO:0048871	multicellular organismal homeostasis	3/164	27/2090	0.356668	0.99794	0.99794	SCNN1A/SCX/RBP4A	3	0.447735	1.41599
GO:0051047	positive regulation of secretion	3/164	27/2090	0.356668	0.99794	0.99794	TGFBR2/FGR/RBP4A	3	0.447735	1.41599
GO:1903532	positive regulation of secretion by cell	3/164	27/2090	0.356668	0.99794	0.99794	TGFBR2/FGR/RBP4A	3	0.447735	1.41599
GO:0006397	mRNA processing	6/164	62/2090	0.358691	0.99794	0.99794	SRSF2/JMJD6/SRRM1/SNRPC/CWC22/CIR1	6	0.44528	1.23328
GO:0007169	transmembrane receptor protein tyrosine kinase signaling pathway	8/164	86/2090	0.361101	0.99794	0.99794	FGR/FGF4/FGF3/FGF8/MSTN/IGFBP2/GPC1/EPHB1	8	0.442372	1.18548
GO:0006096	glycolytic process	2/164	16/2090	0.361233	0.99794	0.99794	GAPDH/ALDOC	2	0.442212	1.59299
GO:0006757	ATP generation from ADP	2/164	16/2090	0.361233	0.99794	0.99794	GAPDH/ALDOC	2	0.442212	1.59299
GO:0007030	Golgi organization	2/164	16/2090	0.361233	0.99794	0.99794	VPS51/STX10	2	0.442212	1.59299
GO:0048675	axon extension	2/164	16/2090	0.361233	0.99794	0.99794	NTN1/CTTN	2	0.442212	1.59299
GO:0048864	stem cell development	2/164	16/2090	0.361233	0.99794	0.99794	PHACTR4/CTNNA2	2	0.442212	1.59299
GO:0150115	cell-substrate junction organization	2/164	16/2090	0.361233	0.99794	0.99794	THY1/CTTN	2	0.442212	1.59299
GO:0000724	double-strand break repair via homologous recombination	3/164	28/2090	0.378806	0.99794	0.99794	MCM8/PARP1/MCM3	3	0.421584	1.36542
GO:0000725	recombinational repair	3/164	28/2090	0.378806	0.99794	0.99794	MCM8/PARP1/MCM3	3	0.421584	1.36542
GO:0010975	regulation of neuron projection development	4/164	40/2090	0.385127	0.99794	0.99794	NCS1/NTN1/THY1/TXLNB	4	0.414396	1.27439
GO:0051960	regulation of nervous system development	4/164	40/2090	0.385127	0.99794	0.99794	NTN1/THY1/TNR/EPHB1	4	0.414396	1.27439
GO:0043010	camera-type eye development	5/164	52/2090	0.387407	0.99794	0.99794	WNT7B/MAF/CRYBA1/PHACTR4/THY1	5	0.411833	1.22538
GO:0044089	positive regulation of cellular component biogenesis	5/164	52/2090	0.387407	0.99794	0.99794	TGFBR2/WNT1/CTTN/MSTN/EPHB1	5	0.411833	1.22538
GO:0006753	nucleoside phosphate metabolic process	6/164	64/2090	0.387791	0.99794	0.99794	GAPDH/CTPS2/ADCY9/ALDOC/NT5C3B/NADSYN1	6	0.411402	1.19474
GO:0010564	regulation of cell cycle process	6/164	64/2090	0.387791	0.99794	0.99794	RB1/USP28/KLHL9/CCND1/HSP90AA1/CEP63	6	0.411402	1.19474
GO:0009887	animal organ morphogenesis	12/164	137/2090	0.388196	0.99794	0.99794	NTN1/DLX5/TGFBR2/SCX/FGR/PHACTR4/THY1/CTNNA2/VPS51/FGF3/ITGA6/ZIC1	12	0.410949	1.11625
GO:0002200	somatic diversification of immune receptors	2/164	17/2090	0.390281	0.99794	0.99794	RAG1/RAG2	2	0.408623	1.49928
GO:0009135	purine nucleoside diphosphate metabolic process	2/164	17/2090	0.390281	0.99794	0.99794	GAPDH/ALDOC	2	0.408623	1.49928
GO:0009179	purine ribonucleoside diphosphate metabolic process	2/164	17/2090	0.390281	0.99794	0.99794	GAPDH/ALDOC	2	0.408623	1.49928
GO:0014031	mesenchymal cell development	2/164	17/2090	0.390281	0.99794	0.99794	PHACTR4/CTNNA2	2	0.408623	1.49928
GO:0030177	positive regulation of Wnt signaling pathway	2/164	17/2090	0.390281	0.99794	0.99794	DLX5/FGF8	2	0.408623	1.49928
GO:0044843	cell cycle G1/S phase transition	2/164	17/2090	0.390281	0.99794	0.99794	RB1/CCND1	2	0.408623	1.49928
GO:0046031	ADP metabolic process	2/164	17/2090	0.390281	0.99794	0.99794	GAPDH/ALDOC	2	0.408623	1.49928
GO:0050708	regulation of protein secretion	2/164	17/2090	0.390281	0.99794	0.99794	TGFBR2/RBP4A	2	0.408623	1.49928
GO:0050803	regulation of synapse structure or activity	2/164	17/2090	0.390281	0.99794	0.99794	CTNNA2/EPHB1	2	0.408623	1.49928
GO:0050807	regulation of synapse organization	2/164	17/2090	0.390281	0.99794	0.99794	CTNNA2/EPHB1	2	0.408623	1.49928
GO:0060350	endochondral bone morphogenesis	2/164	17/2090	0.390281	0.99794	0.99794	DLX5/SCX	2	0.408623	1.49928
GO:0098876	vesicle-mediated transport to the plasma membrane	2/164	17/2090	0.390281	0.99794	0.99794	VPS51/STX10	2	0.408623	1.49928
GO:0099173	postsynapse organization	2/164	17/2090	0.390281	0.99794	0.99794	GPHN/EPHB1	2	0.408623	1.49928
GO:0008219	cell death	15/164	175/2090	0.398184	0.99794	0.99794	ING4/GAPDH/WWOX/DNASE1/TGFBR2/SCX/USP28/TOP2A/REL/CTSB/WNT1/MAEA/EIF2S1/ITGA6/KLHL20	15	0.399916	1.09233
GO:0030509	BMP signaling pathway	3/164	29/2090	0.400784	0.99794	0.99794	DLX5/SCX/WNT1	3	0.397089	1.31833
GO:0048839	inner ear development	3/164	29/2090	0.400784	0.99794	0.99794	MAF/DLX5/ZIC1	3	0.397089	1.31833
GO:0006886	intracellular protein transport	6/164	65/2090	0.402355	0.99794	0.99794	ARF5/KPNA1/CTTN/STX10/RABGAP1L/IPO13	6	0.395391	1.17636
GO:0060322	head development	6/164	65/2090	0.402355	0.99794	0.99794	WNT7B/DLX5/TGFBR2/SCX/CTNNA2/VPS51	6	0.395391	1.17636
GO:0002252	immune effector process	4/164	41/2090	0.403525	0.99794	0.99794	DNASE1/NTN1/TGFBR2/FGR	4	0.394129	1.24331
GO:0030154	cell differentiation	38/164	465/2090	0.41586	0.99794	0.99794	WNT7B/RB1/MAF/NCS1/NTN1/JMJD6/DLX5/TGFBR2/POMGNT2/SCX/FGR/PHACTR4/ETS1/THY1/KRT14/YIPF3/TXLNB/GATA4/WNT1/TLL1/MAEA/CTNNA2/CTTN/FGF4/FGF3/RAG1/RAG2/RBP4A/LDB1/FGF8/HMX3/MSTN/ITGA6/TNR/GPC1/CEP63/EPHB1/ZIC1	38	0.381053	1.04144
GO:0006090	pyruvate metabolic process	2/164	18/2090	0.418732	0.99794	0.99794	GAPDH/ALDOC	2	0.378064	1.41599
GO:0009185	ribonucleoside diphosphate metabolic process	2/164	18/2090	0.418732	0.99794	0.99794	GAPDH/ALDOC	2	0.378064	1.41599
GO:0042472	inner ear morphogenesis	2/164	18/2090	0.418732	0.99794	0.99794	DLX5/ZIC1	2	0.378064	1.41599
GO:0061387	regulation of extent of cell growth	2/164	18/2090	0.418732	0.99794	0.99794	NTN1/CTTN	2	0.378064	1.41599
GO:1902749	regulation of cell cycle G2/M phase transition	2/164	18/2090	0.418732	0.99794	0.99794	CCND1/HSP90AA1	2	0.378064	1.41599
GO:0002683	negative regulation of immune system process	3/164	30/2090	0.422547	0.99794	0.99794	TGFBR2/FGR/THY1	3	0.374125	1.27439
GO:0048588	developmental cell growth	3/164	30/2090	0.422547	0.99794	0.99794	NTN1/CTTN/RBP4A	3	0.374125	1.27439
GO:0045184	establishment of protein localization	12/164	142/2090	0.438636	0.99794	0.99794	ARF5/KPNA1/LAMP1/TGFBR2/VPS51/CTTN/TIMM9/RBP4A/STX10/KLHL20/RABGAP1L/IPO13	12	0.357896	1.07695
GO:0012501	programmed cell death	14/164	167/2090	0.438909	0.99794	0.99794	ING4/GAPDH/WWOX/DNASE1/TGFBR2/SCX/USP28/TOP2A/REL/CTSB/WNT1/MAEA/ITGA6/KLHL20	14	0.357625	1.06835
GO:0007264	small GTPase mediated signal transduction	4/164	43/2090	0.439995	0.99794	0.99794	LPAR6/NTN1/PHACTR4/USP28	4	0.356552	1.18548
GO:0009165	nucleotide biosynthetic process	3/164	31/2090	0.444042	0.99794	0.99794	CTPS2/ADCY9/NADSYN1	3	0.352576	1.23328
GO:0022618	ribonucleoprotein complex assembly	3/164	31/2090	0.444042	0.99794	0.99794	EIF2S3/ERAL1/SNRPC	3	0.352576	1.23328
GO:0043583	ear development	3/164	31/2090	0.444042	0.99794	0.99794	MAF/DLX5/ZIC1	3	0.352576	1.23328
GO:0048193	Golgi vesicle transport	3/164	31/2090	0.444042	0.99794	0.99794	VPS51/STX10/KLHL20	3	0.352576	1.23328
GO:0001894	tissue homeostasis	2/164	19/2090	0.446501	0.99794	0.99794	SCX/RBP4A	2	0.350177	1.34146
GO:0002274	myeloid leukocyte activation	2/164	19/2090	0.446501	0.99794	0.99794	DNASE1/FGR	2	0.350177	1.34146
GO:0006364	rRNA processing	2/164	19/2090	0.446501	0.99794	0.99794	DCAF13/GTF2H5	2	0.350177	1.34146
GO:0006473	protein acetylation	2/164	19/2090	0.446501	0.99794	0.99794	ING4/AANAT	2	0.350177	1.34146
GO:0007292	female gamete generation	2/164	19/2090	0.446501	0.99794	0.99794	MCM8/RBP4A	2	0.350177	1.34146
GO:0016054	organic acid catabolic process	2/164	19/2090	0.446501	0.99794	0.99794	ACAD11/HIBCH	2	0.350177	1.34146
GO:0033673	negative regulation of kinase activity	2/164	19/2090	0.446501	0.99794	0.99794	THY1/MSTN	2	0.350177	1.34146
GO:0042471	ear morphogenesis	2/164	19/2090	0.446501	0.99794	0.99794	DLX5/ZIC1	2	0.350177	1.34146
GO:0046395	carboxylic acid catabolic process	2/164	19/2090	0.446501	0.99794	0.99794	ACAD11/HIBCH	2	0.350177	1.34146
GO:0050684	regulation of mRNA processing	2/164	19/2090	0.446501	0.99794	0.99794	SRSF2/JMJD6	2	0.350177	1.34146
GO:0060349	bone morphogenesis	2/164	19/2090	0.446501	0.99794	0.99794	DLX5/SCX	2	0.350177	1.34146
GO:1990138	neuron projection extension	2/164	19/2090	0.446501	0.99794	0.99794	NTN1/CTTN	2	0.350177	1.34146
GO:0006518	peptide metabolic process	10/164	118/2090	0.448764	0.99794	0.99794	MRPL51/GAPDH/EIF2S3/RPL26L1/EIF1/RPS27A/RPL39L/EIF2S1/RPL37A/DPH2	10	0.347982	1.07999
GO:0001525	angiogenesis	5/164	56/2090	0.451623	0.99794	0.99794	SAT1/JMJD6/C1GALT1/ETS1/THY1	5	0.345224	1.13785
GO:2000113	negative regulation of cellular macromolecule biosynthetic process	13/164	156/2090	0.453393	0.99794	0.99794	XRCC6/ING4/GAPDH/RBBP7/ITM2B/MAF/SCX/CCND1/EIF2S1/LDB1/IKZF5/CIR1/RPL37A	13	0.343525	1.06199
GO:0048667	cell morphogenesis involved in neuron differentiation	7/164	81/2090	0.453858	0.99794	0.99794	RB1/NTN1/DLX5/THY1/CTNNA2/CTTN/EPHB1	7	0.34308	1.10132
GO:0010628	positive regulation of gene expression	9/164	106/2090	0.454357	0.99794	0.99794	GAPDH/EIF2S3/MAF/DLX5/TGFBR2/SCX/FGR/FGF3/FGF8	9	0.342603	1.08203
GO:0014706	striated muscle tissue development	4/164	44/2090	0.458	0.99794	0.99794	SCX/FGF3/MSTN/GPC1	4	0.339134	1.15854
GO:0055086	nucleobase-containing small molecule metabolic process	6/164	69/2090	0.460249	0.99794	0.99794	GAPDH/CTPS2/ADCY9/ALDOC/NT5C3B/NADSYN1	6	0.337007	1.10817
GO:0010558	negative regulation of macromolecule biosynthetic process	13/164	157/2090	0.463084	0.99794	0.99794	XRCC6/ING4/GAPDH/RBBP7/ITM2B/MAF/SCX/CCND1/EIF2S1/LDB1/IKZF5/CIR1/RPL37A	13	0.334341	1.05523
GO:0031346	positive regulation of cell projection organization	3/164	32/2090	0.465222	0.99794	0.99794	NTN1/TXLNB/MSTN	3	0.33234	1.19474
GO:0043087	regulation of GTPase activity	3/164	32/2090	0.465222	0.99794	0.99794	THY1/ITGA6/RABGAP1L	3	0.33234	1.19474
GO:0050767	regulation of neurogenesis	3/164	32/2090	0.465222	0.99794	0.99794	NTN1/THY1/TNR	3	0.33234	1.19474
GO:0071773	cellular response to BMP stimulus	3/164	32/2090	0.465222	0.99794	0.99794	DLX5/SCX/WNT1	3	0.33234	1.19474
GO:0071826	ribonucleoprotein complex subunit organization	3/164	32/2090	0.465222	0.99794	0.99794	EIF2S3/ERAL1/SNRPC	3	0.33234	1.19474
GO:0044770	cell cycle phase transition	5/164	57/2090	0.467445	0.99794	0.99794	RB1/USP28/CCND1/HSP90AA1/CEP63	5	0.330269	1.11789
GO:0120035	regulation of plasma membrane bounded cell projection organization	5/164	57/2090	0.467445	0.99794	0.99794	NCS1/NTN1/THY1/TXLNB/MSTN	5	0.330269	1.11789
GO:0048869	cellular developmental process	38/164	474/2090	0.470398	0.99794	0.99794	WNT7B/RB1/MAF/NCS1/NTN1/JMJD6/DLX5/TGFBR2/POMGNT2/SCX/FGR/PHACTR4/ETS1/THY1/KRT14/YIPF3/TXLNB/GATA4/WNT1/TLL1/MAEA/CTNNA2/CTTN/FGF4/FGF3/RAG1/RAG2/RBP4A/LDB1/FGF8/HMX3/MSTN/ITGA6/TNR/GPC1/CEP63/EPHB1/ZIC1	38	0.327535	1.02166
GO:0006165	nucleoside diphosphate phosphorylation	2/164	20/2090	0.47352	0.99794	0.99794	GAPDH/ALDOC	2	0.324661	1.27439
GO:0006959	humoral immune response	2/164	20/2090	0.47352	0.99794	0.99794	GAPDH/RPL39L	2	0.324661	1.27439
GO:0007179	transforming growth factor beta receptor signaling pathway	2/164	20/2090	0.47352	0.99794	0.99794	TGFBR2/MSTN	2	0.324661	1.27439
GO:0008361	regulation of cell size	2/164	20/2090	0.47352	0.99794	0.99794	NTN1/CTTN	2	0.324661	1.27439
GO:0016072	rRNA metabolic process	2/164	20/2090	0.47352	0.99794	0.99794	DCAF13/GTF2H5	2	0.324661	1.27439
GO:0031334	positive regulation of protein-containing complex assembly	2/164	20/2090	0.47352	0.99794	0.99794	WNT1/CTTN	2	0.324661	1.27439
GO:0043543	protein acylation	2/164	20/2090	0.47352	0.99794	0.99794	ING4/AANAT	2	0.324661	1.27439
GO:0045216	cell-cell junction organization	2/164	20/2090	0.47352	0.99794	0.99794	TGFBR2/OCLN	2	0.324661	1.27439
GO:0046939	nucleotide phosphorylation	2/164	20/2090	0.47352	0.99794	0.99794	GAPDH/ALDOC	2	0.324661	1.27439
GO:0050770	regulation of axonogenesis	2/164	20/2090	0.47352	0.99794	0.99794	NTN1/THY1	2	0.324661	1.27439
GO:1901991	negative regulation of mitotic cell cycle phase transition	2/164	20/2090	0.47352	0.99794	0.99794	RB1/CCND1	2	0.324661	1.27439
GO:0009259	ribonucleotide metabolic process	4/164	45/2090	0.475812	0.99794	0.99794	GAPDH/CTPS2/ADCY9/ALDOC	4	0.322565	1.13279
GO:0006869	lipid transport	3/164	33/2090	0.486047	0.99794	0.99794	VPS51/RBP4/RBP4A	3	0.313322	1.15854
GO:0043065	positive regulation of apoptotic process	3/164	33/2090	0.486047	0.99794	0.99794	ING4/TOP2A/ITGA6	3	0.313322	1.15854
GO:0071772	response to BMP	3/164	33/2090	0.486047	0.99794	0.99794	DLX5/SCX/WNT1	3	0.313322	1.15854
GO:1901293	nucleoside phosphate biosynthetic process	3/164	33/2090	0.486047	0.99794	0.99794	CTPS2/ADCY9/NADSYN1	3	0.313322	1.15854
GO:0031327	negative regulation of cellular biosynthetic process	13/164	160/2090	0.492028	0.99794	0.99794	XRCC6/ING4/GAPDH/RBBP7/ITM2B/MAF/SCX/CCND1/EIF2S1/LDB1/IKZF5/CIR1/RPL37A	13	0.308011	1.03544
GO:0001775	cell activation	7/164	84/2090	0.493298	0.99794	0.99794	DNASE1/NTN1/TGFBR2/FGR/THY1/RAG1/RAG2	7	0.30689	1.06199
GO:0010256	endomembrane system organization	4/164	46/2090	0.493402	0.99794	0.99794	GAPDH/TLCD1/VPS51/STX10	4	0.306799	1.10817
GO:0090596	sensory organ morphogenesis	4/164	46/2090	0.493402	0.99794	0.99794	DLX5/PHACTR4/THY1/ZIC1	4	0.306799	1.10817
GO:0031344	regulation of cell projection organization	5/164	59/2090	0.498659	0.99794	0.99794	NCS1/NTN1/THY1/TXLNB/MSTN	5	0.302196	1.07999
GO:0007188	adenylate cyclase-modulating G protein-coupled receptor signaling pathway	2/164	21/2090	0.499736	0.99794	0.99794	ADCY9/RIC8A	2	0.30126	1.2137
GO:0007204	positive regulation of cytosolic calcium ion concentration	2/164	21/2090	0.499736	0.99794	0.99794	LPAR6/THY1	2	0.30126	1.2137
GO:0016052	carbohydrate catabolic process	2/164	21/2090	0.499736	0.99794	0.99794	GAPDH/ALDOC	2	0.30126	1.2137
GO:0030218	erythrocyte differentiation	2/164	21/2090	0.499736	0.99794	0.99794	MAEA/LDB1	2	0.30126	1.2137
GO:0033002	muscle cell proliferation	2/164	21/2090	0.499736	0.99794	0.99794	MSTN/GPC1	2	0.30126	1.2137
GO:0043484	regulation of RNA splicing	2/164	21/2090	0.499736	0.99794	0.99794	SRSF2/JMJD6	2	0.30126	1.2137
GO:0050821	protein stabilization	2/164	21/2090	0.499736	0.99794	0.99794	GAPDH/HSP90AA1	2	0.30126	1.2137
GO:0051222	positive regulation of protein transport	2/164	21/2090	0.499736	0.99794	0.99794	TGFBR2/RBP4A	2	0.30126	1.2137
GO:1904951	positive regulation of establishment of protein localization	2/164	21/2090	0.499736	0.99794	0.99794	TGFBR2/RBP4A	2	0.30126	1.2137
GO:0006915	apoptotic process	13/164	161/2090	0.501615	0.99794	0.99794	ING4/GAPDH/WWOX/DNASE1/TGFBR2/SCX/USP28/TOP2A/REL/WNT1/MAEA/ITGA6/KLHL20	13	0.299629	1.02901
GO:0009890	negative regulation of biosynthetic process	13/164	161/2090	0.501615	0.99794	0.99794	XRCC6/ING4/GAPDH/RBBP7/ITM2B/MAF/SCX/CCND1/EIF2S1/LDB1/IKZF5/CIR1/RPL37A	13	0.299629	1.02901
GO:0007409	axonogenesis	6/164	72/2090	0.502805	0.99794	0.99794	NTN1/DLX5/THY1/CTNNA2/CTTN/EPHB1	6	0.298601	1.06199
GO:0045321	leukocyte activation	6/164	72/2090	0.502805	0.99794	0.99794	DNASE1/NTN1/FGR/THY1/RAG1/RAG2	6	0.298601	1.06199
GO:0007601	visual perception	3/164	34/2090	0.506481	0.99794	0.99794	CRYBA1/OPN1MSW/PDE6C	3	0.295437	1.12446
GO:0043068	positive regulation of programmed cell death	3/164	34/2090	0.506481	0.99794	0.99794	ING4/TOP2A/ITGA6	3	0.295437	1.12446
GO:0046034	ATP metabolic process	3/164	34/2090	0.506481	0.99794	0.99794	GAPDH/ALDOC/PARP1	3	0.295437	1.12446
GO:0050953	sensory perception of light stimulus	3/164	34/2090	0.506481	0.99794	0.99794	CRYBA1/OPN1MSW/PDE6C	3	0.295437	1.12446
GO:0071396	cellular response to lipid	3/164	34/2090	0.506481	0.99794	0.99794	WNT7B/LY86/MSTN	3	0.295437	1.12446
GO:0090305	nucleic acid phosphodiester bond hydrolysis	3/164	34/2090	0.506481	0.99794	0.99794	DNASE1/REL/RAG1	3	0.295437	1.12446
GO:0019693	ribose phosphate metabolic process	4/164	47/2090	0.510747	0.99794	0.99794	GAPDH/CTPS2/ADCY9/ALDOC	4	0.291794	1.08459
GO:0015031	protein transport	11/164	137/2090	0.516622	0.99794	0.99794	ARF5/KPNA1/TGFBR2/VPS51/CTTN/TIMM9/RBP4A/STX10/KLHL20/RABGAP1L/IPO13	11	0.286827	1.02323
GO:0006282	regulation of DNA repair	2/164	22/2090	0.525107	0.99794	0.99794	NUDT16L1/PARP1	2	0.279753	1.15854
GO:0009132	nucleoside diphosphate metabolic process	2/164	22/2090	0.525107	0.99794	0.99794	GAPDH/ALDOC	2	0.279753	1.15854
GO:0009260	ribonucleotide biosynthetic process	2/164	22/2090	0.525107	0.99794	0.99794	CTPS2/ADCY9	2	0.279753	1.15854
GO:0035108	limb morphogenesis	2/164	22/2090	0.525107	0.99794	0.99794	DLX5/FGF8	2	0.279753	1.15854
GO:0051606	detection of stimulus	2/164	22/2090	0.525107	0.99794	0.99794	TGFBR2/OPN1MSW	2	0.279753	1.15854
GO:0010876	lipid localization	3/164	35/2090	0.526491	0.99794	0.99794	VPS51/RBP4/RBP4A	3	0.278609	1.09233
GO:0001667	ameboidal-type cell migration	4/164	48/2090	0.527823	0.99794	0.99794	PHACTR4/ETS1/CTNNA2/RIC8A	4	0.277511	1.06199
GO:0030111	regulation of Wnt signaling pathway	4/164	48/2090	0.527823	0.99794	0.99794	AXIN1/DLX5/DKK3/FGF8	4	0.277511	1.06199
GO:0051668	localization within membrane	4/164	48/2090	0.527823	0.99794	0.99794	VPS51/GPHN/STX10/GPC1	4	0.277511	1.06199
GO:0060485	mesenchyme development	4/164	48/2090	0.527823	0.99794	0.99794	TGFBR2/SCX/PHACTR4/CTNNA2	4	0.277511	1.06199
GO:0060537	muscle tissue development	4/164	48/2090	0.527823	0.99794	0.99794	SCX/FGF3/MSTN/GPC1	4	0.277511	1.06199
GO:0001944	vasculature development	6/164	74/2090	0.530531	0.99794	0.99794	SAT1/JMJD6/C1GALT1/ETS1/THY1/RIC8A	6	0.275289	1.03329
GO:0060341	regulation of cellular localization	5/164	62/2090	0.544131	0.99794	0.99794	FGR/EPB41/THY1/STX10/GPC1	5	0.264297	1.02773
GO:0034329	cell junction assembly	4/164	49/2090	0.544611	0.99794	0.99794	THY1/OCLN/CTTN/EPHB1	4	0.263914	1.04032
GO:0030198	extracellular matrix organization	3/164	36/2090	0.546051	0.99794	0.99794	FBLN1/SCX/RIC8A	3	0.262766	1.06199
GO:0043062	extracellular structure organization	3/164	36/2090	0.546051	0.99794	0.99794	FBLN1/SCX/RIC8A	3	0.262766	1.06199
GO:0045229	external encapsulating structure organization	3/164	36/2090	0.546051	0.99794	0.99794	FBLN1/SCX/RIC8A	3	0.262766	1.06199
GO:0048638	regulation of developmental growth	3/164	36/2090	0.546051	0.99794	0.99794	NTN1/CTTN/MSTN	3	0.262766	1.06199
GO:0120031	plasma membrane bounded cell projection assembly	3/164	36/2090	0.546051	0.99794	0.99794	NTN1/TA3/MSTN	3	0.262766	1.06199
GO:0007160	cell-matrix adhesion	2/164	23/2090	0.549603	0.99794	0.99794	THY1/CTTN	2	0.259951	1.10817
GO:0015850	organic hydroxy compound transport	2/164	23/2090	0.549603	0.99794	0.99794	RBP4/RBP4A	2	0.259951	1.10817
GO:0017148	negative regulation of translation	2/164	23/2090	0.549603	0.99794	0.99794	GAPDH/EIF2S1	2	0.259951	1.10817
GO:0030217	T cell differentiation	2/164	23/2090	0.549603	0.99794	0.99794	RAG1/RAG2	2	0.259951	1.10817
GO:0034101	erythrocyte homeostasis	2/164	23/2090	0.549603	0.99794	0.99794	MAEA/LDB1	2	0.259951	1.10817
GO:0034504	protein localization to nucleus	2/164	23/2090	0.549603	0.99794	0.99794	KPNA1/IPO13	2	0.259951	1.10817
GO:0035107	appendage morphogenesis	2/164	23/2090	0.549603	0.99794	0.99794	DLX5/FGF8	2	0.259951	1.10817
GO:0042445	hormone metabolic process	2/164	23/2090	0.549603	0.99794	0.99794	AANAT/RBP4A	2	0.259951	1.10817
GO:0048593	camera-type eye morphogenesis	2/164	23/2090	0.549603	0.99794	0.99794	PHACTR4/THY1	2	0.259951	1.10817
GO:0050900	leukocyte migration	2/164	23/2090	0.549603	0.99794	0.99794	STK10/MSTN	2	0.259951	1.10817
GO:1902905	positive regulation of supramolecular fiber organization	2/164	23/2090	0.549603	0.99794	0.99794	TGFBR2/CTTN	2	0.259951	1.10817
GO:0046649	lymphocyte activation	5/164	63/2090	0.558863	0.99794	0.99794	NTN1/FGR/THY1/RAG1/RAG2	5	0.252694	1.01142
GO:0002367	cytokine production involved in immune response	1/164	10/2090	0.559139	0.99794	0.99794	TGFBR2	1	0.25248	1.27439
GO:0002718	regulation of cytokine production involved in immune response	1/164	10/2090	0.559139	0.99794	0.99794	TGFBR2	1	0.25248	1.27439
GO:0003170	heart valve development	1/164	10/2090	0.559139	0.99794	0.99794	SCX	1	0.25248	1.27439
GO:0006367	transcription initiation from RNA polymerase II promoter	1/164	10/2090	0.559139	0.99794	0.99794	GTF2H5	1	0.25248	1.27439
GO:0006906	vesicle fusion	1/164	10/2090	0.559139	0.99794	0.99794	STX10	1	0.25248	1.27439
GO:0007200	phospholipase C-activating G protein-coupled receptor signaling pathway	1/164	10/2090	0.559139	0.99794	0.99794	LPAR6	1	0.25248	1.27439
GO:0007599	hemostasis	1/164	10/2090	0.559139	0.99794	0.99794	F10	1	0.25248	1.27439
GO:0009063	cellular amino acid catabolic process	1/164	10/2090	0.559139	0.99794	0.99794	HIBCH	1	0.25248	1.27439
GO:0009142	nucleoside triphosphate biosynthetic process	1/164	10/2090	0.559139	0.99794	0.99794	CTPS2	1	0.25248	1.27439
GO:0009593	detection of chemical stimulus	1/164	10/2090	0.559139	0.99794	0.99794	TGFBR2	1	0.25248	1.27439
GO:0009948	anterior/posterior axis specification	1/164	10/2090	0.559139	0.99794	0.99794	LDB1	1	0.25248	1.27439
GO:0010718	positive regulation of epithelial to mesenchymal transition	1/164	10/2090	0.559139	0.99794	0.99794	TGFBR2	1	0.25248	1.27439
GO:0021545	cranial nerve development	1/164	10/2090	0.559139	0.99794	0.99794	CTNNA2	1	0.25248	1.27439
GO:0022600	digestive system process	1/164	10/2090	0.559139	0.99794	0.99794	RBP4A	1	0.25248	1.27439
GO:0030038	contractile actin filament bundle assembly	1/164	10/2090	0.559139	0.99794	0.99794	TGFBR2	1	0.25248	1.27439
GO:0030258	lipid modification	1/164	10/2090	0.559139	0.99794	0.99794	ACAD11	1	0.25248	1.27439
GO:0031532	actin cytoskeleton reorganization	1/164	10/2090	0.559139	0.99794	0.99794	CTTN	1	0.25248	1.27439
GO:0032434	regulation of proteasomal ubiquitin-dependent protein catabolic process	1/164	10/2090	0.559139	0.99794	0.99794	DDA1	1	0.25248	1.27439
GO:0042255	ribosome assembly	1/164	10/2090	0.559139	0.99794	0.99794	ERAL1	1	0.25248	1.27439
GO:0042446	hormone biosynthetic process	1/164	10/2090	0.559139	0.99794	0.99794	AANAT	1	0.25248	1.27439
GO:0042982	amyloid precursor protein metabolic process	1/164	10/2090	0.559139	0.99794	0.99794	ITM2B	1	0.25248	1.27439
GO:0043149	stress fiber assembly	1/164	10/2090	0.559139	0.99794	0.99794	TGFBR2	1	0.25248	1.27439
GO:0046173	polyol biosynthetic process	1/164	10/2090	0.559139	0.99794	0.99794	GOT1	1	0.25248	1.27439
GO:0048469	cell maturation	1/164	10/2090	0.559139	0.99794	0.99794	MAEA	1	0.25248	1.27439
GO:0048640	negative regulation of developmental growth	1/164	10/2090	0.559139	0.99794	0.99794	MSTN	1	0.25248	1.27439
GO:0050772	positive regulation of axonogenesis	1/164	10/2090	0.559139	0.99794	0.99794	NTN1	1	0.25248	1.27439
GO:0050817	coagulation	1/164	10/2090	0.559139	0.99794	0.99794	F10	1	0.25248	1.27439
GO:0050921	positive regulation of chemotaxis	1/164	10/2090	0.559139	0.99794	0.99794	MSTN	1	0.25248	1.27439
GO:0051057	positive regulation of small GTPase mediated signal transduction	1/164	10/2090	0.559139	0.99794	0.99794	LPAR6	1	0.25248	1.27439
GO:0070555	response to interleukin-1	1/164	10/2090	0.559139	0.99794	0.99794	USP10	1	0.25248	1.27439
GO:0071219	cellular response to molecule of bacterial origin	1/164	10/2090	0.559139	0.99794	0.99794	LY86	1	0.25248	1.27439
GO:0071222	cellular response to lipopolysaccharide	1/164	10/2090	0.559139	0.99794	0.99794	LY86	1	0.25248	1.27439
GO:0097530	granulocyte migration	1/164	10/2090	0.559139	0.99794	0.99794	MSTN	1	0.25248	1.27439
GO:0097553	calcium ion transmembrane import into cytosol	1/164	10/2090	0.559139	0.99794	0.99794	THY1	1	0.25248	1.27439
GO:0106027	neuron projection organization	1/164	10/2090	0.559139	0.99794	0.99794	EPHB1	1	0.25248	1.27439
GO:2000377	regulation of reactive oxygen species metabolic process	1/164	10/2090	0.559139	0.99794	0.99794	TGFBR2	1	0.25248	1.27439
GO:2001237	negative regulation of extrinsic apoptotic signaling pathway	1/164	10/2090	0.559139	0.99794	0.99794	ITGA6	1	0.25248	1.27439
GO:0006417	regulation of translation	4/164	50/2090	0.561092	0.99794	0.99794	GAPDH/EIF2S3/EIF2S1/DPH2	4	0.250966	1.01951
GO:0051345	positive regulation of hydrolase activity	4/164	50/2090	0.561092	0.99794	0.99794	FBLN1/THY1/ITGA6/RABGAP1L	4	0.250966	1.01951
GO:0030031	cell projection assembly	3/164	37/2090	0.565139	0.99794	0.99794	NTN1/TA3/MSTN	3	0.247845	1.03329
GO:0040007	growth	8/164	103/2090	0.568272	0.99794	0.99794	ING4/RB1/NTN1/TGFBR2/CTTN/RBP4A/MSTN/IGFBP2	8	0.245444	0.989818
GO:0006261	DNA-dependent DNA replication	2/164	24/2090	0.573207	0.99794	0.99794	MCM3/RPL37A	2	0.241689	1.06199
GO:0045930	negative regulation of mitotic cell cycle	2/164	24/2090	0.573207	0.99794	0.99794	RB1/CCND1	2	0.241689	1.06199
GO:0046390	ribose phosphate biosynthetic process	2/164	24/2090	0.573207	0.99794	0.99794	CTPS2/ADCY9	2	0.241689	1.06199
GO:0051348	negative regulation of transferase activity	2/164	24/2090	0.573207	0.99794	0.99794	THY1/MSTN	2	0.241689	1.06199
GO:0071496	cellular response to external stimulus	2/164	24/2090	0.573207	0.99794	0.99794	SCX/EIF2S1	2	0.241689	1.06199
GO:0014070	response to organic cyclic compound	5/164	64/2090	0.573361	0.99794	0.99794	SPINK7/AANAT/TGFBR2/HSP90AA1/MSTN	5	0.241572	0.995617
GO:0080135	regulation of cellular response to stress	5/164	64/2090	0.573361	0.99794	0.99794	WNT7B/AXIN1/NUDT16L1/PARP1/EPHB1	5	0.241572	0.995617
GO:0035556	intracellular signal transduction	17/164	221/2090	0.576994	0.99794	0.99794	WNT7B/ING4/GAPDH/LPAR6/USP10/AXIN1/ADCY9/NTN1/FGR/PHACTR4/USP28/NKIRAS2/REL/CCND1/MSTN/CEP63/EPHB1	17	0.238829	0.9803
GO:0051726	regulation of cell cycle	8/164	104/2090	0.57971	0.99794	0.99794	ING4/RB1/PHACTR4/USP28/KLHL9/CCND1/HSP90AA1/CEP63	8	0.23679	0.9803
GO:0050808	synapse organization	3/164	38/2090	0.583735	0.99794	0.99794	CTNNA2/GPHN/EPHB1	3	0.233784	1.0061
GO:0061564	axon development	6/164	78/2090	0.583979	0.99794	0.99794	NTN1/DLX5/THY1/CTNNA2/CTTN/EPHB1	6	0.233603	0.9803
GO:0009719	response to endogenous stimulus	13/164	170/2090	0.585588	0.99794	0.99794	SPINK7/AANAT/DLX5/TGFBR2/SCX/WNT1/FGF4/FGF3/HSP90AA1/RBP4A/FGF8/MSTN/GPC1	13	0.232408	0.974534
GO:0032880	regulation of protein localization	5/164	65/2090	0.587612	0.99794	0.99794	TGFBR2/EPB41/RBP4A/STX10/GPC1	5	0.23091	0.9803
GO:0051130	positive regulation of cellular component organization	7/164	92/2090	0.593479	0.99794	0.99794	NTN1/TGFBR2/TXLNB/WNT1/CTTN/MSTN/EPHB1	7	0.226594	0.969645
GO:0000380	alternative mRNA splicing, via spliceosome	1/164	11/2090	0.5939	0.99794	0.99794	SRSF2	1	0.226287	1.15854
GO:0001754	eye photoreceptor cell differentiation	1/164	11/2090	0.5939	0.99794	0.99794	THY1	1	0.226287	1.15854
GO:0001838	embryonic epithelial tube formation	1/164	11/2090	0.5939	0.99794	0.99794	PHACTR4	1	0.226287	1.15854
GO:0006720	isoprenoid metabolic process	1/164	11/2090	0.5939	0.99794	0.99794	RBP4A	1	0.226287	1.15854
GO:0006721	terpenoid metabolic process	1/164	11/2090	0.5939	0.99794	0.99794	RBP4A	1	0.226287	1.15854
GO:0006997	nucleus organization	1/164	11/2090	0.5939	0.99794	0.99794	GAPDH	1	0.226287	1.15854
GO:0007098	centrosome cycle	1/164	11/2090	0.5939	0.99794	0.99794	CEP63	1	0.226287	1.15854
GO:0007131	reciprocal meiotic recombination	1/164	11/2090	0.5939	0.99794	0.99794	TOP2A	1	0.226287	1.15854
GO:0030838	positive regulation of actin filament polymerization	1/164	11/2090	0.5939	0.99794	0.99794	CTTN	1	0.226287	1.15854
GO:0032924	activin receptor signaling pathway	1/164	11/2090	0.5939	0.99794	0.99794	TGFBR2	1	0.226287	1.15854
GO:0034620	cellular response to unfolded protein	1/164	11/2090	0.5939	0.99794	0.99794	EIF2S1	1	0.226287	1.15854
GO:0034637	cellular carbohydrate biosynthetic process	1/164	11/2090	0.5939	0.99794	0.99794	GOT1	1	0.226287	1.15854
GO:0042246	tissue regeneration	1/164	11/2090	0.5939	0.99794	0.99794	MSTN	1	0.226287	1.15854
GO:0042273	ribosomal large subunit biogenesis	1/164	11/2090	0.5939	0.99794	0.99794	RPL26L1	1	0.226287	1.15854
GO:0043627	response to estrogen	1/164	11/2090	0.5939	0.99794	0.99794	RBP4A	1	0.226287	1.15854
GO:0045132	meiotic chromosome segregation	1/164	11/2090	0.5939	0.99794	0.99794	TOP2A	1	0.226287	1.15854
GO:0048144	fibroblast proliferation	1/164	11/2090	0.5939	0.99794	0.99794	WNT7B	1	0.226287	1.15854
GO:0050796	regulation of insulin secretion	1/164	11/2090	0.5939	0.99794	0.99794	RBP4A	1	0.226287	1.15854
GO:0051225	spindle assembly	1/164	11/2090	0.5939	0.99794	0.99794	CEP63	1	0.226287	1.15854
GO:0051304	chromosome separation	1/164	11/2090	0.5939	0.99794	0.99794	TOP2A	1	0.226287	1.15854
GO:0060317	cardiac epithelial to mesenchymal transition	1/164	11/2090	0.5939	0.99794	0.99794	TGFBR2	1	0.226287	1.15854
GO:0071216	cellular response to biotic stimulus	1/164	11/2090	0.5939	0.99794	0.99794	LY86	1	0.226287	1.15854
GO:0140527	reciprocal homologous recombination	1/164	11/2090	0.5939	0.99794	0.99794	TOP2A	1	0.226287	1.15854
GO:1904375	regulation of protein localization to cell periphery	1/164	11/2090	0.5939	0.99794	0.99794	EPB41	1	0.226287	1.15854
GO:2000058	regulation of ubiquitin-dependent protein catabolic process	1/164	11/2090	0.5939	0.99794	0.99794	DDA1	1	0.226287	1.15854
GO:0002062	chondrocyte differentiation	2/164	25/2090	0.595905	0.99794	0.99794	MAF/SCX	2	0.224823	1.01951
GO:0032103	positive regulation of response to external stimulus	2/164	25/2090	0.595905	0.99794	0.99794	LY86/MSTN	2	0.224823	1.01951
GO:0051495	positive regulation of cytoskeleton organization	2/164	25/2090	0.595905	0.99794	0.99794	TGFBR2/CTTN	2	0.224823	1.01951
GO:0051962	positive regulation of nervous system development	2/164	25/2090	0.595905	0.99794	0.99794	NTN1/EPHB1	2	0.224823	1.01951
GO:0061035	regulation of cartilage development	2/164	25/2090	0.595905	0.99794	0.99794	MAF/SCX	2	0.224823	1.01951
GO:0090068	positive regulation of cell cycle process	2/164	25/2090	0.595905	0.99794	0.99794	CCND1/HSP90AA1	2	0.224823	1.01951
GO:0120036	plasma membrane bounded cell projection organization	11/164	145/2090	0.596502	0.99794	0.99794	RB1/NCS1/NTN1/DLX5/THY1/TXLNB/CTNNA2/CTTN/TA3/MSTN/EPHB1	11	0.224388	0.966779
GO:0031175	neuron projection development	9/164	119/2090	0.599766	0.99794	0.99794	RB1/NCS1/NTN1/DLX5/THY1/TXLNB/CTNNA2/CTTN/EPHB1	9	0.222018	0.963825
GO:0006396	RNA processing	8/164	106/2090	0.602164	0.99794	0.99794	SRSF2/JMJD6/DCAF13/SRRM1/SNRPC/GTF2H5/CWC22/CIR1	8	0.220285	0.961804
GO:0000904	cell morphogenesis involved in differentiation	7/164	93/2090	0.605316	0.99794	0.99794	RB1/NTN1/DLX5/THY1/CTNNA2/CTTN/EPHB1	7	0.218018	0.959218
GO:0016049	cell growth	4/164	53/2090	0.60854	0.99794	0.99794	RB1/NTN1/CTTN/RBP4A	4	0.215711	0.961804
GO:0071103	DNA conformation change	4/164	53/2090	0.60854	0.99794	0.99794	XRCC6/TOP2A/MCM8/MCM3	4	0.215711	0.961804
GO:0043085	positive regulation of catalytic activity	8/164	107/2090	0.613169	0.99794	0.99794	FBLN1/FGR/PHACTR4/THY1/CCND1/ITGA6/RABGAP1L/EPHB1	8	0.21242	0.952815
GO:0048514	blood vessel morphogenesis	5/164	67/2090	0.61533	0.99794	0.99794	SAT1/JMJD6/C1GALT1/ETS1/THY1	5	0.210892	0.951037
GO:0002262	myeloid cell homeostasis	2/164	26/2090	0.617694	0.99794	0.99794	MAEA/LDB1	2	0.209227	0.9803
GO:0010951	negative regulation of endopeptidase activity	2/164	26/2090	0.617694	0.99794	0.99794	GAPDH/SPINK7	2	0.209227	0.9803
GO:0030900	forebrain development	2/164	26/2090	0.617694	0.99794	0.99794	WNT7B/DLX5	2	0.209227	0.9803
GO:0044839	cell cycle G2/M phase transition	2/164	26/2090	0.617694	0.99794	0.99794	CCND1/HSP90AA1	2	0.209227	0.9803
GO:0045862	positive regulation of proteolysis	2/164	26/2090	0.617694	0.99794	0.99794	FBLN1/DDA1	2	0.209227	0.9803
GO:1901990	regulation of mitotic cell cycle phase transition	2/164	26/2090	0.617694	0.99794	0.99794	RB1/CCND1	2	0.209227	0.9803
GO:0006897	endocytosis	3/164	40/2090	0.619394	0.99794	0.99794	SRL/CTTN/RABGAP1L	3	0.208033	0.955793
GO:0048762	mesenchymal cell differentiation	3/164	40/2090	0.619394	0.99794	0.99794	TGFBR2/PHACTR4/CTNNA2	3	0.208033	0.955793
GO:0007420	brain development	4/164	54/2090	0.623651	0.99794	0.99794	WNT7B/DLX5/CTNNA2/VPS51	4	0.205059	0.943993
GO:0002011	morphogenesis of an epithelial sheet	1/164	12/2090	0.625934	0.99794	0.99794	PHACTR4	1	0.203471	1.06199
GO:0002695	negative regulation of leukocyte activation	1/164	12/2090	0.625934	0.99794	0.99794	FGR	1	0.203471	1.06199
GO:0006414	translational elongation	1/164	12/2090	0.625934	0.99794	0.99794	DPH2	1	0.203471	1.06199
GO:0006986	response to unfolded protein	1/164	12/2090	0.625934	0.99794	0.99794	EIF2S1	1	0.203471	1.06199
GO:0008630	intrinsic apoptotic signaling pathway in response to DNA damage	1/164	12/2090	0.625934	0.99794	0.99794	USP28	1	0.203471	1.06199
GO:0009581	detection of external stimulus	1/164	12/2090	0.625934	0.99794	0.99794	OPN1MSW	1	0.203471	1.06199
GO:0009582	detection of abiotic stimulus	1/164	12/2090	0.625934	0.99794	0.99794	OPN1MSW	1	0.203471	1.06199
GO:0010569	regulation of double-strand break repair via homologous recombination	1/164	12/2090	0.625934	0.99794	0.99794	PARP1	1	0.203471	1.06199
GO:0010594	regulation of endothelial cell migration	1/164	12/2090	0.625934	0.99794	0.99794	ETS1	1	0.203471	1.06199
GO:0010862	positive regulation of pathway-restricted SMAD protein phosphorylation	1/164	12/2090	0.625934	0.99794	0.99794	MSTN	1	0.203471	1.06199
GO:0010976	positive regulation of neuron projection development	1/164	12/2090	0.625934	0.99794	0.99794	TXLNB	1	0.203471	1.06199
GO:0016331	morphogenesis of embryonic epithelium	1/164	12/2090	0.625934	0.99794	0.99794	PHACTR4	1	0.203471	1.06199
GO:0019724	B cell mediated immunity	1/164	12/2090	0.625934	0.99794	0.99794	NTN1	1	0.203471	1.06199
GO:0021915	neural tube development	1/164	12/2090	0.625934	0.99794	0.99794	PHACTR4	1	0.203471	1.06199
GO:0030261	chromosome condensation	1/164	12/2090	0.625934	0.99794	0.99794	TOP2A	1	0.203471	1.06199
GO:0030323	respiratory tube development	1/164	12/2090	0.625934	0.99794	0.99794	TGFBR2	1	0.203471	1.06199
GO:0030324	lung development	1/164	12/2090	0.625934	0.99794	0.99794	TGFBR2	1	0.203471	1.06199
GO:0031297	replication fork processing	1/164	12/2090	0.625934	0.99794	0.99794	RPL37A	1	0.203471	1.06199
GO:0032273	positive regulation of protein polymerization	1/164	12/2090	0.625934	0.99794	0.99794	CTTN	1	0.203471	1.06199
GO:0035725	sodium ion transmembrane transport	1/164	12/2090	0.625934	0.99794	0.99794	SCNN1A	1	0.203471	1.06199
GO:0035825	homologous recombination	1/164	12/2090	0.625934	0.99794	0.99794	TOP2A	1	0.203471	1.06199
GO:0044091	membrane biogenesis	1/164	12/2090	0.625934	0.99794	0.99794	TLCD1	1	0.203471	1.06199
GO:0046148	pigment biosynthetic process	1/164	12/2090	0.625934	0.99794	0.99794	PGRMC1	1	0.203471	1.06199
GO:0046530	photoreceptor cell differentiation	1/164	12/2090	0.625934	0.99794	0.99794	THY1	1	0.203471	1.06199
GO:0050768	negative regulation of neurogenesis	1/164	12/2090	0.625934	0.99794	0.99794	THY1	1	0.203471	1.06199
GO:0050851	antigen receptor-mediated signaling pathway	1/164	12/2090	0.625934	0.99794	0.99794	THY1	1	0.203471	1.06199
GO:0050866	negative regulation of cell activation	1/164	12/2090	0.625934	0.99794	0.99794	FGR	1	0.203471	1.06199
GO:0051250	negative regulation of lymphocyte activation	1/164	12/2090	0.625934	0.99794	0.99794	FGR	1	0.203471	1.06199
GO:0051924	regulation of calcium ion transport	1/164	12/2090	0.625934	0.99794	0.99794	THY1	1	0.203471	1.06199
GO:0051961	negative regulation of nervous system development	1/164	12/2090	0.625934	0.99794	0.99794	THY1	1	0.203471	1.06199
GO:0055088	lipid homeostasis	1/164	12/2090	0.625934	0.99794	0.99794	TLCD1	1	0.203471	1.06199
GO:0060402	calcium ion transport into cytosol	1/164	12/2090	0.625934	0.99794	0.99794	THY1	1	0.203471	1.06199
GO:0061136	regulation of proteasomal protein catabolic process	1/164	12/2090	0.625934	0.99794	0.99794	DDA1	1	0.203471	1.06199
GO:0071383	cellular response to steroid hormone stimulus	1/164	12/2090	0.625934	0.99794	0.99794	MSTN	1	0.203471	1.06199
GO:0071709	membrane assembly	1/164	12/2090	0.625934	0.99794	0.99794	TLCD1	1	0.203471	1.06199
GO:0120034	positive regulation of plasma membrane bounded cell projection assembly	1/164	12/2090	0.625934	0.99794	0.99794	MSTN	1	0.203471	1.06199
GO:0120254	olefinic compound metabolic process	1/164	12/2090	0.625934	0.99794	0.99794	RBP4A	1	0.203471	1.06199
GO:1905475	regulation of protein localization to membrane	1/164	12/2090	0.625934	0.99794	0.99794	GPC1	1	0.203471	1.06199
GO:2001021	negative regulation of response to DNA damage stimulus	1/164	12/2090	0.625934	0.99794	0.99794	NUDT16L1	1	0.203471	1.06199
GO:0010033	response to organic substance	20/164	267/2090	0.629592	0.99794	0.99794	WNT7B/GAPDH/USP10/SPINK7/AANAT/DLX5/TGFBR2/LY86/SCX/REL/GATA4/WNT1/FGF4/FGF3/EIF2S1/HSP90AA1/RBP4A/FGF8/MSTN/GPC1	20	0.200941	0.954599
GO:0030030	cell projection organization	11/164	149/2090	0.63418	0.99794	0.99794	RB1/NCS1/NTN1/DLX5/THY1/TXLNB/CTNNA2/CTTN/TA3/MSTN/EPHB1	11	0.197787	0.940825
GO:0000122	negative regulation of transcription by RNA polymerase II	6/164	82/2090	0.634215	0.99794	0.99794	RBBP7/MAF/CCND1/LDB1/IKZF5/CIR1	6	0.197763	0.932481
GO:0016071	mRNA metabolic process	6/164	82/2090	0.634215	0.99794	0.99794	SRSF2/JMJD6/SRRM1/SNRPC/CWC22/CIR1	6	0.197763	0.932481
GO:0009968	negative regulation of signal transduction	8/164	109/2090	0.634706	0.99794	0.99794	USP10/AXIN1/PHACTR4/THY1/DKK3/MSTN/ITGA6/GPC1	8	0.197428	0.935332
GO:0048511	rhythmic process	3/164	41/2090	0.636436	0.99794	0.99794	AANAT/USP2/TOP2A	3	0.196245	0.932481
GO:0016570	histone modification	4/164	55/2090	0.638393	0.99794	0.99794	ING4/USP7/JMJD6/RAG1	4	0.194912	0.926829
GO:0010466	negative regulation of peptidase activity	2/164	27/2090	0.638576	0.99794	0.99794	GAPDH/SPINK7	2	0.194787	0.943993
GO:0030178	negative regulation of Wnt signaling pathway	2/164	27/2090	0.638576	0.99794	0.99794	AXIN1/DKK3	2	0.194787	0.943993
GO:0031032	actomyosin structure organization	2/164	27/2090	0.638576	0.99794	0.99794	TGFBR2/EPB41	2	0.194787	0.943993
GO:0031667	response to nutrient levels	2/164	27/2090	0.638576	0.99794	0.99794	EIF2S1/RBP4A	2	0.194787	0.943993
GO:0034249	negative regulation of cellular amide metabolic process	2/164	27/2090	0.638576	0.99794	0.99794	GAPDH/EIF2S1	2	0.194787	0.943993
GO:0044282	small molecule catabolic process	2/164	27/2090	0.638576	0.99794	0.99794	ACAD11/HIBCH	2	0.194787	0.943993
GO:0060560	developmental growth involved in morphogenesis	2/164	27/2090	0.638576	0.99794	0.99794	NTN1/CTTN	2	0.194787	0.943993
GO:0001568	blood vessel development	5/164	69/2090	0.641946	0.99794	0.99794	SAT1/JMJD6/C1GALT1/ETS1/THY1	5	0.192502	0.923471
GO:0009150	purine ribonucleotide metabolic process	3/164	42/2090	0.652945	0.99794	0.99794	GAPDH/ADCY9/ALDOC	3	0.185123	0.910279
GO:1903827	regulation of cellular protein localization	3/164	42/2090	0.652945	0.99794	0.99794	EPB41/STX10/GPC1	3	0.185123	0.910279
GO:0007389	pattern specification process	5/164	70/2090	0.654823	0.99794	0.99794	WNT7B/WNT1/LDB1/FGF8/ZIC1	5	0.183876	0.910279
GO:0002429	immune response-activating cell surface receptor signaling pathway	1/164	13/2090	0.655456	0.99794	0.99794	THY1	1	0.183456	0.9803
GO:0002757	immune response-activating signal transduction	1/164	13/2090	0.655456	0.99794	0.99794	THY1	1	0.183456	0.9803
GO:0009612	response to mechanical stimulus	1/164	13/2090	0.655456	0.99794	0.99794	SCX	1	0.183456	0.9803
GO:0010977	negative regulation of neuron projection development	1/164	13/2090	0.655456	0.99794	0.99794	THY1	1	0.183456	0.9803
GO:0014068	positive regulation of phosphatidylinositol 3-kinase signaling	1/164	13/2090	0.655456	0.99794	0.99794	FGR	1	0.183456	0.9803
GO:0030199	collagen fibril organization	1/164	13/2090	0.655456	0.99794	0.99794	SCX	1	0.183456	0.9803
GO:0031023	microtubule organizing center organization	1/164	13/2090	0.655456	0.99794	0.99794	CEP63	1	0.183456	0.9803
GO:0031960	response to corticosteroid	1/164	13/2090	0.655456	0.99794	0.99794	MSTN	1	0.183456	0.9803
GO:0033044	regulation of chromosome organization	1/164	13/2090	0.655456	0.99794	0.99794	TOP2A	1	0.183456	0.9803
GO:0035567	non-canonical Wnt signaling pathway	1/164	13/2090	0.655456	0.99794	0.99794	FZD6	1	0.183456	0.9803
GO:0035967	cellular response to topologically incorrect protein	1/164	13/2090	0.655456	0.99794	0.99794	EIF2S1	1	0.183456	0.9803
GO:0042100	B cell proliferation	1/164	13/2090	0.655456	0.99794	0.99794	NTN1	1	0.183456	0.9803
GO:0044773	mitotic DNA damage checkpoint signaling	1/164	13/2090	0.655456	0.99794	0.99794	CCND1	1	0.183456	0.9803
GO:0044774	mitotic DNA integrity checkpoint signaling	1/164	13/2090	0.655456	0.99794	0.99794	CCND1	1	0.183456	0.9803
GO:0045005	DNA-dependent DNA replication maintenance of fidelity	1/164	13/2090	0.655456	0.99794	0.99794	RPL37A	1	0.183456	0.9803
GO:0045661	regulation of myoblast differentiation	1/164	13/2090	0.655456	0.99794	0.99794	MSTN	1	0.183456	0.9803
GO:0048013	ephrin receptor signaling pathway	1/164	13/2090	0.655456	0.99794	0.99794	EPHB1	1	0.183456	0.9803
GO:0051384	response to glucocorticoid	1/164	13/2090	0.655456	0.99794	0.99794	MSTN	1	0.183456	0.9803
GO:0051896	regulation of protein kinase B signaling	1/164	13/2090	0.655456	0.99794	0.99794	MSTN	1	0.183456	0.9803
GO:0060393	regulation of pathway-restricted SMAD protein phosphorylation	1/164	13/2090	0.655456	0.99794	0.99794	MSTN	1	0.183456	0.9803
GO:0060401	cytosolic calcium ion transport	1/164	13/2090	0.655456	0.99794	0.99794	THY1	1	0.183456	0.9803
GO:0060996	dendritic spine development	1/164	13/2090	0.655456	0.99794	0.99794	EPHB1	1	0.183456	0.9803
GO:0061036	positive regulation of cartilage development	1/164	13/2090	0.655456	0.99794	0.99794	SCX	1	0.183456	0.9803
GO:0090263	positive regulation of canonical Wnt signaling pathway	1/164	13/2090	0.655456	0.99794	0.99794	DLX5	1	0.183456	0.9803
GO:1901890	positive regulation of cell junction assembly	1/164	13/2090	0.655456	0.99794	0.99794	EPHB1	1	0.183456	0.9803
GO:1904062	regulation of cation transmembrane transport	1/164	13/2090	0.655456	0.99794	0.99794	THY1	1	0.183456	0.9803
GO:0060429	epithelium development	8/164	111/2090	0.655579	0.99794	0.99794	WNT7B/MAF/DLX5/SCX/PHACTR4/KRT14/CTNNA2/CEP63	8	0.183375	0.918479
GO:0048592	eye morphogenesis	2/164	28/2090	0.658558	0.99794	0.99794	PHACTR4/THY1	2	0.181406	0.910279
GO:0070588	calcium ion transmembrane transport	2/164	28/2090	0.658558	0.99794	0.99794	NCS1/THY1	2	0.181406	0.910279
GO:0045892	negative regulation of transcription, DNA-templated	9/164	125/2090	0.660394	0.99794	0.99794	XRCC6/ING4/RBBP7/MAF/SCX/CCND1/LDB1/IKZF5/CIR1	9	0.180197	0.917561
GO:1902679	negative regulation of RNA biosynthetic process	9/164	125/2090	0.660394	0.99794	0.99794	XRCC6/ING4/RBBP7/MAF/SCX/CCND1/LDB1/IKZF5/CIR1	9	0.180197	0.917561
GO:1903507	negative regulation of nucleic acid-templated transcription	9/164	125/2090	0.660394	0.99794	0.99794	XRCC6/ING4/RBBP7/MAF/SCX/CCND1/LDB1/IKZF5/CIR1	9	0.180197	0.917561
GO:0008104	protein localization	16/164	219/2090	0.663894	0.99794	0.99794	ARF5/KPNA1/LAMP1/TGFBR2/EPB41/CTNNA2/VPS51/CTTN/GPHN/TIMM9/RBP4A/STX10/KLHL20/RABGAP1L/IPO13/GPC1	16	0.177901	0.931061
GO:0034248	regulation of cellular amide metabolic process	4/164	57/2090	0.666746	0.99794	0.99794	GAPDH/EIF2S3/EIF2S1/DPH2	4	0.17604	0.894309
GO:0061024	membrane organization	4/164	57/2090	0.666746	0.99794	0.99794	GAPDH/TLCD1/GPHN/STX10	4	0.17604	0.894309
GO:0044281	small molecule metabolic process	14/164	193/2090	0.66854	0.99794	0.99794	GAPDH/CTPS2/ADCY9/ASS1/ALDOC/ASNS/ACAD11/NT5C3B/NADSYN1/RBP4A/GOT1/HIBCH/ASNSD1/GLUL	14	0.174872	0.924428
GO:0001558	regulation of cell growth	3/164	43/2090	0.668916	0.99794	0.99794	RB1/NTN1/CTTN	3	0.174628	0.889109
GO:0048812	neuron projection morphogenesis	6/164	85/2090	0.669499	0.99794	0.99794	NTN1/DLX5/THY1/CTNNA2/CTTN/EPHB1	6	0.17425	0.89957
GO:0072359	circulatory system development	9/164	126/2090	0.669979	0.99794	0.99794	SAT1/JMJD6/C1GALT1/TGFBR2/SCX/ETS1/THY1/RIC8A/FGF3	9	0.173939	0.910279
GO:0048699	generation of neurons	14/164	194/2090	0.676361	0.99794	0.99794	WNT7B/RB1/NCS1/NTN1/DLX5/POMGNT2/THY1/TXLNB/WNT1/CTNNA2/CTTN/LDB1/TNR/EPHB1	14	0.169821	0.919663
GO:0002263	cell activation involved in immune response	2/164	29/2090	0.677653	0.99794	0.99794	DNASE1/FGR	2	0.168993	0.87889
GO:0002366	leukocyte activation involved in immune response	2/164	29/2090	0.677653	0.99794	0.99794	DNASE1/FGR	2	0.168993	0.87889
GO:0006936	muscle contraction	2/164	29/2090	0.677653	0.99794	0.99794	MLN/MYLK	2	0.168993	0.87889
GO:0009991	response to extracellular stimulus	2/164	29/2090	0.677653	0.99794	0.99794	EIF2S1/RBP4A	2	0.168993	0.87889
GO:0051480	regulation of cytosolic calcium ion concentration	2/164	29/2090	0.677653	0.99794	0.99794	LPAR6/THY1	2	0.168993	0.87889
GO:2001020	regulation of response to DNA damage stimulus	2/164	29/2090	0.677653	0.99794	0.99794	NUDT16L1/PARP1	2	0.168993	0.87889
GO:0120039	plasma membrane bounded cell projection morphogenesis	6/164	86/2090	0.680777	0.99794	0.99794	NTN1/DLX5/THY1/CTNNA2/CTTN/EPHB1	6	0.166995	0.889109
GO:0002768	immune response-regulating cell surface receptor signaling pathway	1/164	14/2090	0.682662	0.99794	0.99794	THY1	1	0.165794	0.910279
GO:0002791	regulation of peptide secretion	1/164	14/2090	0.682662	0.99794	0.99794	RBP4A	1	0.165794	0.910279
GO:0007127	meiosis I	1/164	14/2090	0.682662	0.99794	0.99794	TOP2A	1	0.165794	0.910279
GO:0007189	adenylate cyclase-activating G protein-coupled receptor signaling pathway	1/164	14/2090	0.682662	0.99794	0.99794	ADCY9	1	0.165794	0.910279
GO:0008360	regulation of cell shape	1/164	14/2090	0.682662	0.99794	0.99794	FGR	1	0.165794	0.910279
GO:0009141	nucleoside triphosphate metabolic process	1/164	14/2090	0.682662	0.99794	0.99794	CTPS2	1	0.165794	0.910279
GO:0009798	axis specification	1/164	14/2090	0.682662	0.99794	0.99794	LDB1	1	0.165794	0.910279
GO:0010389	regulation of G2/M transition of mitotic cell cycle	1/164	14/2090	0.682662	0.99794	0.99794	CCND1	1	0.165794	0.910279
GO:0035966	response to topologically incorrect protein	1/164	14/2090	0.682662	0.99794	0.99794	EIF2S1	1	0.165794	0.910279
GO:0042440	pigment metabolic process	1/164	14/2090	0.682662	0.99794	0.99794	PGRMC1	1	0.165794	0.910279
GO:0043270	positive regulation of ion transport	1/164	14/2090	0.682662	0.99794	0.99794	THY1	1	0.165794	0.910279
GO:0043588	skin development	1/164	14/2090	0.682662	0.99794	0.99794	ITGA6	1	0.165794	0.910279
GO:0044242	cellular lipid catabolic process	1/164	14/2090	0.682662	0.99794	0.99794	ACAD11	1	0.165794	0.910279
GO:0045727	positive regulation of translation	1/164	14/2090	0.682662	0.99794	0.99794	EIF2S3	1	0.165794	0.910279
GO:0045739	positive regulation of DNA repair	1/164	14/2090	0.682662	0.99794	0.99794	PARP1	1	0.165794	0.910279
GO:0048477	oogenesis	1/164	14/2090	0.682662	0.99794	0.99794	RBP4A	1	0.165794	0.910279
GO:0060389	pathway-restricted SMAD protein phosphorylation	1/164	14/2090	0.682662	0.99794	0.99794	MSTN	1	0.165794	0.910279
GO:0060395	SMAD protein signal transduction	1/164	14/2090	0.682662	0.99794	0.99794	MSTN	1	0.165794	0.910279
GO:0090276	regulation of peptide hormone secretion	1/164	14/2090	0.682662	0.99794	0.99794	RBP4A	1	0.165794	0.910279
GO:0090288	negative regulation of cellular response to growth factor stimulus	1/164	14/2090	0.682662	0.99794	0.99794	GPC1	1	0.165794	0.910279
GO:0097305	response to alcohol	1/164	14/2090	0.682662	0.99794	0.99794	TGFBR2	1	0.165794	0.910279
GO:0097529	myeloid leukocyte migration	1/164	14/2090	0.682662	0.99794	0.99794	MSTN	1	0.165794	0.910279
GO:1903050	regulation of proteolysis involved in cellular protein catabolic process	1/164	14/2090	0.682662	0.99794	0.99794	DDA1	1	0.165794	0.910279
GO:2001022	positive regulation of response to DNA damage stimulus	1/164	14/2090	0.682662	0.99794	0.99794	PARP1	1	0.165794	0.910279
GO:2001236	regulation of extrinsic apoptotic signaling pathway	1/164	14/2090	0.682662	0.99794	0.99794	ITGA6	1	0.165794	0.910279
GO:0034613	cellular protein localization	10/164	141/2090	0.68323	0.99794	0.99794	ARF5/KPNA1/LAMP1/EPB41/CTTN/GPHN/STX10/RABGAP1L/IPO13/GPC1	10	0.165433	0.903823
GO:0048646	anatomical structure formation involved in morphogenesis	10/164	141/2090	0.68323	0.99794	0.99794	SAT1/JMJD6/DLX5/C1GALT1/SCX/PHACTR4/ETS1/THY1/CTNNA2/FGF8	10	0.165433	0.903823
GO:0052547	regulation of peptidase activity	3/164	44/2090	0.684349	0.99794	0.99794	FBLN1/GAPDH/SPINK7	3	0.164722	0.868902
GO:1903530	regulation of secretion by cell	3/164	44/2090	0.684349	0.99794	0.99794	TGFBR2/FGR/RBP4A	3	0.164722	0.868902
GO:0048858	cell projection morphogenesis	6/164	87/2090	0.691806	0.99794	0.99794	NTN1/DLX5/THY1/CTNNA2/CTTN/EPHB1	6	0.160016	0.87889
GO:0070727	cellular macromolecule localization	10/164	142/2090	0.692022	0.99794	0.99794	ARF5/KPNA1/LAMP1/EPB41/CTTN/GPHN/STX10/RABGAP1L/IPO13/GPC1	10	0.15988	0.897458
GO:0071495	cellular response to endogenous stimulus	10/164	142/2090	0.692022	0.99794	0.99794	AANAT/DLX5/TGFBR2/SCX/WNT1/FGF4/FGF3/FGF8/MSTN/GPC1	10	0.15988	0.897458
GO:0042326	negative regulation of phosphorylation	2/164	30/2090	0.695875	0.99794	0.99794	THY1/MSTN	2	0.157469	0.849593
GO:0070997	neuron death	2/164	30/2090	0.695875	0.99794	0.99794	GAPDH/EIF2S1	2	0.157469	0.849593
GO:0022008	neurogenesis	14/164	197/2090	0.699207	0.99794	0.99794	WNT7B/RB1/NCS1/NTN1/DLX5/POMGNT2/THY1/TXLNB/WNT1/CTNNA2/CTTN/LDB1/TNR/EPHB1	14	0.155394	0.905658
GO:0048705	skeletal system morphogenesis	3/164	45/2090	0.699245	0.99794	0.99794	DLX5/SCX/FGR	3	0.155371	0.849593
GO:0007186	G protein-coupled receptor signaling pathway	5/164	74/2090	0.703347	0.99794	0.99794	LPAR6/ADCY9/FZD6/OPN1MSW/RIC8A	5	0.152831	0.861074
GO:0001707	mesoderm formation	1/164	15/2090	0.707731	0.99794	0.99794	SCX	1	0.150132	0.849593
GO:0002040	sprouting angiogenesis	1/164	15/2090	0.707731	0.99794	0.99794	JMJD6	1	0.150132	0.849593
GO:0002700	regulation of production of molecular mediator of immune response	1/164	15/2090	0.707731	0.99794	0.99794	TGFBR2	1	0.150132	0.849593
GO:0006475	internal protein amino acid acetylation	1/164	15/2090	0.707731	0.99794	0.99794	ING4	1	0.150132	0.849593
GO:0007043	cell-cell junction assembly	1/164	15/2090	0.707731	0.99794	0.99794	OCLN	1	0.150132	0.849593
GO:0009408	response to heat	1/164	15/2090	0.707731	0.99794	0.99794	HSP90AA1	1	0.150132	0.849593
GO:0010634	positive regulation of epithelial cell migration	1/164	15/2090	0.707731	0.99794	0.99794	ETS1	1	0.150132	0.849593
GO:0010717	regulation of epithelial to mesenchymal transition	1/164	15/2090	0.707731	0.99794	0.99794	TGFBR2	1	0.150132	0.849593
GO:0010721	negative regulation of cell development	1/164	15/2090	0.707731	0.99794	0.99794	THY1	1	0.150132	0.849593
GO:0010952	positive regulation of peptidase activity	1/164	15/2090	0.707731	0.99794	0.99794	FBLN1	1	0.150132	0.849593
GO:0014066	regulation of phosphatidylinositol 3-kinase signaling	1/164	15/2090	0.707731	0.99794	0.99794	FGR	1	0.150132	0.849593
GO:0016573	histone acetylation	1/164	15/2090	0.707731	0.99794	0.99794	ING4	1	0.150132	0.849593
GO:0017157	regulation of exocytosis	1/164	15/2090	0.707731	0.99794	0.99794	FGR	1	0.150132	0.849593
GO:0018393	internal peptidyl-lysine acetylation	1/164	15/2090	0.707731	0.99794	0.99794	ING4	1	0.150132	0.849593
GO:0018394	peptidyl-lysine acetylation	1/164	15/2090	0.707731	0.99794	0.99794	ING4	1	0.150132	0.849593
GO:0019751	polyol metabolic process	1/164	15/2090	0.707731	0.99794	0.99794	GOT1	1	0.150132	0.849593
GO:0045055	regulated exocytosis	1/164	15/2090	0.707731	0.99794	0.99794	FGR	1	0.150132	0.849593
GO:0045834	positive regulation of lipid metabolic process	1/164	15/2090	0.707731	0.99794	0.99794	FGR	1	0.150132	0.849593
GO:0061053	somite development	1/164	15/2090	0.707731	0.99794	0.99794	SCX	1	0.150132	0.849593
GO:0090087	regulation of peptide transport	1/164	15/2090	0.707731	0.99794	0.99794	RBP4A	1	0.150132	0.849593
GO:1903362	regulation of cellular protein catabolic process	1/164	15/2090	0.707731	0.99794	0.99794	DDA1	1	0.150132	0.849593
GO:0002682	regulation of immune system process	7/164	103/2090	0.713025	0.99794	0.99794	STK10/DNASE1/TGFBR2/FGR/THY1/LDB1/MSTN	7	0.146895	0.86609
GO:0080134	regulation of response to stress	7/164	103/2090	0.713025	0.99794	0.99794	WNT7B/AXIN1/DNASE1/NUDT16L1/FGR/PARP1/EPHB1	7	0.146895	0.86609
GO:0032990	cell part morphogenesis	6/164	89/2090	0.713112	0.99794	0.99794	NTN1/DLX5/THY1/CTNNA2/CTTN/EPHB1	6	0.146842	0.859139
GO:0009306	protein secretion	2/164	31/2090	0.713242	0.99794	0.99794	TGFBR2/RBP4A	2	0.146763	0.822187
GO:0030098	lymphocyte differentiation	2/164	31/2090	0.713242	0.99794	0.99794	RAG1/RAG2	2	0.146763	0.822187
GO:0035592	establishment of protein localization to extracellular region	2/164	31/2090	0.713242	0.99794	0.99794	TGFBR2/RBP4A	2	0.146763	0.822187
GO:0045787	positive regulation of cell cycle	2/164	31/2090	0.713242	0.99794	0.99794	CCND1/HSP90AA1	2	0.146763	0.822187
GO:1903311	regulation of mRNA metabolic process	2/164	31/2090	0.713242	0.99794	0.99794	SRSF2/JMJD6	2	0.146763	0.822187
GO:0007411	axon guidance	3/164	46/2090	0.713606	0.99794	0.99794	NTN1/DLX5/EPHB1	3	0.146542	0.831124
GO:0051046	regulation of secretion	3/164	46/2090	0.713606	0.99794	0.99794	TGFBR2/FGR/RBP4A	3	0.146542	0.831124
GO:0097485	neuron projection guidance	3/164	46/2090	0.713606	0.99794	0.99794	NTN1/DLX5/EPHB1	3	0.146542	0.831124
GO:0009888	tissue development	15/164	213/2090	0.717419	0.99794	0.99794	WNT7B/MAF/NTN1/DLX5/TGFBR2/SCX/FGR/PHACTR4/KRT14/CTNNA2/FGF3/MSTN/ITGA6/GPC1/CEP63	15	0.144227	0.897458
GO:0030162	regulation of proteolysis	4/164	61/2090	0.718822	0.99794	0.99794	FBLN1/GAPDH/SPINK7/DDA1	4	0.143379	0.835666
GO:0071310	cellular response to organic substance	15/164	214/2090	0.724356	0.99794	0.99794	WNT7B/GAPDH/USP10/AANAT/DLX5/TGFBR2/LY86/SCX/WNT1/FGF4/FGF3/EIF2S1/FGF8/MSTN/GPC1	15	0.140048	0.893264
GO:0022411	cellular component disassembly	3/164	47/2090	0.727437	0.99794	0.99794	TGFBR2/TOP2A/REL	3	0.138205	0.813441
GO:0042110	T cell activation	3/164	47/2090	0.727437	0.99794	0.99794	THY1/RAG1/RAG2	3	0.138205	0.813441
GO:0045165	cell fate commitment	3/164	47/2090	0.727437	0.99794	0.99794	WNT7B/GATA4/WNT1	3	0.138205	0.813441
GO:0071692	protein localization to extracellular region	2/164	32/2090	0.729777	0.99794	0.99794	TGFBR2/RBP4A	2	0.13681	0.796494
GO:0110053	regulation of actin filament organization	2/164	32/2090	0.729777	0.99794	0.99794	TGFBR2/CTTN	2	0.13681	0.796494
GO:1901617	organic hydroxy compound biosynthetic process	2/164	32/2090	0.729777	0.99794	0.99794	MSMO1/GOT1	2	0.13681	0.796494
GO:0006814	sodium ion transport	1/164	16/2090	0.730831	0.99794	0.99794	SCNN1A	1	0.136183	0.796494
GO:0009267	cellular response to starvation	1/164	16/2090	0.730831	0.99794	0.99794	EIF2S1	1	0.136183	0.796494
GO:0009953	dorsal/ventral pattern formation	1/164	16/2090	0.730831	0.99794	0.99794	WNT1	1	0.136183	0.796494
GO:0014065	phosphatidylinositol 3-kinase signaling	1/164	16/2090	0.730831	0.99794	0.99794	FGR	1	0.136183	0.796494
GO:0021675	nerve development	1/164	16/2090	0.730831	0.99794	0.99794	CTNNA2	1	0.136183	0.796494
GO:0030595	leukocyte chemotaxis	1/164	16/2090	0.730831	0.99794	0.99794	MSTN	1	0.136183	0.796494
GO:0031345	negative regulation of cell projection organization	1/164	16/2090	0.730831	0.99794	0.99794	THY1	1	0.136183	0.796494
GO:0032869	cellular response to insulin stimulus	1/164	16/2090	0.730831	0.99794	0.99794	MSTN	1	0.136183	0.796494
GO:0043491	protein kinase B signaling	1/164	16/2090	0.730831	0.99794	0.99794	MSTN	1	0.136183	0.796494
GO:0044782	cilium organization	1/164	16/2090	0.730831	0.99794	0.99794	TA3	1	0.136183	0.796494
GO:0045732	positive regulation of protein catabolic process	1/164	16/2090	0.730831	0.99794	0.99794	DDA1	1	0.136183	0.796494
GO:0046887	positive regulation of hormone secretion	1/164	16/2090	0.730831	0.99794	0.99794	RBP4A	1	0.136183	0.796494
GO:0048332	mesoderm morphogenesis	1/164	16/2090	0.730831	0.99794	0.99794	SCX	1	0.136183	0.796494
GO:0055067	monovalent inorganic cation homeostasis	1/164	16/2090	0.730831	0.99794	0.99794	SCNN1A	1	0.136183	0.796494
GO:0060042	retina morphogenesis in camera-type eye	1/164	16/2090	0.730831	0.99794	0.99794	THY1	1	0.136183	0.796494
GO:0060079	excitatory postsynaptic potential	1/164	16/2090	0.730831	0.99794	0.99794	CHRNA1	1	0.136183	0.796494
GO:0060271	cilium assembly	1/164	16/2090	0.730831	0.99794	0.99794	TA3	1	0.136183	0.796494
GO:0061982	meiosis I cell cycle process	1/164	16/2090	0.730831	0.99794	0.99794	TOP2A	1	0.136183	0.796494
GO:0072175	epithelial tube formation	1/164	16/2090	0.730831	0.99794	0.99794	PHACTR4	1	0.136183	0.796494
GO:0099565	chemical synaptic transmission, postsynaptic	1/164	16/2090	0.730831	0.99794	0.99794	CHRNA1	1	0.136183	0.796494
GO:0010608	posttranscriptional regulation of gene expression	4/164	62/2090	0.730869	0.99794	0.99794	GAPDH/EIF2S3/EIF2S1/DPH2	4	0.13616	0.822187
GO:0010648	negative regulation of cell communication	8/164	119/2090	0.731875	0.99794	0.99794	USP10/AXIN1/PHACTR4/THY1/DKK3/MSTN/ITGA6/GPC1	8	0.135563	0.856733
GO:0023057	negative regulation of signaling	8/164	119/2090	0.731875	0.99794	0.99794	USP10/AXIN1/PHACTR4/THY1/DKK3/MSTN/ITGA6/GPC1	8	0.135563	0.856733
GO:0019637	organophosphate metabolic process	7/164	105/2090	0.732049	0.99794	0.99794	GAPDH/CTPS2/ADCY9/ALDOC/NT5C3B/NADSYN1/GPHN	7	0.13546	0.849593
GO:0048666	neuron development	9/164	133/2090	0.732516	0.99794	0.99794	RB1/NCS1/NTN1/DLX5/THY1/TXLNB/CTNNA2/CTTN/EPHB1	9	0.135183	0.862369
GO:1902533	positive regulation of intracellular signal transduction	5/164	77/2090	0.736536	0.99794	0.99794	WNT7B/GAPDH/LPAR6/AXIN1/FGR	5	0.132806	0.827526
GO:0009967	positive regulation of signal transduction	9/164	134/2090	0.740777	0.99794	0.99794	WNT7B/GAPDH/LPAR6/AXIN1/DLX5/LY86/FGR/FGF8/MSTN	9	0.130312	0.855934
GO:0045596	negative regulation of cell differentiation	4/164	63/2090	0.742531	0.99794	0.99794	THY1/LDB1/MSTN/GPC1	4	0.129286	0.809137
GO:0006913	nucleocytoplasmic transport	2/164	33/2090	0.745502	0.99794	0.99794	KPNA1/IPO13	2	0.127551	0.772358
GO:0045861	negative regulation of proteolysis	2/164	33/2090	0.745502	0.99794	0.99794	GAPDH/SPINK7	2	0.127551	0.772358
GO:0051169	nuclear transport	2/164	33/2090	0.745502	0.99794	0.99794	KPNA1/IPO13	2	0.127551	0.772358
GO:0051223	regulation of protein transport	2/164	33/2090	0.745502	0.99794	0.99794	TGFBR2/RBP4A	2	0.127551	0.772358
GO:0022603	regulation of anatomical structure morphogenesis	5/164	78/2090	0.746985	0.99794	0.99794	NTN1/SCX/FGR/ETS1/THY1	5	0.126688	0.816917
GO:0048585	negative regulation of response to stimulus	9/164	135/2090	0.748867	0.99794	0.99794	USP10/AXIN1/NUDT16L1/PHACTR4/THY1/DKK3/MSTN/ITGA6/GPC1	9	0.125596	0.849593
GO:0007155	cell adhesion	11/164	163/2090	0.750356	0.99794	0.99794	NTM/OPCML/THY1/MAEA/CTNNA2/RIC8A/CTTN/ITGA6/CNTNAP5/TNR/EPHB1	11	0.124733	0.860018
GO:0022610	biological adhesion	11/164	163/2090	0.750356	0.99794	0.99794	NTM/OPCML/THY1/MAEA/CTNNA2/RIC8A/CTTN/ITGA6/CNTNAP5/TNR/EPHB1	11	0.124733	0.860018
GO:0007267	cell-cell signaling	12/164	177/2090	0.751744	0.99794	0.99794	WNT7B/KPNA1/WWOX/AXIN1/DLX5/FZD6/WNT1/DKK3/RBP4A/LDB1/FGF8/CHRNA1	12	0.12393	0.863993
GO:0030182	neuron differentiation	12/164	177/2090	0.751744	0.99794	0.99794	WNT7B/RB1/NCS1/NTN1/DLX5/THY1/TXLNB/WNT1/CTNNA2/CTTN/LDB1/EPHB1	12	0.12393	0.863993
GO:0000910	cytokinesis	1/164	17/2090	0.752115	0.99794	0.99794	KLHL9	1	0.123716	0.749641
GO:0002449	lymphocyte mediated immunity	1/164	17/2090	0.752115	0.99794	0.99794	NTN1	1	0.123716	0.749641
GO:0006352	DNA-templated transcription, initiation	1/164	17/2090	0.752115	0.99794	0.99794	GTF2H5	1	0.123716	0.749641
GO:0006694	steroid biosynthetic process	1/164	17/2090	0.752115	0.99794	0.99794	MSMO1	1	0.123716	0.749641
GO:0007093	mitotic cell cycle checkpoint signaling	1/164	17/2090	0.752115	0.99794	0.99794	CCND1	1	0.123716	0.749641
GO:0007586	digestion	1/164	17/2090	0.752115	0.99794	0.99794	RBP4A	1	0.123716	0.749641
GO:0009799	specification of symmetry	1/164	17/2090	0.752115	0.99794	0.99794	WNT1	1	0.123716	0.749641
GO:0009855	determination of bilateral symmetry	1/164	17/2090	0.752115	0.99794	0.99794	WNT1	1	0.123716	0.749641
GO:0010959	regulation of metal ion transport	1/164	17/2090	0.752115	0.99794	0.99794	THY1	1	0.123716	0.749641
GO:0030010	establishment of cell polarity	1/164	17/2090	0.752115	0.99794	0.99794	EPHB1	1	0.123716	0.749641
GO:0030307	positive regulation of cell growth	1/164	17/2090	0.752115	0.99794	0.99794	NTN1	1	0.123716	0.749641
GO:0031669	cellular response to nutrient levels	1/164	17/2090	0.752115	0.99794	0.99794	EIF2S1	1	0.123716	0.749641
GO:0034250	positive regulation of cellular amide metabolic process	1/164	17/2090	0.752115	0.99794	0.99794	EIF2S3	1	0.123716	0.749641
GO:0035148	tube formation	1/164	17/2090	0.752115	0.99794	0.99794	PHACTR4	1	0.123716	0.749641
GO:0042594	response to starvation	1/164	17/2090	0.752115	0.99794	0.99794	EIF2S1	1	0.123716	0.749641
GO:0048015	phosphatidylinositol-mediated signaling	1/164	17/2090	0.752115	0.99794	0.99794	FGR	1	0.123716	0.749641
GO:0048017	inositol lipid-mediated signaling	1/164	17/2090	0.752115	0.99794	0.99794	FGR	1	0.123716	0.749641
GO:0035239	tube morphogenesis	6/164	93/2090	0.75267	0.99794	0.99794	SAT1/JMJD6/C1GALT1/PHACTR4/ETS1/THY1	6	0.123395	0.822187
GO:0051050	positive regulation of transport	4/164	64/2090	0.753809	0.99794	0.99794	TGFBR2/FGR/THY1/RBP4A	4	0.122739	0.796494
GO:0046907	intracellular transport	9/164	136/2090	0.756784	0.99794	0.99794	ARF5/KPNA1/SRL/VPS51/CTTN/STX10/KLHL20/RABGAP1L/IPO13	9	0.121028	0.843346
GO:0051253	negative regulation of RNA metabolic process	9/164	136/2090	0.756784	0.99794	0.99794	XRCC6/ING4/RBBP7/MAF/SCX/CCND1/LDB1/IKZF5/CIR1	9	0.121028	0.843346
GO:0009725	response to hormone	5/164	79/2090	0.757129	0.99794	0.99794	SPINK7/TGFBR2/HSP90AA1/RBP4A/MSTN	5	0.12083	0.806576
GO:0003012	muscle system process	2/164	34/2090	0.76044	0.99794	0.99794	MLN/MYLK	2	0.118935	0.749641
GO:0007369	gastrulation	2/164	34/2090	0.76044	0.99794	0.99794	SCX/RIC8A	2	0.118935	0.749641
GO:0070201	regulation of establishment of protein localization	2/164	34/2090	0.76044	0.99794	0.99794	TGFBR2/RBP4A	2	0.118935	0.749641
GO:0000902	cell morphogenesis	8/164	123/2090	0.765477	0.99794	0.99794	RB1/NTN1/DLX5/FGR/THY1/CTNNA2/CTTN/EPHB1	8	0.116068	0.828872
GO:0001503	ossification	3/164	50/2090	0.765819	0.99794	0.99794	DLX5/SCX/FGR	3	0.115874	0.764634
GO:0006163	purine nucleotide metabolic process	3/164	50/2090	0.765819	0.99794	0.99794	GAPDH/ADCY9/ALDOC	3	0.115874	0.764634
GO:0010647	positive regulation of cell communication	10/164	152/2090	0.77161	0.99794	0.99794	WNT7B/GAPDH/LPAR6/AXIN1/DLX5/LY86/FGR/RBP4A/FGF8/MSTN	10	0.112602	0.838415
GO:0001666	response to hypoxia	1/164	18/2090	0.771726	0.99794	0.99794	TGFBR2	1	0.112537	0.707995
GO:0001764	neuron migration	1/164	18/2090	0.771726	0.99794	0.99794	POMGNT2	1	0.112537	0.707995
GO:0002253	activation of immune response	1/164	18/2090	0.771726	0.99794	0.99794	THY1	1	0.112537	0.707995
GO:0002699	positive regulation of immune effector process	1/164	18/2090	0.771726	0.99794	0.99794	FGR	1	0.112537	0.707995
GO:0006469	negative regulation of protein kinase activity	1/164	18/2090	0.771726	0.99794	0.99794	THY1	1	0.112537	0.707995
GO:0007611	learning or memory	1/164	18/2090	0.771726	0.99794	0.99794	RIC8A	1	0.112537	0.707995
GO:0010506	regulation of autophagy	1/164	18/2090	0.771726	0.99794	0.99794	USP10	1	0.112537	0.707995
GO:0021510	spinal cord development	1/164	18/2090	0.771726	0.99794	0.99794	ZIC1	1	0.112537	0.707995
GO:0030073	insulin secretion	1/164	18/2090	0.771726	0.99794	0.99794	RBP4A	1	0.112537	0.707995
GO:0030326	embryonic limb morphogenesis	1/164	18/2090	0.771726	0.99794	0.99794	DLX5	1	0.112537	0.707995
GO:0031503	protein-containing complex localization	1/164	18/2090	0.771726	0.99794	0.99794	GPHN	1	0.112537	0.707995
GO:0032330	regulation of chondrocyte differentiation	1/164	18/2090	0.771726	0.99794	0.99794	MAF	1	0.112537	0.707995
GO:0032496	response to lipopolysaccharide	1/164	18/2090	0.771726	0.99794	0.99794	LY86	1	0.112537	0.707995
GO:0034599	cellular response to oxidative stress	1/164	18/2090	0.771726	0.99794	0.99794	EIF2S1	1	0.112537	0.707995
GO:0034976	response to endoplasmic reticulum stress	1/164	18/2090	0.771726	0.99794	0.99794	EIF2S1	1	0.112537	0.707995
GO:0036293	response to decreased oxygen levels	1/164	18/2090	0.771726	0.99794	0.99794	TGFBR2	1	0.112537	0.707995
GO:0046578	regulation of Ras protein signal transduction	1/164	18/2090	0.771726	0.99794	0.99794	LPAR6	1	0.112537	0.707995
GO:0060491	regulation of cell projection assembly	1/164	18/2090	0.771726	0.99794	0.99794	MSTN	1	0.112537	0.707995
GO:0120032	regulation of plasma membrane bounded cell projection assembly	1/164	18/2090	0.771726	0.99794	0.99794	MSTN	1	0.112537	0.707995
GO:1903829	positive regulation of cellular protein localization	1/164	18/2090	0.771726	0.99794	0.99794	EPB41	1	0.112537	0.707995
GO:0002696	positive regulation of leukocyte activation	2/164	35/2090	0.774619	0.99794	0.99794	FGR/THY1	2	0.110912	0.728223
GO:0048863	stem cell differentiation	2/164	35/2090	0.774619	0.99794	0.99794	PHACTR4/CTNNA2	2	0.110912	0.728223
GO:0048872	homeostasis of number of cells	2/164	35/2090	0.774619	0.99794	0.99794	MAEA/LDB1	2	0.110912	0.728223
GO:0051346	negative regulation of hydrolase activity	2/164	35/2090	0.774619	0.99794	0.99794	GAPDH/SPINK7	2	0.110912	0.728223
GO:1902532	negative regulation of intracellular signal transduction	2/164	35/2090	0.774619	0.99794	0.99794	USP10/MSTN	2	0.110912	0.728223
GO:1903131	mononuclear cell differentiation	2/164	35/2090	0.774619	0.99794	0.99794	RAG1/RAG2	2	0.110912	0.728223
GO:0090407	organophosphate biosynthetic process	4/164	66/2090	0.77523	0.99794	0.99794	CTPS2/ADCY9/NADSYN1/GPHN	4	0.11057	0.772358
GO:0051093	negative regulation of developmental process	5/164	81/2090	0.776507	0.99794	0.99794	THY1/FGF3/LDB1/MSTN/GPC1	5	0.109855	0.786661
GO:0060284	regulation of cell development	3/164	51/2090	0.777605	0.99794	0.99794	NTN1/THY1/TNR	3	0.109241	0.749641
GO:2000026	regulation of multicellular organismal development	8/164	125/2090	0.781122	0.99794	0.99794	MAF/NTN1/SCX/ETS1/THY1/LDB1/TNR/EPHB1	8	0.107281	0.81561
GO:0009966	regulation of signal transduction	18/164	264/2090	0.781585	0.99794	0.99794	WNT7B/GAPDH/LPAR6/USP10/AXIN1/DLX5/LY86/FGR/PHACTR4/THY1/DKK3/FGF8/MSTN/ITGA6/IGFBP2/GPC1/EPHB1/ZIC1	18	0.107024	0.868902
GO:0045934	negative regulation of nucleobase-containing compound metabolic process	10/164	154/2090	0.785664	0.99794	0.99794	XRCC6/ING4/RBBP7/MAF/NUDT16L1/SCX/CCND1/LDB1/IKZF5/CIR1	10	0.104763	0.827526
GO:0031347	regulation of defense response	2/164	36/2090	0.788064	0.99794	0.99794	DNASE1/FGR	2	0.103438	0.707995
GO:0050867	positive regulation of cell activation	2/164	36/2090	0.788064	0.99794	0.99794	FGR/THY1	2	0.103438	0.707995
GO:0060348	bone development	2/164	36/2090	0.788064	0.99794	0.99794	DLX5/SCX	2	0.103438	0.707995
GO:0060828	regulation of canonical Wnt signaling pathway	2/164	36/2090	0.788064	0.99794	0.99794	AXIN1/DLX5	2	0.103438	0.707995
GO:0071407	cellular response to organic cyclic compound	2/164	36/2090	0.788064	0.99794	0.99794	AANAT/MSTN	2	0.103438	0.707995
GO:0007399	nervous system development	19/164	279/2090	0.789023	0.99794	0.99794	WNT7B/RB1/NCS1/NTN1/DLX5/POMGNT2/FZD6/PHACTR4/THY1/TXLNB/WNT1/CTNNA2/VPS51/CTTN/LDB1/HMX3/TNR/EPHB1/ZIC1	19	0.10291	0.867864
GO:0000723	telomere maintenance	1/164	19/2090	0.789794	0.99794	0.99794	XRCC6	1	0.102486	0.670732
GO:0002064	epithelial cell development	1/164	19/2090	0.789794	0.99794	0.99794	WNT7B	1	0.102486	0.670732
GO:0007034	vacuolar transport	1/164	19/2090	0.789794	0.99794	0.99794	VPS51	1	0.102486	0.670732
GO:0009266	response to temperature stimulus	1/164	19/2090	0.789794	0.99794	0.99794	HSP90AA1	1	0.102486	0.670732
GO:0010632	regulation of epithelial cell migration	1/164	19/2090	0.789794	0.99794	0.99794	ETS1	1	0.102486	0.670732
GO:0016125	sterol metabolic process	1/164	19/2090	0.789794	0.99794	0.99794	MSMO1	1	0.102486	0.670732
GO:0030282	bone mineralization	1/164	19/2090	0.789794	0.99794	0.99794	FGR	1	0.102486	0.670732
GO:0031668	cellular response to extracellular stimulus	1/164	19/2090	0.789794	0.99794	0.99794	EIF2S1	1	0.102486	0.670732
GO:0032200	telomere organization	1/164	19/2090	0.789794	0.99794	0.99794	XRCC6	1	0.102486	0.670732
GO:0032868	response to insulin	1/164	19/2090	0.789794	0.99794	0.99794	MSTN	1	0.102486	0.670732
GO:0033500	carbohydrate homeostasis	1/164	19/2090	0.789794	0.99794	0.99794	RBP4A	1	0.102486	0.670732
GO:0035113	embryonic appendage morphogenesis	1/164	19/2090	0.789794	0.99794	0.99794	DLX5	1	0.102486	0.670732
GO:0042593	glucose homeostasis	1/164	19/2090	0.789794	0.99794	0.99794	RBP4A	1	0.102486	0.670732
GO:0045637	regulation of myeloid cell differentiation	1/164	19/2090	0.789794	0.99794	0.99794	LDB1	1	0.102486	0.670732
GO:0045765	regulation of angiogenesis	1/164	19/2090	0.789794	0.99794	0.99794	ETS1	1	0.102486	0.670732
GO:0050769	positive regulation of neurogenesis	1/164	19/2090	0.789794	0.99794	0.99794	NTN1	1	0.102486	0.670732
GO:0050920	regulation of chemotaxis	1/164	19/2090	0.789794	0.99794	0.99794	MSTN	1	0.102486	0.670732
GO:0071695	anatomical structure maturation	1/164	19/2090	0.789794	0.99794	0.99794	MAEA	1	0.102486	0.670732
GO:0090090	negative regulation of canonical Wnt signaling pathway	1/164	19/2090	0.789794	0.99794	0.99794	AXIN1	1	0.102486	0.670732
GO:0090100	positive regulation of transmembrane receptor protein serine/threonine kinase signaling pathway	1/164	19/2090	0.789794	0.99794	0.99794	MSTN	1	0.102486	0.670732
GO:2001234	negative regulation of apoptotic signaling pathway	1/164	19/2090	0.789794	0.99794	0.99794	ITGA6	1	0.102486	0.670732
GO:0023056	positive regulation of signaling	10/164	155/2090	0.792458	0.99794	0.99794	WNT7B/GAPDH/LPAR6/AXIN1/DLX5/LY86/FGR/RBP4A/FGF8/MSTN	10	0.101024	0.822187
GO:0042327	positive regulation of phosphorylation	6/164	98/2090	0.796409	0.99794	0.99794	FGR/CCND1/FGF3/MSTN/ITGA6/EPHB1	6	0.0988639	0.780239
GO:0051336	regulation of hydrolase activity	6/164	98/2090	0.796409	0.99794	0.99794	FBLN1/GAPDH/SPINK7/THY1/ITGA6/RABGAP1L	6	0.0988639	0.780239
GO:0045893	positive regulation of transcription, DNA-templated	12/164	184/2090	0.797907	0.99794	0.99794	TEF/ING4/MAF/JMJD6/DLX5/SCX/REL/GATA4/LDB1/FGF8/MSTN/ITGA6	12	0.098048	0.831124
GO:1902680	positive regulation of RNA biosynthetic process	12/164	184/2090	0.797907	0.99794	0.99794	TEF/ING4/MAF/JMJD6/DLX5/SCX/REL/GATA4/LDB1/FGF8/MSTN/ITGA6	12	0.098048	0.831124
GO:1903508	positive regulation of nucleic acid-templated transcription	12/164	184/2090	0.797907	0.99794	0.99794	TEF/ING4/MAF/JMJD6/DLX5/SCX/REL/GATA4/LDB1/FGF8/MSTN/ITGA6	12	0.098048	0.831124
GO:0035295	tube development	7/164	113/2090	0.799399	0.99794	0.99794	SAT1/JMJD6/C1GALT1/TGFBR2/PHACTR4/ETS1/THY1	7	0.0972366	0.789445
GO:0072521	purine-containing compound metabolic process	3/164	53/2090	0.799725	0.99794	0.99794	GAPDH/ADCY9/ALDOC	3	0.0970593	0.721353
GO:0001819	positive regulation of cytokine production	2/164	37/2090	0.800803	0.99794	0.99794	GAPDH/FGR	2	0.0964743	0.68886
GO:0006816	calcium ion transport	2/164	37/2090	0.800803	0.99794	0.99794	NCS1/THY1	2	0.0964743	0.68886
GO:0007346	regulation of mitotic cell cycle	2/164	37/2090	0.800803	0.99794	0.99794	RB1/CCND1	2	0.0964743	0.68886
GO:0031324	negative regulation of cellular metabolic process	17/164	254/2090	0.801557	0.99794	0.99794	XRCC6/ING4/GAPDH/RBBP7/ITM2B/MAF/SPINK7/NUDT16L1/SCX/THY1/CCND1/EIF2S1/LDB1/IKZF5/MSTN/CIR1/RPL37A	17	0.0960656	0.852938
GO:0022402	cell cycle process	8/164	128/2090	0.803157	0.99794	0.99794	RB1/USP28/TOP2A/MCM3/KLHL9/CCND1/HSP90AA1/CEP63	8	0.0951996	0.796494
GO:1901700	response to oxygen-containing compound	8/164	128/2090	0.803157	0.99794	0.99794	WNT7B/AANAT/TGFBR2/LY86/GATA4/HSP90AA1/RBP4A/MSTN	8	0.0951996	0.796494
GO:0032101	regulation of response to external stimulus	4/164	69/2090	0.804599	0.99794	0.99794	DNASE1/LY86/FGR/MSTN	4	0.0944207	0.738777
GO:0000086	G2/M transition of mitotic cell cycle	1/164	20/2090	0.80644	0.99794	0.99794	CCND1	1	0.0934281	0.637195
GO:0002237	response to molecule of bacterial origin	1/164	20/2090	0.80644	0.99794	0.99794	LY86	1	0.0934281	0.637195
GO:0006909	phagocytosis	1/164	20/2090	0.80644	0.99794	0.99794	FGR	1	0.0934281	0.637195
GO:0007416	synapse assembly	1/164	20/2090	0.80644	0.99794	0.99794	EPHB1	1	0.0934281	0.637195
GO:0007498	mesoderm development	1/164	20/2090	0.80644	0.99794	0.99794	SCX	1	0.0934281	0.637195
GO:0009152	purine ribonucleotide biosynthetic process	1/164	20/2090	0.80644	0.99794	0.99794	ADCY9	1	0.0934281	0.637195
GO:0016042	lipid catabolic process	1/164	20/2090	0.80644	0.99794	0.99794	ACAD11	1	0.0934281	0.637195
GO:0021700	developmental maturation	1/164	20/2090	0.80644	0.99794	0.99794	MAEA	1	0.0934281	0.637195
GO:0030308	negative regulation of cell growth	1/164	20/2090	0.80644	0.99794	0.99794	RB1	1	0.0934281	0.637195
GO:0043542	endothelial cell migration	1/164	20/2090	0.80644	0.99794	0.99794	ETS1	1	0.0934281	0.637195
GO:0045445	myoblast differentiation	1/164	20/2090	0.80644	0.99794	0.99794	MSTN	1	0.0934281	0.637195
GO:0048738	cardiac muscle tissue development	1/164	20/2090	0.80644	0.99794	0.99794	FGF3	1	0.0934281	0.637195
GO:0051053	negative regulation of DNA metabolic process	1/164	20/2090	0.80644	0.99794	0.99794	NUDT16L1	1	0.0934281	0.637195
GO:0051054	positive regulation of DNA metabolic process	1/164	20/2090	0.80644	0.99794	0.99794	PARP1	1	0.0934281	0.637195
GO:0070482	response to oxygen levels	1/164	20/2090	0.80644	0.99794	0.99794	TGFBR2	1	0.0934281	0.637195
GO:0071902	positive regulation of protein serine/threonine kinase activity	1/164	20/2090	0.80644	0.99794	0.99794	CCND1	1	0.0934281	0.637195
GO:0140013	meiotic nuclear division	1/164	20/2090	0.80644	0.99794	0.99794	TOP2A	1	0.0934281	0.637195
GO:1901342	regulation of vasculature development	1/164	20/2090	0.80644	0.99794	0.99794	ETS1	1	0.0934281	0.637195
GO:0009792	embryo development ending in birth or egg hatching	3/164	54/2090	0.810082	0.99794	0.99794	SCX/PHACTR4/MSTN	3	0.0914708	0.707995
GO:0032787	monocarboxylic acid metabolic process	3/164	54/2090	0.810082	0.99794	0.99794	GAPDH/ALDOC/ACAD11	3	0.0914708	0.707995
GO:0048562	embryonic organ morphogenesis	3/164	54/2090	0.810082	0.99794	0.99794	DLX5/PHACTR4/ZIC1	3	0.0914708	0.707995
GO:0010941	regulation of cell death	8/164	129/2090	0.810124	0.99794	0.99794	ING4/GAPDH/SCX/TOP2A/MAEA/EIF2S1/ITGA6/KLHL20	8	0.0914483	0.79032
GO:0010563	negative regulation of phosphorus metabolic process	2/164	38/2090	0.812862	0.99794	0.99794	THY1/MSTN	2	0.089983	0.670732
GO:0045936	negative regulation of phosphate metabolic process	2/164	38/2090	0.812862	0.99794	0.99794	THY1/MSTN	2	0.089983	0.670732
GO:0050778	positive regulation of immune response	2/164	38/2090	0.812862	0.99794	0.99794	FGR/THY1	2	0.089983	0.670732
GO:0072657	protein localization to membrane	2/164	38/2090	0.812862	0.99794	0.99794	GPHN/GPC1	2	0.089983	0.670732
GO:0043549	regulation of kinase activity	5/164	86/2090	0.819792	0.99794	0.99794	FGR/THY1/CCND1/MSTN/EPHB1	5	0.0862965	0.740925
GO:0034097	response to cytokine	3/164	55/2090	0.819988	0.99794	0.99794	GAPDH/USP10/REL	3	0.0861927	0.695122
GO:0140694	non-membrane-bounded organelle assembly	3/164	55/2090	0.819988	0.99794	0.99794	ERAL1/EIF2S1/CEP63	3	0.0861927	0.695122
GO:0031328	positive regulation of cellular biosynthetic process	14/164	216/2090	0.820655	0.99794	0.99794	TEF/ING4/EIF2S3/MAF/JMJD6/DLX5/SCX/REL/GATA4/HSP90AA1/LDB1/FGF8/MSTN/ITGA6	14	0.0858396	0.825994
GO:0002460	adaptive immune response based on somatic recombination of immune receptors built from immunoglobulin superfamily domains	1/164	21/2090	0.821775	0.99794	0.99794	NTN1	1	0.0852471	0.606852
GO:0002790	peptide secretion	1/164	21/2090	0.821775	0.99794	0.99794	RBP4A	1	0.0852471	0.606852
GO:0003407	neural retina development	1/164	21/2090	0.821775	0.99794	0.99794	THY1	1	0.0852471	0.606852
GO:0030072	peptide hormone secretion	1/164	21/2090	0.821775	0.99794	0.99794	RBP4A	1	0.0852471	0.606852
GO:0031099	regeneration	1/164	21/2090	0.821775	0.99794	0.99794	MSTN	1	0.0852471	0.606852
GO:0046165	alcohol biosynthetic process	1/164	21/2090	0.821775	0.99794	0.99794	GOT1	1	0.0852471	0.606852
GO:0048639	positive regulation of developmental growth	1/164	21/2090	0.821775	0.99794	0.99794	NTN1	1	0.0852471	0.606852
GO:0050870	positive regulation of T cell activation	1/164	21/2090	0.821775	0.99794	0.99794	THY1	1	0.0852471	0.606852
GO:0050890	cognition	1/164	21/2090	0.821775	0.99794	0.99794	RIC8A	1	0.0852471	0.606852
GO:0051604	protein maturation	1/164	21/2090	0.821775	0.99794	0.99794	AANAT	1	0.0852471	0.606852
GO:0060078	regulation of postsynaptic membrane potential	1/164	21/2090	0.821775	0.99794	0.99794	CHRNA1	1	0.0852471	0.606852
GO:0062197	cellular response to chemical stress	1/164	21/2090	0.821775	0.99794	0.99794	EIF2S1	1	0.0852471	0.606852
GO:1901888	regulation of cell junction assembly	1/164	21/2090	0.821775	0.99794	0.99794	EPHB1	1	0.0852471	0.606852
GO:1903039	positive regulation of leukocyte cell-cell adhesion	1/164	21/2090	0.821775	0.99794	0.99794	THY1	1	0.0852471	0.606852
GO:0006874	cellular calcium ion homeostasis	2/164	39/2090	0.82427	0.99794	0.99794	LPAR6/THY1	2	0.0839306	0.653533
GO:0032956	regulation of actin cytoskeleton organization	2/164	39/2090	0.82427	0.99794	0.99794	TGFBR2/CTTN	2	0.0839306	0.653533
GO:0043066	negative regulation of apoptotic process	5/164	87/2090	0.827596	0.99794	0.99794	GAPDH/SCX/MAEA/ITGA6/KLHL20	5	0.0821818	0.732408
GO:0006954	inflammatory response	3/164	56/2090	0.829453	0.99794	0.99794	DNASE1/LY86/REL	3	0.0812081	0.682709
GO:0048589	developmental growth	4/164	72/2090	0.830804	0.99794	0.99794	NTN1/CTTN/RBP4A/MSTN	4	0.0805014	0.707995
GO:0032970	regulation of actin filament-based process	2/164	40/2090	0.835053	0.99794	0.99794	TGFBR2/CTTN	2	0.0782861	0.637195
GO:0051052	regulation of DNA metabolic process	2/164	40/2090	0.835053	0.99794	0.99794	NUDT16L1/PARP1	2	0.0782861	0.637195
GO:0051249	regulation of lymphocyte activation	2/164	40/2090	0.835053	0.99794	0.99794	FGR/THY1	2	0.0782861	0.637195
GO:0055074	calcium ion homeostasis	2/164	40/2090	0.835053	0.99794	0.99794	LPAR6/THY1	2	0.0782861	0.637195
GO:0043069	negative regulation of programmed cell death	5/164	88/2090	0.835126	0.99794	0.99794	GAPDH/SCX/MAEA/ITGA6/KLHL20	5	0.0782478	0.724085
GO:0022409	positive regulation of cell-cell adhesion	1/164	22/2090	0.835902	0.99794	0.99794	THY1	1	0.0778446	0.579268
GO:0030336	negative regulation of cell migration	1/164	22/2090	0.835902	0.99794	0.99794	THY1	1	0.0778446	0.579268
GO:0097191	extrinsic apoptotic signaling pathway	1/164	22/2090	0.835902	0.99794	0.99794	ITGA6	1	0.0778446	0.579268
GO:1903046	meiotic cell cycle process	1/164	22/2090	0.835902	0.99794	0.99794	TOP2A	1	0.0778446	0.579268
GO:0009891	positive regulation of biosynthetic process	14/164	219/2090	0.836065	0.99794	0.99794	TEF/ING4/EIF2S3/MAF/JMJD6/DLX5/SCX/REL/GATA4/HSP90AA1/LDB1/FGF8/MSTN/ITGA6	14	0.0777599	0.814679
GO:0003002	regionalization	3/164	57/2090	0.838493	0.99794	0.99794	WNT7B/WNT1/LDB1	3	0.0765008	0.670732
GO:0010557	positive regulation of macromolecule biosynthetic process	13/164	206/2090	0.841679	0.99794	0.99794	TEF/ING4/EIF2S3/MAF/JMJD6/DLX5/SCX/REL/GATA4/LDB1/FGF8/MSTN/ITGA6	13	0.0748536	0.804227
GO:0071705	nitrogen compound transport	11/164	178/2090	0.844453	0.99794	0.99794	ARF5/KPNA1/TGFBR2/VPS51/CTTN/TIMM9/RBP4A/STX10/KLHL20/RABGAP1L/IPO13	11	0.0734244	0.787545
GO:0043410	positive regulation of MAPK cascade	2/164	41/2090	0.845238	0.99794	0.99794	WNT7B/AXIN1	2	0.0730209	0.621654
GO:0048568	embryonic organ development	4/164	74/2090	0.846614	0.99794	0.99794	DLX5/TGFBR2/PHACTR4/ZIC1	4	0.0723146	0.68886
GO:0007015	actin filament organization	3/164	58/2090	0.847119	0.99794	0.99794	DMD/TGFBR2/CTTN	3	0.0720558	0.659167
GO:0033674	positive regulation of kinase activity	3/164	58/2090	0.847119	0.99794	0.99794	FGR/CCND1/EPHB1	3	0.0720558	0.659167
GO:0043408	regulation of MAPK cascade	3/164	58/2090	0.847119	0.99794	0.99794	WNT7B/AXIN1/EPHB1	3	0.0720558	0.659167
GO:0042981	regulation of apoptotic process	7/164	120/2090	0.847183	0.99794	0.99794	ING4/GAPDH/SCX/TOP2A/MAEA/ITGA6/KLHL20	7	0.072023	0.743394
GO:1902531	regulation of intracellular signal transduction	8/164	135/2090	0.848085	0.99794	0.99794	WNT7B/GAPDH/LPAR6/USP10/AXIN1/FGR/MSTN/EPHB1	8	0.0715607	0.755194
GO:0000018	regulation of DNA recombination	1/164	23/2090	0.848916	0.99794	0.99794	PARP1	1	0.0711355	0.554083
GO:0001704	formation of primary germ layer	1/164	23/2090	0.848916	0.99794	0.99794	SCX	1	0.0711355	0.554083
GO:0030041	actin filament polymerization	1/164	23/2090	0.848916	0.99794	0.99794	CTTN	1	0.0711355	0.554083
GO:0030833	regulation of actin filament polymerization	1/164	23/2090	0.848916	0.99794	0.99794	CTTN	1	0.0711355	0.554083
GO:0048706	embryonic skeletal system development	1/164	23/2090	0.848916	0.99794	0.99794	SCX	1	0.0711355	0.554083
GO:0050679	positive regulation of epithelial cell proliferation	1/164	23/2090	0.848916	0.99794	0.99794	DLX5	1	0.0711355	0.554083
GO:0051651	maintenance of location in cell	1/164	23/2090	0.848916	0.99794	0.99794	THY1	1	0.0711355	0.554083
GO:0006468	protein phosphorylation	11/164	179/2090	0.849617	0.99794	0.99794	STK10/TGFBR2/FGR/THY1/GTF2H5/CCND1/FGF3/EIF2S1/MSTN/MYLK/EPHB1	11	0.070777	0.783145
GO:0016192	vesicle-mediated transport	8/164	136/2090	0.853791	0.99794	0.99794	ARF5/SRL/FGR/VPS51/CTTN/STX10/KLHL20/RABGAP1L	8	0.0686483	0.749641
GO:0044093	positive regulation of molecular function	8/164	136/2090	0.853791	0.99794	0.99794	FBLN1/FGR/PHACTR4/THY1/CCND1/ITGA6/RABGAP1L/EPHB1	8	0.0686483	0.749641
GO:0030097	hemopoiesis	4/164	75/2090	0.854045	0.99794	0.99794	MAEA/RAG1/RAG2/LDB1	4	0.0685194	0.679675
GO:0043086	negative regulation of catalytic activity	4/164	75/2090	0.854045	0.99794	0.99794	GAPDH/SPINK7/THY1/MSTN	4	0.0685194	0.679675
GO:0048468	cell development	15/164	237/2090	0.854401	0.99794	0.99794	WNT7B/RB1/MAF/NCS1/NTN1/DLX5/PHACTR4/THY1/TXLNB/MAEA/CTNNA2/CTTN/RBP4A/TNR/EPHB1	15	0.0683381	0.806576
GO:0051649	establishment of localization in cell	11/164	180/2090	0.854648	0.99794	0.99794	ARF5/KPNA1/SRL/FGR/THY1/VPS51/CTTN/STX10/KLHL20/RABGAP1L/IPO13	11	0.0682129	0.778794
GO:0002694	regulation of leukocyte activation	2/164	42/2090	0.854853	0.99794	0.99794	FGR/THY1	2	0.0681086	0.606852
GO:0006066	alcohol metabolic process	2/164	42/2090	0.854853	0.99794	0.99794	RBP4A/GOT1	2	0.0681086	0.606852
GO:0030099	myeloid cell differentiation	2/164	42/2090	0.854853	0.99794	0.99794	MAEA/LDB1	2	0.0681086	0.606852
GO:0032535	regulation of cellular component size	2/164	42/2090	0.854853	0.99794	0.99794	NTN1/CTTN	2	0.0681086	0.606852
GO:0052548	regulation of endopeptidase activity	2/164	42/2090	0.854853	0.99794	0.99794	GAPDH/SPINK7	2	0.0681086	0.606852
GO:0016310	phosphorylation	14/164	223/2090	0.855061	0.99794	0.99794	GAPDH/STK10/ALDOC/TGFBR2/FGR/THY1/GTF2H5/CCND1/FGF3/EIF2S1/MSTN/ITGA6/MYLK/EPHB1	14	0.0680029	0.800066
GO:0001817	regulation of cytokine production	3/164	59/2090	0.855345	0.99794	0.99794	GAPDH/TGFBR2/FGR	3	0.0678587	0.647995
GO:0032879	regulation of localization	13/164	209/2090	0.856091	0.99794	0.99794	STK10/NTN1/TGFBR2/FGR/EPB41/ETS1/THY1/FGF3/RBP4A/MSTN/ITGA6/STX10/GPC1	13	0.0674802	0.792683
GO:0010646	regulation of cell communication	19/164	294/2090	0.858531	0.99794	0.99794	WNT7B/GAPDH/LPAR6/USP10/AXIN1/DLX5/LY86/FGR/PHACTR4/THY1/DKK3/RBP4A/FGF8/MSTN/ITGA6/IGFBP2/GPC1/EPHB1/ZIC1	19	0.0662439	0.823586
GO:0009790	embryo development	8/164	137/2090	0.859327	0.99794	0.99794	DLX5/TGFBR2/SCX/PHACTR4/RIC8A/FGF8/MSTN/ZIC1	8	0.0658416	0.744169
GO:0009653	anatomical structure morphogenesis	21/164	322/2090	0.859601	0.99794	0.99794	SAT1/RB1/NTN1/JMJD6/DLX5/C1GALT1/TGFBR2/SCX/FGR/PHACTR4/ETS1/THY1/CTNNA2/RIC8A/VPS51/CTTN/FGF3/FGF8/ITGA6/EPHB1/ZIC1	21	0.0657032	0.831124
GO:0042592	homeostatic process	9/164	152/2090	0.860449	0.99794	0.99794	SCNN1A/LPAR6/TLCD1/SCX/THY1/MAEA/RBP4A/LDB1/MSTN	9	0.0652749	0.754573
GO:0007163	establishment or maintenance of cell polarity	1/164	24/2090	0.860903	0.99794	0.99794	EPHB1	1	0.0650458	0.530996
GO:0007623	circadian rhythm	1/164	24/2090	0.860903	0.99794	0.99794	AANAT	1	0.0650458	0.530996
GO:0008064	regulation of actin polymerization or depolymerization	1/164	24/2090	0.860903	0.99794	0.99794	CTTN	1	0.0650458	0.530996
GO:0015833	peptide transport	1/164	24/2090	0.860903	0.99794	0.99794	RBP4A	1	0.0650458	0.530996
GO:0019216	regulation of lipid metabolic process	1/164	24/2090	0.860903	0.99794	0.99794	FGR	1	0.0650458	0.530996
GO:0030832	regulation of actin filament length	1/164	24/2090	0.860903	0.99794	0.99794	CTTN	1	0.0650458	0.530996
GO:0031214	biomineral tissue development	1/164	24/2090	0.860903	0.99794	0.99794	FGR	1	0.0650458	0.530996
GO:0046883	regulation of hormone secretion	1/164	24/2090	0.860903	0.99794	0.99794	RBP4A	1	0.0650458	0.530996
GO:0051056	regulation of small GTPase mediated signal transduction	1/164	24/2090	0.860903	0.99794	0.99794	LPAR6	1	0.0650458	0.530996
GO:0051402	neuron apoptotic process	1/164	24/2090	0.860903	0.99794	0.99794	GAPDH	1	0.0650458	0.530996
GO:0110148	biomineralization	1/164	24/2090	0.860903	0.99794	0.99794	FGR	1	0.0650458	0.530996
GO:2000146	negative regulation of cell motility	1/164	24/2090	0.860903	0.99794	0.99794	THY1	1	0.0650458	0.530996
GO:0051254	positive regulation of RNA metabolic process	12/164	196/2090	0.862231	0.99794	0.99794	TEF/ING4/MAF/JMJD6/DLX5/SCX/REL/GATA4/LDB1/FGF8/MSTN/ITGA6	12	0.0643764	0.780239
GO:0007417	central nervous system development	5/164	92/2090	0.862625	0.99794	0.99794	WNT7B/DLX5/CTNNA2/VPS51/ZIC1	5	0.0641777	0.692603
GO:0007600	sensory perception	3/164	60/2090	0.863185	0.99794	0.99794	CRYBA1/OPN1MSW/PDE6C	3	0.0638962	0.637195
GO:0055065	metal ion homeostasis	3/164	60/2090	0.863185	0.99794	0.99794	SCNN1A/LPAR6/THY1	3	0.0638962	0.637195
GO:0010638	positive regulation of organelle organization	2/164	43/2090	0.863923	0.99794	0.99794	TGFBR2/CTTN	2	0.063525	0.59274
GO:0018205	peptidyl-lysine modification	2/164	43/2090	0.863923	0.99794	0.99794	ING4/JMJD6	2	0.063525	0.59274
GO:0034470	ncRNA processing	2/164	43/2090	0.863923	0.99794	0.99794	DCAF13/GTF2H5	2	0.063525	0.59274
GO:0034655	nucleobase-containing compound catabolic process	2/164	43/2090	0.863923	0.99794	0.99794	DNASE1/REL	2	0.063525	0.59274
GO:0044772	mitotic cell cycle phase transition	2/164	43/2090	0.863923	0.99794	0.99794	RB1/CCND1	2	0.063525	0.59274
GO:0050865	regulation of cell activation	2/164	43/2090	0.863923	0.99794	0.99794	FGR/THY1	2	0.063525	0.59274
GO:0031325	positive regulation of cellular metabolic process	22/164	337/2090	0.864068	0.99794	0.99794	TEF/FBLN1/ING4/EIF2S3/MAF/JMJD6/DLX5/TGFBR2/SCX/FGR/DDA1/REL/PARP1/GATA4/CCND1/FGF3/HSP90AA1/LDB1/FGF8/MSTN/ITGA6/EPHB1	22	0.0634519	0.831946
GO:0043067	regulation of programmed cell death	7/164	123/2090	0.864688	0.99794	0.99794	ING4/GAPDH/SCX/TOP2A/MAEA/ITGA6/KLHL20	7	0.0631408	0.725263
GO:0010562	positive regulation of phosphorus metabolic process	6/164	108/2090	0.865894	0.99794	0.99794	FGR/CCND1/FGF3/MSTN/ITGA6/EPHB1	6	0.0625351	0.707995
GO:0045937	positive regulation of phosphate metabolic process	6/164	108/2090	0.865894	0.99794	0.99794	FGR/CCND1/FGF3/MSTN/ITGA6/EPHB1	6	0.0625351	0.707995
GO:0051172	negative regulation of nitrogen compound metabolic process	15/164	240/2090	0.86725	0.99794	0.99794	XRCC6/ING4/GAPDH/RBBP7/ITM2B/MAF/SPINK7/NUDT16L1/SCX/THY1/CCND1/EIF2S1/LDB1/IKZF5/CIR1	15	0.0618559	0.796494
GO:0033036	macromolecule localization	17/164	269/2090	0.870239	0.99794	0.99794	ARF5/KPNA1/LAMP1/TGFBR2/EPB41/CTNNA2/VPS51/CTTN/GPHN/TIMM9/RBP4/RBP4A/STX10/KLHL20/RABGAP1L/IPO13/GPC1	17	0.0603612	0.805377
GO:0032989	cellular component morphogenesis	6/164	109/2090	0.871628	0.99794	0.99794	NTN1/DLX5/THY1/CTNNA2/CTTN/EPHB1	6	0.0596689	0.701499
GO:0001933	negative regulation of protein phosphorylation	1/164	25/2090	0.871945	0.99794	0.99794	THY1	1	0.0595111	0.509756
GO:0002440	production of molecular mediator of immune response	1/164	25/2090	0.871945	0.99794	0.99794	TGFBR2	1	0.0595111	0.509756
GO:0002764	immune response-regulating signaling pathway	1/164	25/2090	0.871945	0.99794	0.99794	THY1	1	0.0595111	0.509756
GO:0006887	exocytosis	1/164	25/2090	0.871945	0.99794	0.99794	FGR	1	0.0595111	0.509756
GO:0007051	spindle organization	1/164	25/2090	0.871945	0.99794	0.99794	CEP63	1	0.0595111	0.509756
GO:0008154	actin polymerization or depolymerization	1/164	25/2090	0.871945	0.99794	0.99794	CTTN	1	0.0595111	0.509756
GO:0031331	positive regulation of cellular catabolic process	1/164	25/2090	0.871945	0.99794	0.99794	DDA1	1	0.0595111	0.509756
GO:0042886	amide transport	1/164	25/2090	0.871945	0.99794	0.99794	RBP4A	1	0.0595111	0.509756
GO:0051271	negative regulation of cellular component movement	1/164	25/2090	0.871945	0.99794	0.99794	THY1	1	0.0595111	0.509756
GO:0060041	retina development in camera-type eye	1/164	25/2090	0.871945	0.99794	0.99794	THY1	1	0.0595111	0.509756
GO:0097193	intrinsic apoptotic signaling pathway	1/164	25/2090	0.871945	0.99794	0.99794	USP28	1	0.0595111	0.509756
GO:0071345	cellular response to cytokine stimulus	2/164	44/2090	0.872474	0.99794	0.99794	GAPDH/USP10	2	0.0592475	0.579268
GO:0072503	cellular divalent inorganic cation homeostasis	2/164	44/2090	0.872474	0.99794	0.99794	LPAR6/THY1	2	0.0592475	0.579268
GO:0007010	cytoskeleton organization	11/164	184/2090	0.873481	0.99794	0.99794	GAPDH/DMD/TGFBR2/PHACTR4/EPB41/THY1/KRT14/MAP7/MAEA/CTTN/CEP63	11	0.0587466	0.761864
GO:0023051	regulation of signaling	19/164	298/2090	0.873815	0.99794	0.99794	WNT7B/GAPDH/LPAR6/USP10/AXIN1/DLX5/LY86/FGR/PHACTR4/THY1/DKK3/RBP4A/FGF8/MSTN/ITGA6/IGFBP2/GPC1/EPHB1/ZIC1	19	0.0585807	0.812531
GO:0048534	hematopoietic or lymphoid organ development	4/164	78/2090	0.874541	0.99794	0.99794	MAEA/RAG1/RAG2/LDB1	4	0.0582198	0.653533
GO:0061061	muscle structure development	4/164	78/2090	0.874541	0.99794	0.99794	SCX/FGF3/MSTN/GPC1	4	0.0582198	0.653533
GO:0002684	positive regulation of immune system process	3/164	62/2090	0.87776	0.99794	0.99794	FGR/THY1/MSTN	3	0.0566244	0.61664
GO:0007049	cell cycle	13/164	214/2090	0.877854	0.99794	0.99794	ING4/RB1/STK10/PHACTR4/EPB41/USP28/TOP2A/MCM3/KLHL9/MAEA/CCND1/HSP90AA1/CEP63	13	0.0565776	0.774162
GO:0045935	positive regulation of nucleobase-containing compound metabolic process	13/164	214/2090	0.877854	0.99794	0.99794	TEF/ING4/MAF/JMJD6/DLX5/SCX/REL/PARP1/GATA4/LDB1/FGF8/MSTN/ITGA6	13	0.0565776	0.774162
GO:0048584	positive regulation of response to stimulus	11/164	185/2090	0.877875	0.99794	0.99794	WNT7B/GAPDH/LPAR6/AXIN1/DLX5/LY86/FGR/THY1/PARP1/FGF8/MSTN	11	0.0565673	0.757746
GO:0043009	chordate embryonic development	2/164	45/2090	0.880531	0.99794	0.99794	SCX/PHACTR4	2	0.0552552	0.566396
GO:0046700	heterocycle catabolic process	2/164	45/2090	0.880531	0.99794	0.99794	DNASE1/REL	2	0.0552552	0.566396
GO:0072507	divalent inorganic cation homeostasis	2/164	45/2090	0.880531	0.99794	0.99794	LPAR6/THY1	2	0.0552552	0.566396
GO:0090066	regulation of anatomical structure size	2/164	45/2090	0.880531	0.99794	0.99794	NTN1/CTTN	2	0.0552552	0.566396
GO:1902903	regulation of supramolecular fiber organization	2/164	45/2090	0.880531	0.99794	0.99794	TGFBR2/CTTN	2	0.0552552	0.566396
GO:0044087	regulation of cellular component biogenesis	5/164	95/2090	0.880657	0.99794	0.99794	TGFBR2/WNT1/CTTN/MSTN/EPHB1	5	0.0551932	0.670732
GO:0060548	negative regulation of cell death	5/164	95/2090	0.880657	0.99794	0.99794	GAPDH/SCX/MAEA/ITGA6/KLHL20	5	0.0551932	0.670732
GO:0001649	osteoblast differentiation	1/164	26/2090	0.882115	0.99794	0.99794	DLX5	1	0.054475	0.49015
GO:0001818	negative regulation of cytokine production	1/164	26/2090	0.882115	0.99794	0.99794	TGFBR2	1	0.054475	0.49015
GO:0001822	kidney development	1/164	26/2090	0.882115	0.99794	0.99794	C1GALT1	1	0.054475	0.49015
GO:0001837	epithelial to mesenchymal transition	1/164	26/2090	0.882115	0.99794	0.99794	TGFBR2	1	0.054475	0.49015
GO:0007281	germ cell development	1/164	26/2090	0.882115	0.99794	0.99794	RBP4A	1	0.054475	0.49015
GO:0009615	response to virus	1/164	26/2090	0.882115	0.99794	0.99794	RBP4A	1	0.054475	0.49015
GO:0051090	regulation of DNA-binding transcription factor activity	1/164	26/2090	0.882115	0.99794	0.99794	USP7	1	0.054475	0.49015
GO:0071375	cellular response to peptide hormone stimulus	1/164	26/2090	0.882115	0.99794	0.99794	MSTN	1	0.054475	0.49015
GO:0072001	renal system development	1/164	26/2090	0.882115	0.99794	0.99794	C1GALT1	1	0.054475	0.49015
GO:0001816	cytokine production	3/164	63/2090	0.884521	0.99794	0.99794	GAPDH/TGFBR2/FGR	3	0.0532919	0.606852
GO:1901615	organic hydroxy compound metabolic process	3/164	63/2090	0.884521	0.99794	0.99794	MSMO1/RBP4A/GOT1	3	0.0532919	0.606852
GO:0002521	leukocyte differentiation	2/164	46/2090	0.888119	0.99794	0.99794	RAG1/RAG2	2	0.051529	0.554083
GO:0019439	aromatic compound catabolic process	2/164	46/2090	0.888119	0.99794	0.99794	DNASE1/REL	2	0.051529	0.554083
GO:0044270	cellular nitrogen compound catabolic process	2/164	46/2090	0.888119	0.99794	0.99794	DNASE1/REL	2	0.051529	0.554083
GO:1901361	organic cyclic compound catabolic process	2/164	46/2090	0.888119	0.99794	0.99794	DNASE1/REL	2	0.051529	0.554083
GO:0051347	positive regulation of transferase activity	3/164	64/2090	0.890949	0.99794	0.99794	FGR/CCND1/EPHB1	3	0.0501469	0.59737
GO:0001655	urogenital system development	1/164	27/2090	0.891481	0.99794	0.99794	C1GALT1	1	0.0498877	0.471996
GO:0006164	purine nucleotide biosynthetic process	1/164	27/2090	0.891481	0.99794	0.99794	ADCY9	1	0.0498877	0.471996
GO:0006631	fatty acid metabolic process	1/164	27/2090	0.891481	0.99794	0.99794	ACAD11	1	0.0498877	0.471996
GO:0007159	leukocyte cell-cell adhesion	1/164	27/2090	0.891481	0.99794	0.99794	THY1	1	0.0498877	0.471996
GO:0022604	regulation of cell morphogenesis	1/164	27/2090	0.891481	0.99794	0.99794	FGR	1	0.0498877	0.471996
GO:0034765	regulation of ion transmembrane transport	1/164	27/2090	0.891481	0.99794	0.99794	THY1	1	0.0498877	0.471996
GO:0045927	positive regulation of growth	1/164	27/2090	0.891481	0.99794	0.99794	NTN1	1	0.0498877	0.471996
GO:0048232	male gamete generation	1/164	27/2090	0.891481	0.99794	0.99794	MCM8	1	0.0498877	0.471996
GO:0050727	regulation of inflammatory response	1/164	27/2090	0.891481	0.99794	0.99794	DNASE1	1	0.0498877	0.471996
GO:0051321	meiotic cell cycle	1/164	27/2090	0.891481	0.99794	0.99794	TOP2A	1	0.0498877	0.471996
GO:0070372	regulation of ERK1 and ERK2 cascade	1/164	27/2090	0.891481	0.99794	0.99794	EPHB1	1	0.0498877	0.471996
GO:1903037	regulation of leukocyte cell-cell adhesion	1/164	27/2090	0.891481	0.99794	0.99794	THY1	1	0.0498877	0.471996
GO:0048598	embryonic morphogenesis	5/164	97/2090	0.891534	0.99794	0.99794	DLX5/SCX/PHACTR4/RIC8A/ZIC1	5	0.0498619	0.656902
GO:0051338	regulation of transferase activity	5/164	97/2090	0.891534	0.99794	0.99794	FGR/THY1/CCND1/MSTN/EPHB1	5	0.0498619	0.656902
GO:0048513	animal organ development	23/164	360/2090	0.894514	0.99794	0.99794	WNT7B/MAF/NTN1/CRYBA1/DLX5/C1GALT1/TGFBR2/SCX/FGR/PHACTR4/THY1/MAEA/CTNNA2/VPS51/FGF3/RAG1/RAG2/RBP4A/LDB1/MSTN/ITGA6/GPC1/ZIC1	23	0.0484131	0.814194
GO:0043254	regulation of protein-containing complex assembly	2/164	47/2090	0.89526	0.99794	0.99794	WNT1/CTTN	2	0.0480507	0.542294
GO:2000112	regulation of cellular macromolecule biosynthetic process	30/164	457/2090	0.896493	0.99794	0.99794	XRCC6/TEF/ING4/GAPDH/EIF2S3/RBBP7/ITM2B/RB1/MAF/USP7/PRRX2/JMJD6/DLX5/SCX/ETS1/REL/GTF2H5/GATA4/CCND1/EIF2S1/LDB1/FGF8/IKZF5/HMX3/MSTN/ATF2/CIR1/ITGA6/RPL37A/DPH2	30	0.0474531	0.83658
GO:0006325	chromatin organization	3/164	65/2090	0.897058	0.99794	0.99794	RBBP7/RB1/RAG2	3	0.0471795	0.58818
GO:0008285	negative regulation of cell population proliferation	3/164	65/2090	0.897058	0.99794	0.99794	ING4/MSTN/GPC1	3	0.0471795	0.58818
GO:0051128	regulation of cellular component organization	12/164	205/2090	0.899104	0.99794	0.99794	RB1/NCS1/NTN1/TGFBR2/THY1/TOP2A/TXLNB/WNT1/CTNNA2/CTTN/MSTN/EPHB1	12	0.0461901	0.745985
GO:0006575	cellular modified amino acid metabolic process	1/164	28/2090	0.900108	0.99794	0.99794	ASS1	1	0.0457053	0.455139
GO:0006979	response to oxidative stress	1/164	28/2090	0.900108	0.99794	0.99794	EIF2S1	1	0.0457053	0.455139
GO:0009410	response to xenobiotic stimulus	1/164	28/2090	0.900108	0.99794	0.99794	TGFBR2	1	0.0457053	0.455139
GO:0010639	negative regulation of organelle organization	1/164	28/2090	0.900108	0.99794	0.99794	TOP2A	1	0.0457053	0.455139
GO:0040013	negative regulation of locomotion	1/164	28/2090	0.900108	0.99794	0.99794	THY1	1	0.0457053	0.455139
GO:0044262	cellular carbohydrate metabolic process	1/164	28/2090	0.900108	0.99794	0.99794	GOT1	1	0.0457053	0.455139
GO:0051260	protein homooligomerization	1/164	28/2090	0.900108	0.99794	0.99794	JMJD6	1	0.0457053	0.455139
GO:0070371	ERK1 and ERK2 cascade	1/164	28/2090	0.900108	0.99794	0.99794	EPHB1	1	0.0457053	0.455139
GO:0072522	purine-containing compound biosynthetic process	1/164	28/2090	0.900108	0.99794	0.99794	ADCY9	1	0.0457053	0.455139
GO:1901214	regulation of neuron death	1/164	28/2090	0.900108	0.99794	0.99794	EIF2S1	1	0.0457053	0.455139
GO:1903706	regulation of hemopoiesis	1/164	28/2090	0.900108	0.99794	0.99794	LDB1	1	0.0457053	0.455139
GO:2001233	regulation of apoptotic signaling pathway	1/164	28/2090	0.900108	0.99794	0.99794	ITGA6	1	0.0457053	0.455139
GO:0006796	phosphate-containing compound metabolic process	20/164	320/2090	0.900277	0.99794	0.99794	GAPDH/CTPS2/STK10/UBLCP1/ADCY9/ALDOC/TGFBR2/FGR/THY1/NT5C3B/GTF2H5/NADSYN1/CCND1/FGF3/EIF2S1/GPHN/MSTN/ITGA6/MYLK/EPHB1	20	0.0456236	0.796494
GO:0008284	positive regulation of cell population proliferation	5/164	99/2090	0.901555	0.99794	0.99794	DLX5/SCX/FGF3/HSP90AA1/GPC1	5	0.0450078	0.643631
GO:0030036	actin cytoskeleton organization	5/164	99/2090	0.901555	0.99794	0.99794	DMD/TGFBR2/PHACTR4/EPB41/CTTN	5	0.0450078	0.643631
GO:0051248	negative regulation of protein metabolic process	5/164	99/2090	0.901555	0.99794	0.99794	GAPDH/ITM2B/SPINK7/THY1/EIF2S1	5	0.0450078	0.643631
GO:0010605	negative regulation of macromolecule metabolic process	17/164	278/2090	0.901726	0.99794	0.99794	XRCC6/ING4/GAPDH/RBBP7/ITM2B/MAF/SPINK7/NUDT16L1/TGFBR2/SCX/THY1/CCND1/EIF2S1/LDB1/IKZF5/CIR1/RPL37A	17	0.0449255	0.779303
GO:0006091	generation of precursor metabolites and energy	2/164	48/2090	0.901978	0.99794	0.99794	GAPDH/ALDOC	2	0.0448039	0.530996
GO:0031326	regulation of cellular biosynthetic process	31/164	473/2090	0.902729	0.99794	0.99794	XRCC6/TEF/ING4/GAPDH/EIF2S3/RBBP7/ITM2B/RB1/MAF/USP7/PRRX2/JMJD6/DLX5/SCX/ETS1/REL/GTF2H5/GATA4/CCND1/EIF2S1/HSP90AA1/LDB1/FGF8/IKZF5/HMX3/MSTN/ATF2/CIR1/ITGA6/RPL37A/DPH2	31	0.0444425	0.835224
GO:0006793	phosphorus metabolic process	20/164	321/2090	0.903237	0.99794	0.99794	GAPDH/CTPS2/STK10/UBLCP1/ADCY9/ALDOC/TGFBR2/FGR/THY1/NT5C3B/GTF2H5/NADSYN1/CCND1/FGF3/EIF2S1/GPHN/MSTN/ITGA6/MYLK/EPHB1	20	0.0441982	0.794013
GO:0009892	negative regulation of metabolic process	18/164	293/2090	0.904085	0.99794	0.99794	XRCC6/ING4/GAPDH/RBBP7/ITM2B/MAF/SPINK7/NUDT16L1/TGFBR2/SCX/THY1/CCND1/EIF2S1/LDB1/IKZF5/MSTN/CIR1/RPL37A	18	0.0437907	0.782902
GO:0010556	regulation of macromolecule biosynthetic process	30/164	460/2090	0.904385	0.99794	0.99794	XRCC6/TEF/ING4/GAPDH/EIF2S3/RBBP7/ITM2B/RB1/MAF/USP7/PRRX2/JMJD6/DLX5/SCX/ETS1/REL/GTF2H5/GATA4/CCND1/EIF2S1/LDB1/FGF8/IKZF5/HMX3/MSTN/ATF2/CIR1/ITGA6/RPL37A/DPH2	30	0.0436469	0.831124
GO:0050793	regulation of developmental process	14/164	236/2090	0.905349	0.99794	0.99794	MAF/NTN1/TGFBR2/SCX/FGR/ETS1/THY1/CTTN/FGF3/LDB1/MSTN/TNR/GPC1/EPHB1	14	0.043184	0.755994
GO:0065008	regulation of biological quality	23/164	364/2090	0.905952	0.99794	0.99794	SCNN1A/GAPDH/EIF2S3/F10/LPAR6/USP7/NTN1/AANAT/TLCD1/SCX/FGR/THY1/USP28/MAEA/CTNNA2/CTTN/GPHN/HSP90AA1/RBP4A/LDB1/MSTN/CHRNA1/EPHB1	23	0.042895	0.805247
GO:0051641	cellular localization	15/164	251/2090	0.907011	0.99794	0.99794	ARF5/KPNA1/LAMP1/SRL/FGR/EPB41/THY1/VPS51/CTTN/GPHN/STX10/KLHL20/RABGAP1L/IPO13/GPC1	15	0.0423873	0.761588
GO:0000819	sister chromatid segregation	1/164	29/2090	0.908053	0.99794	0.99794	TOP2A	1	0.0418888	0.439445
GO:0008202	steroid metabolic process	1/164	29/2090	0.908053	0.99794	0.99794	MSMO1	1	0.0418888	0.439445
GO:0010631	epithelial cell migration	1/164	29/2090	0.908053	0.99794	0.99794	ETS1	1	0.0418888	0.439445
GO:0032271	regulation of protein polymerization	1/164	29/2090	0.908053	0.99794	0.99794	CTTN	1	0.0418888	0.439445
GO:0032943	mononuclear cell proliferation	1/164	29/2090	0.908053	0.99794	0.99794	NTN1	1	0.0418888	0.439445
GO:0046651	lymphocyte proliferation	1/164	29/2090	0.908053	0.99794	0.99794	NTN1	1	0.0418888	0.439445
GO:0050863	regulation of T cell activation	1/164	29/2090	0.908053	0.99794	0.99794	THY1	1	0.0418888	0.439445
GO:0051235	maintenance of location	1/164	29/2090	0.908053	0.99794	0.99794	THY1	1	0.0418888	0.439445
GO:1990778	protein localization to cell periphery	1/164	29/2090	0.908053	0.99794	0.99794	EPB41	1	0.0418888	0.439445
GO:0097190	apoptotic signaling pathway	2/164	49/2090	0.908295	0.99794	0.99794	USP28/ITGA6	2	0.0417731	0.520159
GO:0000165	MAPK cascade	3/164	67/2090	0.908366	0.99794	0.99794	WNT7B/AXIN1/EPHB1	3	0.0417391	0.570622
GO:0033365	protein localization to organelle	3/164	67/2090	0.908366	0.99794	0.99794	KPNA1/LAMP1/IPO13	3	0.0417391	0.570622
GO:0045859	regulation of protein kinase activity	3/164	67/2090	0.908366	0.99794	0.99794	FGR/THY1/CCND1	3	0.0417391	0.570622
GO:0030029	actin filament-based process	5/164	101/2090	0.910769	0.99794	0.99794	DMD/TGFBR2/PHACTR4/EPB41/CTTN	5	0.0405919	0.630886
GO:0009889	regulation of biosynthetic process	31/164	477/2090	0.91256	0.99794	0.99794	XRCC6/TEF/ING4/GAPDH/EIF2S3/RBBP7/ITM2B/RB1/MAF/USP7/PRRX2/JMJD6/DLX5/SCX/ETS1/REL/GTF2H5/GATA4/CCND1/EIF2S1/HSP90AA1/LDB1/FGF8/IKZF5/HMX3/MSTN/ATF2/CIR1/ITGA6/RPL37A/DPH2	31	0.0397387	0.82822
GO:1901701	cellular response to oxygen-containing compound	4/164	85/2090	0.91299	0.99794	0.99794	WNT7B/AANAT/LY86/MSTN	4	0.0395338	0.599713
GO:0000226	microtubule cytoskeleton organization	3/164	68/2090	0.913591	0.99794	0.99794	GAPDH/MAP7/CEP63	3	0.0392484	0.562231
GO:0032940	secretion by cell	3/164	68/2090	0.913591	0.99794	0.99794	TGFBR2/FGR/RBP4A	3	0.0392484	0.562231
GO:0055080	cation homeostasis	3/164	68/2090	0.913591	0.99794	0.99794	SCNN1A/LPAR6/THY1	3	0.0392484	0.562231
GO:0098771	inorganic ion homeostasis	3/164	68/2090	0.913591	0.99794	0.99794	SCNN1A/LPAR6/THY1	3	0.0392484	0.562231
GO:0006914	autophagy	2/164	50/2090	0.914231	0.99794	0.99794	USP10/VPS51	2	0.0389438	0.509756
GO:0007276	gamete generation	2/164	50/2090	0.914231	0.99794	0.99794	MCM8/RBP4A	2	0.0389438	0.509756
GO:0051216	cartilage development	2/164	50/2090	0.914231	0.99794	0.99794	MAF/SCX	2	0.0389438	0.509756
GO:0061919	process utilizing autophagic mechanism	2/164	50/2090	0.914231	0.99794	0.99794	USP10/VPS51	2	0.0389438	0.509756
GO:0071417	cellular response to organonitrogen compound	2/164	50/2090	0.914231	0.99794	0.99794	AANAT/MSTN	2	0.0389438	0.509756
GO:0050790	regulation of catalytic activity	14/164	239/2090	0.914681	0.99794	0.99794	FBLN1/GAPDH/SPINK7/FGR/PHACTR4/THY1/CTSB/RIC8A/CCND1/HSP90AA1/MSTN/ITGA6/RABGAP1L/EPHB1	14	0.0387303	0.746505
GO:0006323	DNA packaging	1/164	30/2090	0.91537	0.99794	0.99794	TOP2A	1	0.0384035	0.424797
GO:0006457	protein folding	1/164	30/2090	0.91537	0.99794	0.99794	HSP90AA1	1	0.0384035	0.424797
GO:0042176	regulation of protein catabolic process	1/164	30/2090	0.91537	0.99794	0.99794	DDA1	1	0.0384035	0.424797
GO:0090132	epithelium migration	1/164	30/2090	0.91537	0.99794	0.99794	ETS1	1	0.0384035	0.424797
GO:1901653	cellular response to peptide	1/164	30/2090	0.91537	0.99794	0.99794	MSTN	1	0.0384035	0.424797
GO:0007507	heart development	3/164	69/2090	0.918545	0.99794	0.99794	TGFBR2/SCX/FGF3	3	0.0368997	0.554083
GO:0010817	regulation of hormone levels	2/164	51/2090	0.919808	0.99794	0.99794	AANAT/RBP4A	2	0.0363028	0.499761
GO:0061448	connective tissue development	2/164	51/2090	0.919808	0.99794	0.99794	MAF/SCX	2	0.0363028	0.499761
GO:0010604	positive regulation of macromolecule metabolic process	21/164	342/2090	0.921645	0.99794	0.99794	TEF/FBLN1/ING4/GAPDH/EIF2S3/MAF/JMJD6/DLX5/TGFBR2/SCX/FGR/DDA1/REL/PARP1/GATA4/CCND1/FGF3/LDB1/FGF8/MSTN/ITGA6	21	0.0354364	0.78252
GO:0060627	regulation of vesicle-mediated transport	1/164	31/2090	0.922107	0.99794	0.99794	FGR	1	0.0352186	0.411094
GO:0090092	regulation of transmembrane receptor protein serine/threonine kinase signaling pathway	1/164	31/2090	0.922107	0.99794	0.99794	MSTN	1	0.0352186	0.411094
GO:0051173	positive regulation of nitrogen compound metabolic process	19/164	314/2090	0.922621	0.99794	0.99794	TEF/FBLN1/ING4/EIF2S3/MAF/JMJD6/DLX5/SCX/DDA1/REL/PARP1/GATA4/CCND1/FGF3/HSP90AA1/LDB1/FGF8/MSTN/ITGA6	19	0.0349765	0.771128
GO:0042325	regulation of phosphorylation	7/164	136/2090	0.922687	0.99794	0.99794	FGR/THY1/CCND1/FGF3/MSTN/ITGA6/EPHB1	7	0.0349454	0.655936
GO:0050877	nervous system process	5/164	104/2090	0.923184	0.99794	0.99794	CRYBA1/OPN1MSW/RIC8A/PDE6C/CHRNA1	5	0.0347118	0.612688
GO:0098662	inorganic cation transmembrane transport	3/164	70/2090	0.92324	0.99794	0.99794	SCNN1A/NCS1/THY1	3	0.0346852	0.546167
GO:0009893	positive regulation of metabolic process	23/164	371/2090	0.923594	0.99794	0.99794	TEF/FBLN1/ING4/GAPDH/EIF2S3/MAF/JMJD6/DLX5/TGFBR2/SCX/FGR/DDA1/REL/PARP1/GATA4/CCND1/FGF3/HSP90AA1/LDB1/FGF8/MSTN/ITGA6/EPHB1	23	0.034519	0.790053
GO:0022607	cellular component assembly	20/164	329/2090	0.924481	0.99794	0.99794	DMD/EIF2S3/NTN1/JMJD6/TLCD1/ERAL1/TGFBR2/THY1/SNRPC/KRT14/OCLN/GTF2H5/WNT1/CTTN/EIF2S1/TA3/RBP4A/MSTN/CEP63/EPHB1	20	0.034102	0.774705
GO:0006357	regulation of transcription by RNA polymerase II	19/164	315/2090	0.925075	0.99794	0.99794	TEF/RBBP7/RB1/MAF/PRRX2/DLX5/SCX/ETS1/REL/GTF2H5/GATA4/CCND1/LDB1/FGF8/IKZF5/HMX3/ATF2/CIR1/ITGA6	19	0.0338232	0.76868
GO:0070925	organelle assembly	4/164	88/2090	0.926002	0.99794	0.99794	ERAL1/EIF2S1/TA3/CEP63	4	0.0333881	0.579268
GO:0044085	cellular component biogenesis	22/164	358/2090	0.926069	0.99794	0.99794	DMD/EIF2S3/RPL26L1/NTN1/JMJD6/TLCD1/ERAL1/TGFBR2/DCAF13/THY1/SNRPC/KRT14/OCLN/GTF2H5/WNT1/CTTN/EIF2S1/TA3/RBP4A/MSTN/CEP63/EPHB1	22	0.0333566	0.783145
GO:0051276	chromosome organization	7/164	137/2090	0.926099	0.99794	0.99794	XRCC6/RBBP7/RB1/TOP2A/MCM8/MCM3/RAG2	7	0.0333425	0.651148
GO:0048878	chemical homeostasis	5/164	105/2090	0.926972	0.99794	0.99794	SCNN1A/LPAR6/TLCD1/THY1/RBP4A	5	0.0329335	0.606852
GO:0018130	heterocycle biosynthetic process	30/164	470/2090	0.927355	0.99794	0.99794	XRCC6/TEF/ING4/CTPS2/RBBP7/RB1/MAF/USP7/ADCY9/PRRX2/JMJD6/AANAT/DLX5/SCX/ETS1/REL/GTF2H5/GATA4/PGRMC1/NADSYN1/CCND1/GPHN/LDB1/FGF8/IKZF5/HMX3/MSTN/ATF2/CIR1/ITGA6	30	0.0327541	0.813441
GO:0071702	organic substance transport	12/164	214/2090	0.927547	0.99794	0.99794	ARF5/KPNA1/TGFBR2/VPS51/CTTN/TIMM9/RBP4/RBP4A/STX10/KLHL20/RABGAP1L/IPO13	12	0.0326641	0.714611
GO:0010243	response to organonitrogen compound	3/164	71/2090	0.927689	0.99794	0.99794	AANAT/HSP90AA1/MSTN	3	0.0325977	0.538475
GO:0050801	ion homeostasis	3/164	71/2090	0.927689	0.99794	0.99794	SCNN1A/LPAR6/THY1	3	0.0325977	0.538475
GO:0010720	positive regulation of cell development	1/164	32/2090	0.928311	0.99794	0.99794	NTN1	1	0.0323064	0.398247
GO:0016050	vesicle organization	1/164	32/2090	0.928311	0.99794	0.99794	STX10	1	0.0323064	0.398247
GO:0043434	response to peptide hormone	1/164	32/2090	0.928311	0.99794	0.99794	MSTN	1	0.0323064	0.398247
GO:0046879	hormone secretion	1/164	32/2090	0.928311	0.99794	0.99794	RBP4A	1	0.0323064	0.398247
GO:0051251	positive regulation of lymphocyte activation	1/164	32/2090	0.928311	0.99794	0.99794	THY1	1	0.0323064	0.398247
GO:0070661	leukocyte proliferation	1/164	32/2090	0.928311	0.99794	0.99794	NTN1	1	0.0323064	0.398247
GO:0090130	tissue migration	1/164	32/2090	0.928311	0.99794	0.99794	ETS1	1	0.0323064	0.398247
GO:0048583	regulation of response to stimulus	21/164	345/2090	0.928669	0.99794	0.99794	WNT7B/GAPDH/LPAR6/USP10/AXIN1/DNASE1/NUDT16L1/DLX5/LY86/FGR/PHACTR4/THY1/PARP1/DKK3/FGF8/MSTN/ITGA6/IGFBP2/GPC1/EPHB1/ZIC1	21	0.0321389	0.775716
GO:0051640	organelle localization	2/164	53/2090	0.929959	0.99794	0.99794	FGR/STX10	2	0.0315363	0.480902
GO:0045944	positive regulation of transcription by RNA polymerase II	7/164	139/2090	0.932535	0.99794	0.99794	TEF/MAF/DLX5/SCX/LDB1/FGF8/ITGA6	7	0.030335	0.641779
GO:0008283	cell population proliferation	10/164	186/2090	0.933482	0.99794	0.99794	WNT7B/ING4/NTN1/DLX5/SCX/USP28/FGF3/HSP90AA1/MSTN/GPC1	10	0.0298939	0.685156
GO:0002520	immune system development	4/164	90/2090	0.933683	0.99794	0.99794	MAEA/RAG1/RAG2/LDB1	4	0.0298005	0.566396
GO:0002250	adaptive immune response	1/164	33/2090	0.934024	0.99794	0.99794	NTN1	1	0.0296419	0.386179
GO:0009896	positive regulation of catabolic process	1/164	33/2090	0.934024	0.99794	0.99794	DDA1	1	0.0296419	0.386179
GO:0009914	hormone transport	1/164	33/2090	0.934024	0.99794	0.99794	RBP4A	1	0.0296419	0.386179
GO:0031329	regulation of cellular catabolic process	2/164	54/2090	0.934569	0.99794	0.99794	USP10/DDA1	2	0.0293885	0.471996
GO:0046903	secretion	3/164	73/2090	0.935888	0.99794	0.99794	TGFBR2/FGR/RBP4A	3	0.028776	0.523722
GO:0048729	tissue morphogenesis	3/164	73/2090	0.935888	0.99794	0.99794	SCX/PHACTR4/CTNNA2	3	0.028776	0.523722
GO:0140352	export from cell	3/164	73/2090	0.935888	0.99794	0.99794	TGFBR2/FGR/RBP4A	3	0.028776	0.523722
GO:0001501	skeletal system development	4/164	91/2090	0.937249	0.99794	0.99794	MAF/DLX5/SCX/FGR	4	0.0281452	0.560172
GO:1901362	organic cyclic compound biosynthetic process	31/164	489/2090	0.937434	0.99794	0.99794	XRCC6/TEF/ING4/CTPS2/RBBP7/RB1/MAF/USP7/ADCY9/PRRX2/JMJD6/AANAT/DLX5/SCX/ETS1/REL/GTF2H5/GATA4/PGRMC1/MSMO1/NADSYN1/CCND1/GPHN/LDB1/FGF8/IKZF5/HMX3/MSTN/ATF2/CIR1/ITGA6	31	0.0280591	0.807896
GO:1901699	cellular response to nitrogen compound	2/164	55/2090	0.938893	0.99794	0.99794	AANAT/MSTN	2	0.0273838	0.463415
GO:0003007	heart morphogenesis	1/164	34/2090	0.939284	0.99794	0.99794	TGFBR2	1	0.027203	0.374821
GO:0018209	peptidyl-serine modification	1/164	34/2090	0.939284	0.99794	0.99794	PARP1	1	0.027203	0.374821
GO:0050678	regulation of epithelial cell proliferation	1/164	34/2090	0.939284	0.99794	0.99794	DLX5	1	0.027203	0.374821
GO:0060562	epithelial tube morphogenesis	1/164	34/2090	0.939284	0.99794	0.99794	PHACTR4	1	0.027203	0.374821
GO:0071900	regulation of protein serine/threonine kinase activity	1/164	34/2090	0.939284	0.99794	0.99794	CCND1	1	0.027203	0.374821
GO:0098742	cell-cell adhesion via plasma-membrane adhesion molecules	1/164	34/2090	0.939284	0.99794	0.99794	RIC8A	1	0.027203	0.374821
GO:0006366	transcription by RNA polymerase II	19/164	323/2090	0.942496	0.99794	0.99794	TEF/RBBP7/RB1/MAF/PRRX2/DLX5/SCX/ETS1/REL/GTF2H5/GATA4/CCND1/LDB1/FGF8/IKZF5/HMX3/ATF2/CIR1/ITGA6	19	0.0257205	0.749641
GO:0006875	cellular metal ion homeostasis	2/164	56/2090	0.942946	0.99794	0.99794	LPAR6/THY1	2	0.025513	0.455139
GO:0030001	metal ion transport	3/164	75/2090	0.943228	0.99794	0.99794	SCNN1A/NCS1/THY1	3	0.0253834	0.509756
GO:0044092	negative regulation of molecular function	4/164	93/2090	0.943866	0.99794	0.99794	GAPDH/SPINK7/THY1/MSTN	4	0.0250897	0.548125
GO:0042060	wound healing	1/164	35/2090	0.944127	0.99794	0.99794	F10	1	0.0249694	0.364111
GO:0051258	protein polymerization	1/164	35/2090	0.944127	0.99794	0.99794	CTTN	1	0.0249694	0.364111
GO:0051259	protein complex oligomerization	1/164	35/2090	0.944127	0.99794	0.99794	JMJD6	1	0.0249694	0.364111
GO:0097435	supramolecular fiber organization	5/164	111/2090	0.946424	0.99794	0.99794	DMD/TGFBR2/SCX/KRT14/CTTN	5	0.0239143	0.57405
GO:0098660	inorganic ion transmembrane transport	3/164	76/2090	0.9466	0.99794	0.99794	SCNN1A/NCS1/THY1	3	0.0238335	0.503049
GO:0034660	ncRNA metabolic process	2/164	57/2090	0.946745	0.99794	0.99794	DCAF13/GTF2H5	2	0.0237671	0.447154
GO:0051129	negative regulation of cellular component organization	2/164	57/2090	0.946745	0.99794	0.99794	THY1/TOP2A	2	0.0237671	0.447154
GO:0051493	regulation of cytoskeleton organization	2/164	57/2090	0.946745	0.99794	0.99794	TGFBR2/CTTN	2	0.0237671	0.447154
GO:0032269	negative regulation of cellular protein metabolic process	4/164	94/2090	0.946932	0.99794	0.99794	GAPDH/SPINK7/THY1/EIF2S1	4	0.0236812	0.542294
GO:0022412	cellular process involved in reproduction in multicellular organism	1/164	36/2090	0.948586	0.99794	0.99794	RBP4A	1	0.0229232	0.353997
GO:0034762	regulation of transmembrane transport	1/164	36/2090	0.948586	0.99794	0.99794	THY1	1	0.0229232	0.353997
GO:0045785	positive regulation of cell adhesion	1/164	36/2090	0.948586	0.99794	0.99794	THY1	1	0.0229232	0.353997
GO:0090287	regulation of cellular response to growth factor stimulus	1/164	36/2090	0.948586	0.99794	0.99794	GPC1	1	0.0229232	0.353997
GO:1901652	response to peptide	1/164	36/2090	0.948586	0.99794	0.99794	MSTN	1	0.0229232	0.353997
GO:0001932	regulation of protein phosphorylation	5/164	112/2090	0.949171	0.99794	0.99794	FGR/THY1/CCND1/FGF3/MSTN	5	0.0226553	0.568924
GO:0050776	regulation of immune response	2/164	58/2090	0.950303	0.99794	0.99794	FGR/THY1	2	0.022138	0.439445
GO:0006355	regulation of transcription, DNA-templated	24/164	399/2090	0.950544	0.99794	0.99794	XRCC6/TEF/ING4/RBBP7/RB1/MAF/USP7/PRRX2/JMJD6/DLX5/SCX/ETS1/REL/GTF2H5/GATA4/CCND1/LDB1/FGF8/IKZF5/HMX3/MSTN/ATF2/CIR1/ITGA6	24	0.0220279	0.766551
GO:1903506	regulation of nucleic acid-templated transcription	24/164	399/2090	0.950544	0.99794	0.99794	XRCC6/TEF/ING4/RBBP7/RB1/MAF/USP7/PRRX2/JMJD6/DLX5/SCX/ETS1/REL/GTF2H5/GATA4/CCND1/LDB1/FGF8/IKZF5/HMX3/MSTN/ATF2/CIR1/ITGA6	24	0.0220279	0.766551
GO:2001141	regulation of RNA biosynthetic process	24/164	399/2090	0.950544	0.99794	0.99794	XRCC6/TEF/ING4/RBBP7/RB1/MAF/USP7/PRRX2/JMJD6/DLX5/SCX/ETS1/REL/GTF2H5/GATA4/CCND1/LDB1/FGF8/IKZF5/HMX3/MSTN/ATF2/CIR1/ITGA6	24	0.0220279	0.766551
GO:0045595	regulation of cell differentiation	8/164	162/2090	0.951203	0.99794	0.99794	MAF/NTN1/TGFBR2/THY1/LDB1/MSTN/TNR/GPC1	8	0.0217267	0.629329
GO:0006470	protein dephosphorylation	1/164	37/2090	0.952691	0.99794	0.99794	UBLCP1	1	0.0210478	0.34443
GO:0009952	anterior/posterior pattern specification	1/164	37/2090	0.952691	0.99794	0.99794	LDB1	1	0.0210478	0.34443
GO:0042391	regulation of membrane potential	1/164	37/2090	0.952691	0.99794	0.99794	CHRNA1	1	0.0210478	0.34443
GO:0019953	sexual reproduction	2/164	59/2090	0.953635	0.99794	0.99794	MCM8/RBP4A	2	0.0206179	0.431997
GO:0044703	multi-organism reproductive process	2/164	59/2090	0.953635	0.99794	0.99794	MCM8/RBP4A	2	0.0206179	0.431997
GO:0051704	multi-organism process	2/164	59/2090	0.953635	0.99794	0.99794	MCM8/RBP4A	2	0.0206179	0.431997
GO:0007017	microtubule-based process	3/164	79/2090	0.955638	0.99794	0.99794	GAPDH/MAP7/CEP63	3	0.0197065	0.483946
GO:0098609	cell-cell adhesion	3/164	79/2090	0.955638	0.99794	0.99794	THY1/CTNNA2/RIC8A	3	0.0197065	0.483946
GO:1901698	response to nitrogen compound	3/164	79/2090	0.955638	0.99794	0.99794	AANAT/HSP90AA1/MSTN	3	0.0197065	0.483946
GO:0019438	aromatic compound biosynthetic process	29/164	473/2090	0.956008	0.99794	0.99794	XRCC6/TEF/ING4/CTPS2/RBBP7/RB1/MAF/USP7/ADCY9/PRRX2/JMJD6/AANAT/DLX5/SCX/ETS1/REL/GTF2H5/GATA4/PGRMC1/NADSYN1/CCND1/LDB1/FGF8/IKZF5/HMX3/MSTN/ATF2/CIR1/ITGA6	29	0.0195386	0.781339
GO:0007610	behavior	1/164	38/2090	0.956471	0.99794	0.99794	RIC8A	1	0.0193284	0.335366
GO:0022407	regulation of cell-cell adhesion	1/164	38/2090	0.956471	0.99794	0.99794	THY1	1	0.0193284	0.335366
GO:0098813	nuclear chromosome segregation	1/164	38/2090	0.956471	0.99794	0.99794	TOP2A	1	0.0193284	0.335366
GO:0032504	multicellular organism reproduction	2/164	60/2090	0.956754	0.99794	0.99794	MCM8/RBP4A	2	0.0191998	0.424797
GO:0048609	multicellular organismal reproductive process	2/164	60/2090	0.956754	0.99794	0.99794	MCM8/RBP4A	2	0.0191998	0.424797
GO:0048523	negative regulation of cellular process	30/164	488/2090	0.957432	0.99794	0.99794	XRCC6/ING4/GAPDH/RBBP7/ITM2B/RB1/MAF/USP10/SPINK7/AXIN1/NUDT16L1/SCX/FGR/PHACTR4/THY1/USP28/TOP2A/MAEA/DKK3/CCND1/EIF2S1/LDB1/IKZF5/MSTN/CIR1/ITGA6/RPL37A/KLHL20/GPC1/CEP63	30	0.0188921	0.783437
GO:0051239	regulation of multicellular organismal process	12/164	228/2090	0.958289	0.99794	0.99794	GAPDH/MAF/NTN1/TGFBR2/SCX/FGR/ETS1/THY1/FGF3/LDB1/TNR/EPHB1	12	0.0185034	0.670732
GO:0098655	cation transmembrane transport	3/164	80/2090	0.95832	0.99794	0.99794	SCNN1A/NCS1/THY1	3	0.0184893	0.477896
GO:0051240	positive regulation of multicellular organismal process	6/164	133/2090	0.959027	0.99794	0.99794	GAPDH/NTN1/TGFBR2/SCX/FGR/EPHB1	6	0.0181694	0.574913
GO:0050673	epithelial cell proliferation	1/164	39/2090	0.959949	0.99794	0.99794	DLX5	1	0.0177516	0.326767
GO:0019725	cellular homeostasis	3/164	81/2090	0.960851	0.99794	0.99794	LPAR6/THY1/MSTN	3	0.017344	0.471996
GO:0032270	positive regulation of cellular protein metabolic process	6/164	134/2090	0.961069	0.99794	0.99794	FBLN1/EIF2S3/DDA1/CCND1/FGF3/MSTN	6	0.0172455	0.570622
GO:0065004	protein-DNA complex assembly	1/164	40/2090	0.963152	0.99794	0.99794	GTF2H5	1	0.0163052	0.318598
GO:0001934	positive regulation of protein phosphorylation	3/164	82/2090	0.963238	0.99794	0.99794	CCND1/FGF3/MSTN	3	0.0162665	0.46624
GO:0051241	negative regulation of multicellular organismal process	3/164	82/2090	0.963238	0.99794	0.99794	TGFBR2/THY1/FGF3	3	0.0162665	0.46624
GO:1903047	mitotic cell cycle process	3/164	82/2090	0.963238	0.99794	0.99794	RB1/MCM3/CCND1	3	0.0162665	0.46624
GO:0018108	peptidyl-tyrosine phosphorylation	2/164	63/2090	0.964956	0.99794	0.99794	FGR/EPHB1	2	0.0154923	0.404568
GO:0031400	negative regulation of protein modification process	1/164	41/2090	0.9661	0.99794	0.99794	THY1	1	0.014978	0.310827
GO:0019220	regulation of phosphate metabolic process	7/164	154/2090	0.967078	0.99794	0.99794	FGR/THY1/CCND1/FGF3/MSTN/ITGA6/EPHB1	7	0.0145387	0.579268
GO:0051174	regulation of phosphorus metabolic process	7/164	154/2090	0.967078	0.99794	0.99794	FGR/THY1/CCND1/FGF3/MSTN/ITGA6/EPHB1	7	0.0145387	0.579268
GO:0006873	cellular ion homeostasis	2/164	64/2090	0.967344	0.99794	0.99794	LPAR6/THY1	2	0.0144192	0.398247
GO:0018212	peptidyl-tyrosine modification	2/164	64/2090	0.967344	0.99794	0.99794	FGR/EPHB1	2	0.0144192	0.398247
GO:0030003	cellular cation homeostasis	2/164	64/2090	0.967344	0.99794	0.99794	LPAR6/THY1	2	0.0144192	0.398247
GO:0065009	regulation of molecular function	15/164	280/2090	0.967843	0.99794	0.99794	FBLN1/GAPDH/SPINK7/USP7/FGR/PHACTR4/THY1/CTSB/RIC8A/CCND1/HSP90AA1/MSTN/ITGA6/RABGAP1L/EPHB1	15	0.0141949	0.682709
GO:0006351	transcription, DNA-templated	24/164	412/2090	0.967965	0.99794	0.99794	XRCC6/TEF/ING4/RBBP7/RB1/MAF/USP7/PRRX2/JMJD6/DLX5/SCX/ETS1/REL/GTF2H5/GATA4/CCND1/LDB1/FGF8/IKZF5/HMX3/MSTN/ATF2/CIR1/ITGA6	24	0.0141405	0.742363
GO:0097659	nucleic acid-templated transcription	24/164	412/2090	0.967965	0.99794	0.99794	XRCC6/TEF/ING4/RBBP7/RB1/MAF/USP7/PRRX2/JMJD6/DLX5/SCX/ETS1/REL/GTF2H5/GATA4/CCND1/LDB1/FGF8/IKZF5/HMX3/MSTN/ATF2/CIR1/ITGA6	24	0.0141405	0.742363
GO:0032774	RNA biosynthetic process	24/164	413/2090	0.969053	0.99794	0.99794	XRCC6/TEF/ING4/RBBP7/RB1/MAF/USP7/PRRX2/JMJD6/DLX5/SCX/ETS1/REL/GTF2H5/GATA4/CCND1/LDB1/FGF8/IKZF5/HMX3/MSTN/ATF2/CIR1/ITGA6	24	0.0136523	0.740566
GO:0099536	synaptic signaling	2/164	65/2090	0.969575	0.99794	0.99794	KPNA1/CHRNA1	2	0.0134186	0.39212
GO:0034654	nucleobase-containing compound biosynthetic process	27/164	457/2090	0.970338	0.99794	0.99794	XRCC6/TEF/ING4/CTPS2/RBBP7/RB1/MAF/USP7/ADCY9/PRRX2/JMJD6/DLX5/SCX/ETS1/REL/GTF2H5/GATA4/NADSYN1/CCND1/LDB1/FGF8/IKZF5/HMX3/MSTN/ATF2/CIR1/ITGA6	27	0.0130769	0.752922
GO:0051246	regulation of protein metabolic process	13/164	252/2090	0.970858	0.99794	0.99794	FBLN1/GAPDH/EIF2S3/ITM2B/SPINK7/FGR/THY1/DDA1/CCND1/FGF3/EIF2S1/MSTN/DPH2	13	0.0128442	0.657424
GO:0043269	regulation of ion transport	1/164	43/2090	0.971311	0.99794	0.99794	THY1	1	0.0126419	0.29637
GO:0045860	positive regulation of protein kinase activity	1/164	43/2090	0.971311	0.99794	0.99794	CCND1	1	0.0126419	0.29637
GO:0051656	establishment of organelle localization	1/164	43/2090	0.971311	0.99794	0.99794	FGR	1	0.0126419	0.29637
GO:0071824	protein-DNA complex subunit organization	1/164	43/2090	0.971311	0.99794	0.99794	GTF2H5	1	0.0126419	0.29637
GO:0009894	regulation of catabolic process	2/164	66/2090	0.97166	0.99794	0.99794	USP10/DDA1	2	0.0124858	0.386179
GO:0042127	regulation of cell population proliferation	7/164	157/2090	0.971672	0.99794	0.99794	ING4/DLX5/SCX/FGF3/HSP90AA1/MSTN/GPC1	7	0.0124802	0.568199
GO:0051252	regulation of RNA metabolic process	25/164	430/2090	0.971801	0.99794	0.99794	XRCC6/TEF/ING4/RBBP7/RB1/MAF/USP7/PRRX2/SRSF2/JMJD6/DLX5/SCX/ETS1/REL/GTF2H5/GATA4/CCND1/LDB1/FGF8/IKZF5/HMX3/MSTN/ATF2/CIR1/ITGA6	25	0.0124228	0.740925
GO:0051247	positive regulation of protein metabolic process	6/164	141/2090	0.972975	0.99794	0.99794	FBLN1/EIF2S3/DDA1/CCND1/FGF3/MSTN	6	0.0118982	0.542294
GO:0003008	system process	8/164	175/2090	0.973617	0.99794	0.99794	CRYBA1/OPN1MSW/MLN/RIC8A/PDE6C/RBP4A/CHRNA1/MYLK	8	0.0116117	0.582578
GO:0018193	peptidyl-amino acid modification	7/164	159/2090	0.974404	0.99794	0.99794	ING4/GAPDH/JMJD6/FGR/PARP1/DPH2/EPHB1	7	0.011261	0.561052
GO:0032268	regulation of cellular protein metabolic process	12/164	240/2090	0.974883	0.99794	0.99794	FBLN1/GAPDH/EIF2S3/SPINK7/FGR/THY1/DDA1/CCND1/FGF3/EIF2S1/MSTN/DPH2	12	0.0110476	0.637195
GO:0019219	regulation of nucleobase-containing compound metabolic process	27/164	462/2090	0.974996	0.99794	0.99794	XRCC6/TEF/ING4/RBBP7/RB1/MAF/USP7/NUDT16L1/PRRX2/SRSF2/JMJD6/DLX5/SCX/ETS1/REL/PARP1/GTF2H5/GATA4/CCND1/LDB1/FGF8/IKZF5/HMX3/MSTN/ATF2/CIR1/ITGA6	27	0.0109971	0.744774
GO:0009611	response to wounding	1/164	46/2090	0.977671	0.99794	0.99794	F10	1	0.00980716	0.277041
GO:0023061	signal release	1/164	46/2090	0.977671	0.99794	0.99794	RBP4A	1	0.00980716	0.277041
GO:0010629	negative regulation of gene expression	3/164	91/2090	0.979364	0.99794	0.99794	GAPDH/TGFBR2/EIF2S1	3	0.00905604	0.420129
GO:0034220	ion transmembrane transport	4/164	111/2090	0.980408	0.99794	0.99794	SCNN1A/NCS1/THY1/CHRNA1	4	0.00859314	0.45924
GO:0033043	regulation of organelle organization	3/164	92/2090	0.980669	0.99794	0.99794	TGFBR2/TOP2A/CTTN	3	0.00847761	0.415562
GO:0007059	chromosome segregation	1/164	48/2090	0.981111	0.99794	0.99794	TOP2A	1	0.00828168	0.265498
GO:0006629	lipid metabolic process	4/164	113/2090	0.982658	0.99794	0.99794	ACAD11/FGR/MSMO1/RBP4A	4	0.00759782	0.451112
GO:0000280	nuclear division	1/164	50/2090	0.984024	0.99794	0.99794	TOP2A	1	0.0069942	0.254878
GO:0055082	cellular chemical homeostasis	2/164	75/2090	0.985172	0.99794	0.99794	LPAR6/THY1	2	0.00648782	0.339837
GO:0032870	cellular response to hormone stimulus	1/164	51/2090	0.985309	0.99794	0.99794	MSTN	1	0.00642774	0.24988
GO:0045597	positive regulation of cell differentiation	3/164	97/2090	0.986102	0.99794	0.99794	NTN1/TGFBR2/GPC1	3	0.00607805	0.394141
GO:0065003	protein-containing complex assembly	8/164	188/2090	0.986278	0.99794	0.99794	EIF2S3/JMJD6/ERAL1/SNRPC/GTF2H5/WNT1/CTTN/RBP4A	8	0.00600066	0.542294
GO:0016311	dephosphorylation	1/164	52/2090	0.98649	0.99794	0.99794	UBLCP1	1	0.00590721	0.245075
GO:0051094	positive regulation of developmental process	5/164	136/2090	0.986709	0.99794	0.99794	NTN1/TGFBR2/SCX/GPC1/EPHB1	5	0.00581079	0.468526
GO:0006996	organelle organization	23/164	422/2090	0.986966	0.99794	0.99794	XRCC6/GAPDH/DMD/RBBP7/RB1/ERAL1/TGFBR2/PHACTR4/EPB41/THY1/TOP2A/KRT14/MCM8/MAP7/MCM3/MAEA/VPS51/CTTN/RAG2/EIF2S1/TA3/STX10/CEP63	23	0.00569768	0.694573
GO:0048285	organelle fission	1/164	53/2090	0.987577	0.99794	0.99794	TOP2A	1	0.00542887	0.240451
GO:0034622	cellular protein-containing complex assembly	5/164	138/2090	0.988188	0.99794	0.99794	EIF2S3/ERAL1/SNRPC/GTF2H5/CTTN	5	0.00516062	0.461736
GO:0000003	reproduction	3/164	100/2090	0.988627	0.99794	0.99794	TOP2A/MCM8/RBP4A	3	0.00496737	0.382317
GO:0022414	reproductive process	3/164	100/2090	0.988627	0.99794	0.99794	TOP2A/MCM8/RBP4A	3	0.00496737	0.382317
GO:0031401	positive regulation of protein modification process	3/164	101/2090	0.989367	0.99794	0.99794	CCND1/FGF3/MSTN	3	0.0046426	0.378532
GO:0002009	morphogenesis of an epithelium	1/164	55/2090	0.989498	0.99794	0.99794	PHACTR4	1	0.00458525	0.231707
GO:0006812	cation transport	3/164	102/2090	0.99006	0.99794	0.99794	SCNN1A/NCS1/THY1	3	0.0043383	0.374821
GO:0044255	cellular lipid metabolic process	2/164	81/2090	0.99045	0.99794	0.99794	ACAD11/RBP4A	2	0.00416747	0.314664
GO:0051049	regulation of transport	4/164	123/2090	0.990699	0.99794	0.99794	TGFBR2/FGR/THY1/RBP4A	4	0.00405814	0.414436
GO:0008610	lipid biosynthetic process	1/164	57/2090	0.991123	0.99794	0.99794	MSMO1	1	0.00387264	0.223577
GO:0000278	mitotic cell cycle	3/164	106/2090	0.992425	0.99794	0.99794	RB1/MCM3/CCND1	3	0.00330226	0.360676
GO:0007268	chemical synaptic transmission	1/164	61/2090	0.99366	0.99794	0.99794	CHRNA1	1	0.00276203	0.208916
GO:0098916	anterograde trans-synaptic signaling	1/164	61/2090	0.99366	0.99794	0.99794	CHRNA1	1	0.00276203	0.208916
GO:0099537	trans-synaptic signaling	1/164	61/2090	0.99366	0.99794	0.99794	CHRNA1	1	0.00276203	0.208916
GO:0031399	regulation of protein modification process	5/164	149/2090	0.993916	0.99794	0.99794	FGR/THY1/CCND1/FGF3/MSTN	5	0.0026505	0.427648
GO:0043933	protein-containing complex subunit organization	8/164	206/2090	0.994762	0.99794	0.99794	EIF2S3/JMJD6/ERAL1/SNRPC/GTF2H5/WNT1/CTTN/RBP4A	8	0.00228086	0.494909
GO:0003006	developmental process involved in reproduction	1/164	65/2090	0.995476	0.99794	0.99794	RBP4A	1	0.00196927	0.19606
GO:0030155	regulation of cell adhesion	1/164	67/2090	0.996179	0.99794	0.99794	THY1	1	0.00166256	0.190207
GO:0055085	transmembrane transport	4/164	140/2090	0.996919	0.99794	0.99794	SCNN1A/NCS1/THY1/CHRNA1	4	0.00133997	0.364111
GO:0006810	transport	21/164	434/2090	0.997827	0.99794	0.99794	ARF5/SCNN1A/KPNA1/HBZ/HBAD/HBA1/SRL/NCS1/TGFBR2/FGR/THY1/VPS51/CTTN/TIMM9/RBP4/RBP4A/CHRNA1/STX10/KLHL20/RABGAP1L/IPO13	21	0.000944707	0.61664
GO:0051234	establishment of localization	22/164	450/2090	0.9979	0.99794	0.99794	ARF5/SCNN1A/KPNA1/LAMP1/HBZ/HBAD/HBA1/SRL/NCS1/TGFBR2/FGR/THY1/VPS51/CTTN/TIMM9/RBP4/RBP4A/CHRNA1/STX10/KLHL20/RABGAP1L/IPO13	22	0.000912935	0.623035
GO:0006811	ion transport	4/164	146/2090	0.99794	0.99794	0.99794	SCNN1A/NCS1/THY1/CHRNA1	4	0.000895685	0.349148

## Sheet: GO CC
ID	Description	GeneRatio	BgRatio	pvalue	p.adjust	qvalue	geneID	Count	Enrichment.Score	Fold.Enrichment
GO:0031461	cullin-RING ubiquitin ligase complex	6/169	16/2158	0.000872076	0.149368	0.149368	KLHL15/CRBN/DCAF13/DDA1/KLHL9/KLHL20	6	3.05945	4.78846
GO:0000151	ubiquitin ligase complex	7/169	23/2158	0.00133365	0.149368	0.149368	KLHL15/CRBN/DCAF13/DDA1/KLHL9/MAEA/KLHL20	7	2.87496	3.88629
GO:0005576	extracellular region	38/169	330/2158	0.00633693	0.473157	0.473157	FBLN1/WNT7B/F10/SPINK7/HBA1/DNASE1/NTN1/LY86/MLN/TXLNB/AvBD7/DEFB4A/AvBD1/AvBD3/AvBD4/AvBD14/CTSB/AvBD13/AvBD11/AvBD10/AvBD8/AvBD6/AvBD9/AvBD12/AvBD5/WNT1/RPL39L/TLL1/DKK3/FGF4/FGF3/RBP4/RBP4A/FGF8/MSTN/IGFBP2/TNR/GPC1	38	2.19812	1.4704
GO:1990904	ribonucleoprotein complex	13/169	87/2158	0.0157504	0.882023	0.882023	XRCC6/MRPL51/GAPDH/RPL26L1/SRSF2/DCAF13/SNRPC/TOP2A/EIF1/RPS27A/RPL39L/EIF2S1/CWC22	13	1.80271	1.90805
GO:0005615	extracellular space	27/169	234/2158	0.0213451	0.95626	0.95626	WNT7B/F10/SPINK7/HBA1/LY86/TXLNB/AvBD7/DEFB4A/AvBD1/AvBD3/AvBD4/AvBD14/CTSB/AvBD13/AvBD11/AvBD10/AvBD8/AvBD6/AvBD9/AvBD5/WNT1/RPL39L/FGF3/RBP4A/MSTN/IGFBP2/GPC1	27	1.6707	1.47337
GO:0048471	perinuclear region of cytoplasm	8/169	54/2158	0.0557369	0.995072	0.995072	NMRAL1/NCS1/AANAT/USP2/MAP7/HSP90AA1/STX10/KLHL20	8	1.25386	1.89174
GO:0031225	anchored component of membrane	5/169	28/2158	0.0624844	0.995072	0.995072	NTM/OPCML/THY1/GPHN/GPC1	5	1.20423	2.28022
GO:1990234	transferase complex	11/169	92/2158	0.100111	0.995072	0.995072	ING4/KLHL15/RBBP7/CRBN/DCAF13/DDA1/GTF2H5/KLHL9/MAEA/CCND1/KLHL20	11	0.999518	1.52676
GO:0140535	intracellular protein-containing complex	10/169	85/2158	0.123257	0.995072	0.995072	XRCC6/ING4/KLHL15/CRBN/DCAF13/DDA1/GTF2H5/KLHL9/MAEA/KLHL20	10	0.909187	1.50226
GO:0005840	ribosome	5/169	35/2158	0.133589	0.995072	0.995072	MRPL51/RPL26L1/RPS27A/RPL39L/RPL37A	5	0.874231	1.82418
GO:0005730	nucleolus	9/169	77/2158	0.143458	0.995072	0.995072	RPS19BP1/UBLCP1/JMJD6/DCAF13/TOP2A/PARP1/GTF2H5/VPS51/OLA1	9	0.843276	1.49251
GO:0015934	large ribosomal subunit	3/169	18/2158	0.162005	0.995072	0.995072	MRPL51/RPL26L1/RPL39L	3	0.790471	2.12821
GO:0044391	ribosomal subunit	4/169	29/2158	0.187431	0.995072	0.995072	MRPL51/RPL26L1/RPS27A/RPL39L	4	0.727158	1.76127
GO:0045111	intermediate filament cytoskeleton	3/169	20/2158	0.20253	0.995072	0.995072	ING4/KRT14/KRT24	3	0.693512	1.91538
GO:1902554	serine/threonine protein kinase complex	2/169	11/2158	0.2109	0.995072	0.995072	GTF2H5/CCND1	2	0.675924	2.32168
GO:0005684	U2-type spliceosomal complex	2/169	12/2158	0.240807	0.995072	0.995072	SNRPC/CWC22	2	0.61833	2.12821
GO:0030864	cortical actin cytoskeleton	2/169	12/2158	0.240807	0.995072	0.995072	MAEA/CTTN	2	0.61833	2.12821
GO:1902911	protein kinase complex	2/169	12/2158	0.240807	0.995072	0.995072	GTF2H5/CCND1	2	0.61833	2.12821
GO:0022626	cytosolic ribosome	3/169	23/2158	0.266904	0.995072	0.995072	RPL26L1/RPS27A/RPL39L	3	0.573644	1.66555
GO:0005814	centriole	2/169	13/2158	0.270895	0.995072	0.995072	TA3/CEP63	2	0.567199	1.9645
GO:0005681	spliceosomal complex	3/169	24/2158	0.288927	0.995072	0.995072	SRSF2/SNRPC/CWC22	3	0.539212	1.59615
GO:0022625	cytosolic large ribosomal subunit	2/169	14/2158	0.300952	0.995072	0.995072	RPL26L1/RPL39L	2	0.521502	1.82418
GO:0005829	cytosol	28/169	323/2158	0.304432	0.995072	0.995072	ING4/GAPDH/EIF2S3/SAT1/USP10/RPL26L1/USP7/HBZ/HBAD/HBA1/ASS1/SRSF2/AANAT/ALDOC/ASNS/USP28/RPS27A/RPL39L/CTNNA2/PGGHG/VPS51/EIF2S1/GPHN/HSP90AA1/GOT1/MYLK/STX10/KLHL20	28	0.51651	1.10693
GO:0031410	cytoplasmic vesicle	17/169	190/2158	0.314243	0.995072	0.995072	SCNN1A/LAMP1/ITM2B/USP10/AXIN1/DNASE1/FZD6/YIPF3/DEFB4A/AvBD1/VPS51/HSP90AA1/RBP4A/STX10/RABGAP1L/GPC1/EPHB1	17	0.502734	1.14251
GO:0097708	intracellular vesicle	17/169	190/2158	0.314243	0.995072	0.995072	SCNN1A/LAMP1/ITM2B/USP10/AXIN1/DNASE1/FZD6/YIPF3/DEFB4A/AvBD1/VPS51/HSP90AA1/RBP4A/STX10/RABGAP1L/GPC1/EPHB1	17	0.502734	1.14251
GO:0009986	cell surface	6/169	61/2158	0.342475	0.995072	0.995072	TGFBR2/FZD6/THY1/HSP90AA1/ITGA6/GPC1	6	0.465372	1.25599
GO:0030141	secretory granule	3/169	27/2158	0.355476	0.995072	0.995072	SCNN1A/DEFB4A/AvBD1	3	0.44919	1.4188
GO:0005769	early endosome	4/169	39/2158	0.36524	0.995072	0.995072	USP10/STX10/RABGAP1L/EPHB1	4	0.437422	1.30966
GO:0098791	Golgi apparatus subcompartment	3/169	28/2158	0.37757	0.995072	0.995072	FUT11/STX10/KLHL20	3	0.423003	1.36813
GO:0005802	trans-Golgi network	2/169	17/2158	0.38929	0.995072	0.995072	STX10/KLHL20	2	0.409727	1.50226
GO:0016605	PML body	2/169	17/2158	0.38929	0.995072	0.995072	USP7/KLHL20	2	0.409727	1.50226
GO:0099503	secretory vesicle	4/169	41/2158	0.40202	0.995072	0.995072	SCNN1A/DEFB4A/AvBD1/STX10	4	0.395752	1.24578
GO:0014069	postsynaptic density	2/169	18/2158	0.4177	0.995072	0.995072	NCS1/GPHN	2	0.379135	1.4188
GO:0032279	asymmetric synapse	2/169	18/2158	0.4177	0.995072	0.995072	NCS1/GPHN	2	0.379135	1.4188
GO:0098984	neuron to neuron synapse	2/169	18/2158	0.4177	0.995072	0.995072	NCS1/GPHN	2	0.379135	1.4188
GO:0099572	postsynaptic specialization	2/169	18/2158	0.4177	0.995072	0.995072	NCS1/GPHN	2	0.379135	1.4188
GO:0030027	lamellipodium	3/169	30/2158	0.421236	0.995072	0.995072	PHACTR4/CTTN/MYLK	3	0.375475	1.27692
GO:0062023	collagen-containing extracellular matrix	4/169	43/2158	0.438425	0.995072	0.995072	NTN1/RBP4/TNR/GPC1	4	0.358105	1.18784
GO:0005667	transcription regulator complex	6/169	68/2158	0.443894	0.995072	0.995072	RBBP7/RB1/SCX/GTF2H5/CCND1/LDB1	6	0.352721	1.1267
GO:0005741	mitochondrial outer membrane	2/169	19/2158	0.445435	0.995072	0.995072	PGRMC1/ATF2	2	0.351216	1.34413
GO:0005882	intermediate filament	2/169	19/2158	0.445435	0.995072	0.995072	KRT14/KRT24	2	0.351216	1.34413
GO:0030863	cortical cytoskeleton	2/169	19/2158	0.445435	0.995072	0.995072	MAEA/CTTN	2	0.351216	1.34413
GO:0032432	actin filament bundle	2/169	19/2158	0.445435	0.995072	0.995072	DMD/MYLK	2	0.351216	1.34413
GO:0005794	Golgi apparatus	11/169	131/2158	0.451321	0.995072	0.995072	ARF5/ITM2B/NCS1/ST6GALNAC1/ST6GALNAC2/YIPF3/VPS51/FUT11/STX10/KLHL20/RABGAP1L	11	0.345514	1.07223
GO:0031982	vesicle	17/169	207/2158	0.456397	0.995072	0.995072	SCNN1A/LAMP1/ITM2B/USP10/AXIN1/DNASE1/FZD6/YIPF3/DEFB4A/AvBD1/VPS51/HSP90AA1/RBP4A/STX10/RABGAP1L/GPC1/EPHB1	17	0.340657	1.04868
GO:0031226	intrinsic component of plasma membrane	11/169	133/2158	0.472271	0.995072	0.995072	SCNN1A/LPAR6/ADCY9/THY1/OPN1MSW/MAEA/GPHN/CHRNA1/ITGA6/GPC1/EPHB1	11	0.325809	1.0561
GO:0001726	ruffle	2/169	20/2158	0.472424	0.995072	0.995072	FGR/CTTN	2	0.325668	1.27692
GO:0030425	dendrite	5/169	58/2158	0.481287	0.995072	0.995072	KPNA1/THY1/CTTN/GPHN/EPHB1	5	0.317596	1.1008
GO:0097447	dendritic tree	5/169	58/2158	0.481287	0.995072	0.995072	KPNA1/THY1/CTTN/GPHN/EPHB1	5	0.317596	1.1008
GO:0098590	plasma membrane region	9/169	109/2158	0.48654	0.995072	0.995072	SCNN1A/DMD/TGFBR2/FZD6/FGR/CTTN/GPHN/CHRNA1/MYLK	9	0.312882	1.05434
GO:0031981	nuclear lumen	24/169	301/2158	0.497257	0.995072	0.995072	XRCC6/RPS19BP1/ING4/KPNA1/RBBP7/UBLCP1/USP7/SRSF2/JMJD6/DCAF13/USP28/TOP2A/RPS27A/PARP1/GTF2H5/MCM3/MAEA/VPS51/CWC22/CIR1/OLA1/RPL37A/STX10/KLHL20	24	0.303419	1.01814
GO:0019867	outer membrane	2/169	21/2158	0.498615	0.995072	0.995072	PGRMC1/ATF2	2	0.302235	1.21612
GO:0031968	organelle outer membrane	2/169	21/2158	0.498615	0.995072	0.995072	PGRMC1/ATF2	2	0.302235	1.21612
GO:0005938	cell cortex	3/169	34/2158	0.505065	0.995072	0.995072	EPB41/MAEA/CTTN	3	0.296653	1.1267
GO:0005768	endosome	8/169	99/2158	0.518854	0.995072	0.995072	LAMP1/ITM2B/USP10/VPS51/STX10/RABGAP1L/GPC1/EPHB1	8	0.284955	1.03186
GO:0016324	apical plasma membrane	2/169	22/2158	0.523966	0.995072	0.995072	SCNN1A/FZD6	2	0.280697	1.16084
GO:0045121	membrane raft	2/169	22/2158	0.523966	0.995072	0.995072	TGFBR2/THY1	2	0.280697	1.16084
GO:0098857	membrane microdomain	2/169	22/2158	0.523966	0.995072	0.995072	TGFBR2/THY1	2	0.280697	1.16084
GO:0000228	nuclear chromosome	2/169	23/2158	0.548448	0.995072	0.995072	MCM3/RPL37A	2	0.260864	1.11037
GO:0005884	actin filament	2/169	23/2158	0.548448	0.995072	0.995072	DMD/CTTN	2	0.260864	1.11037
GO:0036477	somatodendritic compartment	6/169	76/2158	0.555507	0.995072	0.995072	KPNA1/THY1/CTTN/GPHN/HSP90AA1/EPHB1	6	0.255311	1.0081
GO:0016604	nuclear body	5/169	63/2158	0.556948	0.995072	0.995072	USP7/SRSF2/CWC22/CIR1/KLHL20	5	0.254185	1.01343
GO:0031248	protein acetyltransferase complex	1/169	10/2158	0.558367	0.995072	0.995072	ING4	1	0.25308	1.27692
GO:0035097	histone methyltransferase complex	1/169	10/2158	0.558367	0.995072	0.995072	RBBP7	1	0.25308	1.27692
GO:0045335	phagocytic vesicle	1/169	10/2158	0.558367	0.995072	0.995072	STX10	1	0.25308	1.27692
GO:1902493	acetyltransferase complex	1/169	10/2158	0.558367	0.995072	0.995072	ING4	1	0.25308	1.27692
GO:0031252	cell leading edge	4/169	50/2158	0.559393	0.995072	0.995072	FGR/PHACTR4/CTTN/MYLK	4	0.252283	1.02154
GO:0031966	mitochondrial membrane	5/169	64/2158	0.57144	0.995072	0.995072	ERAL1/ACAD11/PGRMC1/TIMM9/ATF2	5	0.24303	0.997596
GO:0098794	postsynapse	5/169	64/2158	0.57144	0.995072	0.995072	DMD/NCS1/CTTN/GPHN/CHRNA1	5	0.24303	0.997596
GO:0009897	external side of plasma membrane	2/169	24/2158	0.572041	0.995072	0.995072	TGFBR2/THY1	2	0.242573	1.0641
GO:0005886	plasma membrane	37/169	480/2158	0.577498	0.995072	0.995072	ARF5/SCNN1A/GAPDH/DMD/LAMP1/ITM2B/LPAR6/STK10/AXIN1/ADCY9/NUDT16L1/SRL/NCS1/TLCD1/RFTN1/TGFBR2/FZD6/FGR/EPB41/NTM/OPCML/THY1/OPN1MSW/OCLN/YIPF3/MAEA/CTNNA2/RIC8A/CTTN/GPHN/HSP90AA1/PDE6C/CHRNA1/ITGA6/MYLK/GPC1/EPHB1	37	0.23845	0.984295
GO:1902494	catalytic complex	12/169	158/2158	0.592305	0.995072	0.995072	ING4/KLHL15/RBBP7/CRBN/DCAF13/DDA1/GTF2H5/KLHL9/MAEA/CCND1/CWC22/KLHL20	12	0.227454	0.969815
GO:0005777	peroxisome	1/169	11/2158	0.593114	0.995072	0.995072	ACAD11	1	0.226862	1.16084
GO:0015935	small ribosomal subunit	1/169	11/2158	0.593114	0.995072	0.995072	RPS27A	1	0.226862	1.16084
GO:0016363	nuclear matrix	1/169	11/2158	0.593114	0.995072	0.995072	MAEA	1	0.226862	1.16084
GO:0042579	microbody	1/169	11/2158	0.593114	0.995072	0.995072	ACAD11	1	0.226862	1.16084
GO:0070603	SWI/SNF superfamily-type complex	1/169	11/2158	0.593114	0.995072	0.995072	RBBP7	1	0.226862	1.16084
GO:0071013	catalytic step 2 spliceosome	1/169	11/2158	0.593114	0.995072	0.995072	CWC22	1	0.226862	1.16084
GO:1904949	ATPase complex	1/169	11/2158	0.593114	0.995072	0.995072	RBBP7	1	0.226862	1.16084
GO:0005925	focal adhesion	2/169	25/2158	0.594733	0.995072	0.995072	NUDT16L1/CTTN	2	0.225678	1.02154
GO:0019897	extrinsic component of plasma membrane	2/169	25/2158	0.594733	0.995072	0.995072	FGR/CTNNA2	2	0.225678	1.02154
GO:0030426	growth cone	2/169	25/2158	0.594733	0.995072	0.995072	THY1/CTTN	2	0.225678	1.02154
GO:0030427	site of polarized growth	2/169	25/2158	0.594733	0.995072	0.995072	THY1/CTTN	2	0.225678	1.02154
GO:0031253	cell projection membrane	2/169	25/2158	0.594733	0.995072	0.995072	SCNN1A/FGR	2	0.225678	1.02154
GO:0016607	nuclear speck	3/169	39/2158	0.600361	0.995072	0.995072	SRSF2/CWC22/CIR1	3	0.221588	0.982249
GO:0015629	actin cytoskeleton	6/169	80/2158	0.607408	0.995072	0.995072	DMD/FGR/MAEA/CTNNA2/CTTN/MYLK	6	0.21652	0.957692
GO:0030055	cell-substrate junction	2/169	26/2158	0.61652	0.995072	0.995072	NUDT16L1/CTTN	2	0.210053	0.982249
GO:0045177	apical part of cell	2/169	26/2158	0.61652	0.995072	0.995072	SCNN1A/FZD6	2	0.210053	0.982249
GO:0043235	receptor complex	4/169	54/2158	0.621945	0.995072	0.995072	TGFBR2/HSP90AA1/ITGA6/EPHB1	4	0.206248	0.945869
GO:0005657	replication fork	1/169	12/2158	0.625142	0.995072	0.995072	RPL37A	1	0.204022	1.0641
GO:0005795	Golgi stack	1/169	12/2158	0.625142	0.995072	0.995072	FUT11	1	0.204022	1.0641
GO:0016591	RNA polymerase II, holoenzyme	1/169	12/2158	0.625142	0.995072	0.995072	GTF2H5	1	0.204022	1.0641
GO:0031514	motile cilium	1/169	12/2158	0.625142	0.995072	0.995072	SCNN1A	1	0.204022	1.0641
GO:0034399	nuclear periphery	1/169	12/2158	0.625142	0.995072	0.995072	MAEA	1	0.204022	1.0641
GO:0043296	apical junction complex	1/169	12/2158	0.625142	0.995072	0.995072	OCLN	1	0.204022	1.0641
GO:0099568	cytoplasmic region	1/169	12/2158	0.625142	0.995072	0.995072	EPB41	1	0.204022	1.0641
GO:0005654	nucleoplasm	19/169	256/2158	0.640719	0.995072	0.995072	XRCC6/RPS19BP1/ING4/KPNA1/RBBP7/UBLCP1/USP7/SRSF2/JMJD6/USP28/TOP2A/RPS27A/GTF2H5/MCM3/MAEA/CWC22/CIR1/STX10/KLHL20	19	0.193332	0.947716
GO:0031974	membrane-enclosed lumen	27/169	361/2158	0.641564	0.995072	0.995072	XRCC6/RPS19BP1/ING4/MRPL51/KPNA1/RBBP7/UBLCP1/USP7/SRL/SRSF2/JMJD6/ERAL1/DCAF13/USP28/TOP2A/RPS27A/PARP1/GTF2H5/MCM3/MAEA/VPS51/CWC22/CIR1/OLA1/RPL37A/STX10/KLHL20	27	0.19276	0.955039
GO:0043233	organelle lumen	27/169	361/2158	0.641564	0.995072	0.995072	XRCC6/RPS19BP1/ING4/MRPL51/KPNA1/RBBP7/UBLCP1/USP7/SRL/SRSF2/JMJD6/ERAL1/DCAF13/USP28/TOP2A/RPS27A/PARP1/GTF2H5/MCM3/MAEA/VPS51/CWC22/CIR1/OLA1/RPL37A/STX10/KLHL20	27	0.19276	0.955039
GO:0070013	intracellular organelle lumen	27/169	361/2158	0.641564	0.995072	0.995072	XRCC6/RPS19BP1/ING4/MRPL51/KPNA1/RBBP7/UBLCP1/USP7/SRL/SRSF2/JMJD6/ERAL1/DCAF13/USP28/TOP2A/RPS27A/PARP1/GTF2H5/MCM3/MAEA/VPS51/CWC22/CIR1/OLA1/RPL37A/STX10/KLHL20	27	0.19276	0.955039
GO:0000428	DNA-directed RNA polymerase complex	1/169	13/2158	0.654662	0.995072	0.995072	GTF2H5	1	0.183983	0.982249
GO:0030880	RNA polymerase complex	1/169	13/2158	0.654662	0.995072	0.995072	GTF2H5	1	0.183983	0.982249
GO:0031234	extrinsic component of cytoplasmic side of plasma membrane	1/169	13/2158	0.654662	0.995072	0.995072	FGR	1	0.183983	0.982249
GO:0034703	cation channel complex	1/169	13/2158	0.654662	0.995072	0.995072	SCNN1A	1	0.183983	0.982249
GO:0036064	ciliary basal body	1/169	13/2158	0.654662	0.995072	0.995072	TA3	1	0.183983	0.982249
GO:0055029	nuclear DNA-directed RNA polymerase complex	1/169	13/2158	0.654662	0.995072	0.995072	GTF2H5	1	0.183983	0.982249
GO:0090575	RNA polymerase II transcription regulator complex	2/169	28/2158	0.657391	0.995072	0.995072	RB1/GTF2H5	2	0.182176	0.912088
GO:0005740	mitochondrial envelope	5/169	71/2158	0.665509	0.995072	0.995072	ERAL1/ACAD11/PGRMC1/TIMM9/ATF2	5	0.176846	0.899242
GO:0045211	postsynaptic membrane	3/169	43/2158	0.667472	0.995072	0.995072	DMD/GPHN/CHRNA1	3	0.175567	0.890877
GO:0000118	histone deacetylase complex	1/169	14/2158	0.681871	0.995072	0.995072	RBBP7	1	0.166298	0.912088
GO:0005788	endoplasmic reticulum lumen	1/169	14/2158	0.681871	0.995072	0.995072	SRL	1	0.166298	0.912088
GO:0034708	methyltransferase complex	1/169	14/2158	0.681871	0.995072	0.995072	RBBP7	1	0.166298	0.912088
GO:0043204	perikaryon	1/169	14/2158	0.681871	0.995072	0.995072	HSP90AA1	1	0.166298	0.912088
GO:0098802	plasma membrane signaling receptor complex	1/169	14/2158	0.681871	0.995072	0.995072	ITGA6	1	0.166298	0.912088
GO:0098552	side of membrane	3/169	44/2158	0.682916	0.995072	0.995072	TGFBR2/FGR/THY1	3	0.165633	0.870629
GO:0030312	external encapsulating structure	5/169	73/2158	0.6898	0.995072	0.995072	NTN1/TGFBR2/RBP4/TNR/GPC1	5	0.161277	0.874605
GO:0031012	extracellular matrix	5/169	73/2158	0.6898	0.995072	0.995072	NTN1/TGFBR2/RBP4/TNR/GPC1	5	0.161277	0.874605
GO:0005759	mitochondrial matrix	2/169	30/2158	0.694726	0.995072	0.995072	MRPL51/ERAL1	2	0.158186	0.851282
GO:0030133	transport vesicle	2/169	30/2158	0.694726	0.995072	0.995072	YIPF3/STX10	2	0.158186	0.851282
GO:0031965	nuclear membrane	2/169	30/2158	0.694726	0.995072	0.995072	GAPDH/NEMP2	2	0.158186	0.851282
GO:0045202	synapse	9/169	129/2158	0.695216	0.995072	0.995072	KPNA1/DMD/NCS1/CTTN/EIF2S1/GPHN/CHRNA1/STX10/GPC1	9	0.15788	0.890877
GO:0031967	organelle envelope	8/169	116/2158	0.702275	0.995072	0.995072	GAPDH/DNASE1/ERAL1/ACAD11/PGRMC1/TIMM9/NEMP2/ATF2	8	0.153493	0.880637
GO:0031975	envelope	8/169	116/2158	0.702275	0.995072	0.995072	GAPDH/DNASE1/ERAL1/ACAD11/PGRMC1/TIMM9/NEMP2/ATF2	8	0.153493	0.880637
GO:0001725	stress fiber	1/169	15/2158	0.706947	0.995072	0.995072	MYLK	1	0.150613	0.851282
GO:0001750	photoreceptor outer segment	1/169	15/2158	0.706947	0.995072	0.995072	OPN1MSW	1	0.150613	0.851282
GO:0008021	synaptic vesicle	1/169	15/2158	0.706947	0.995072	0.995072	STX10	1	0.150613	0.851282
GO:0030658	transport vesicle membrane	1/169	15/2158	0.706947	0.995072	0.995072	STX10	1	0.150613	0.851282
GO:0031256	leading edge membrane	1/169	15/2158	0.706947	0.995072	0.995072	FGR	1	0.150613	0.851282
GO:0042470	melanosome	1/169	15/2158	0.706947	0.995072	0.995072	HSP90AA1	1	0.150613	0.851282
GO:0048770	pigment granule	1/169	15/2158	0.706947	0.995072	0.995072	HSP90AA1	1	0.150613	0.851282
GO:0070062	extracellular exosome	1/169	15/2158	0.706947	0.995072	0.995072	RBP4A	1	0.150613	0.851282
GO:0097517	contractile actin filament bundle	1/169	15/2158	0.706947	0.995072	0.995072	MYLK	1	0.150613	0.851282
GO:0097731	9+0 non-motile cilium	1/169	15/2158	0.706947	0.995072	0.995072	OPN1MSW	1	0.150613	0.851282
GO:0097733	photoreceptor cell cilium	1/169	15/2158	0.706947	0.995072	0.995072	OPN1MSW	1	0.150613	0.851282
GO:0150034	distal axon	2/169	31/2158	0.712107	0.995072	0.995072	THY1/CTTN	2	0.147455	0.823821
GO:0005635	nuclear envelope	3/169	47/2158	0.72605	0.995072	0.995072	GAPDH/DNASE1/NEMP2	3	0.139033	0.815057
GO:0019866	organelle inner membrane	3/169	47/2158	0.72605	0.995072	0.995072	ERAL1/TIMM9/NEMP2	3	0.139033	0.815057
GO:0097060	synaptic membrane	3/169	47/2158	0.72605	0.995072	0.995072	DMD/GPHN/CHRNA1	3	0.139033	0.815057
GO:0000922	spindle pole	1/169	16/2158	0.730058	0.995072	0.995072	CEP63	1	0.136643	0.798077
GO:0005912	adherens junction	1/169	16/2158	0.730058	0.995072	0.995072	CTNNA2	1	0.136643	0.798077
GO:0009898	cytoplasmic side of plasma membrane	1/169	16/2158	0.730058	0.995072	0.995072	FGR	1	0.136643	0.798077
GO:0070382	exocytic vesicle	1/169	16/2158	0.730058	0.995072	0.995072	STX10	1	0.136643	0.798077
GO:1903561	extracellular vesicle	1/169	16/2158	0.730058	0.995072	0.995072	RBP4A	1	0.136643	0.798077
GO:0005694	chromosome	11/169	162/2158	0.740207	0.995072	0.995072	XRCC6/RBBP7/RB1/USP7/DLX5/TOP2A/PARP1/MCM3/UVSSA/RPL37A/CENPL	11	0.130647	0.867047
GO:0030135	coated vesicle	1/169	17/2158	0.751356	0.995072	0.995072	RBP4A	1	0.124155	0.751131
GO:0030496	midbody	1/169	17/2158	0.751356	0.995072	0.995072	KLHL9	1	0.124155	0.751131
GO:0042641	actomyosin	1/169	17/2158	0.751356	0.995072	0.995072	MYLK	1	0.124155	0.751131
GO:0043197	dendritic spine	1/169	17/2158	0.751356	0.995072	0.995072	CTTN	1	0.124155	0.751131
GO:0044309	neuron spine	1/169	17/2158	0.751356	0.995072	0.995072	CTTN	1	0.124155	0.751131
GO:0097730	non-motile cilium	1/169	17/2158	0.751356	0.995072	0.995072	OPN1MSW	1	0.124155	0.751131
GO:0005813	centrosome	3/169	49/2158	0.75219	0.995072	0.995072	TA3/CIR1/CEP63	3	0.123673	0.78179
GO:0005604	basement membrane	1/169	18/2158	0.770982	0.995072	0.995072	NTN1	1	0.112956	0.709402
GO:0030139	endocytic vesicle	1/169	18/2158	0.770982	0.995072	0.995072	STX10	1	0.112956	0.709402
GO:0031902	late endosome membrane	1/169	18/2158	0.770982	0.995072	0.995072	LAMP1	1	0.112956	0.709402
GO:0042383	sarcolemma	1/169	18/2158	0.770982	0.995072	0.995072	DMD	1	0.112956	0.709402
GO:0061695	transferase complex, transferring phosphorus-containing groups	2/169	35/2158	0.773558	0.995072	0.995072	GTF2H5/CCND1	2	0.111507	0.72967
GO:0005856	cytoskeleton	17/169	250/2158	0.776241	0.995072	0.995072	ING4/GAPDH/DMD/NUDT16L1/FGR/EPB41/KRT14/KRT24/MAP7/MAEA/CTNNA2/CTTN/GPHN/TA3/CIR1/MYLK/CEP63	17	0.110004	0.868308
GO:0070161	anchoring junction	4/169	67/2158	0.783894	0.995072	0.995072	NUDT16L1/OCLN/CTNNA2/CTTN	4	0.105743	0.762342
GO:0005887	integral component of plasma membrane	8/169	126/2158	0.786519	0.995072	0.995072	SCNN1A/LPAR6/ADCY9/OPN1MSW/MAEA/CHRNA1/ITGA6/EPHB1	8	0.104291	0.810745
GO:0019898	extrinsic component of membrane	2/169	36/2158	0.787026	0.995072	0.995072	FGR/CTNNA2	2	0.104011	0.709402
GO:0031901	early endosome membrane	1/169	19/2158	0.789068	0.995072	0.995072	EPHB1	1	0.102885	0.672065
GO:0036464	cytoplasmic ribonucleoprotein granule	1/169	19/2158	0.789068	0.995072	0.995072	EIF2S1	1	0.102885	0.672065
GO:0043230	extracellular organelle	1/169	19/2158	0.789068	0.995072	0.995072	RBP4A	1	0.102885	0.672065
GO:0065010	extracellular membrane-bounded organelle	1/169	19/2158	0.789068	0.995072	0.995072	RBP4A	1	0.102885	0.672065
GO:0098562	cytoplasmic side of membrane	1/169	19/2158	0.789068	0.995072	0.995072	FGR	1	0.102885	0.672065
GO:0032993	protein-DNA complex	2/169	37/2158	0.799789	0.995072	0.995072	MCM3/RAG2	2	0.0970248	0.690229
GO:0099513	polymeric cytoskeletal fiber	5/169	86/2158	0.818238	0.995072	0.995072	DMD/KRT14/KRT24/MAP7/CTTN	5	0.0871203	0.742397
GO:0005929	cilium	3/169	55/2158	0.818793	0.995072	0.995072	SCNN1A/OPN1MSW/TA3	3	0.0868257	0.696503
GO:0000139	Golgi membrane	3/169	56/2158	0.828287	0.995072	0.995072	ITM2B/ST6GALNAC1/ST6GALNAC2	3	0.0818189	0.684066
GO:0012505	endomembrane system	27/169	398/2158	0.832373	0.995072	0.995072	ARF5/SCNN1A/GAPDH/LAMP1/ITM2B/USP10/SPINK7/DNASE1/SRL/NCS1/ST6GALNAC1/ST6GALNAC2/POMGNT2/YIPF3/DEFB4A/AvBD1/PGRMC1/MSMO1/VPS51/CTTN/FUT11/NEMP2/STX10/KLHL20/RABGAP1L/GPC1/EPHB1	27	0.079682	0.866254
GO:0005743	mitochondrial inner membrane	2/169	40/2158	0.834115	0.995072	0.995072	ERAL1/TIMM9	2	0.0787741	0.638462
GO:0035770	ribonucleoprotein granule	1/169	22/2158	0.835238	0.995072	0.995072	EIF2S1	1	0.0781895	0.58042
GO:0098798	mitochondrial protein-containing complex	1/169	22/2158	0.835238	0.995072	0.995072	MRPL51	1	0.0781895	0.58042
GO:0030054	cell junction	12/169	191/2158	0.835249	0.995072	0.995072	KPNA1/DMD/NUDT16L1/NCS1/OCLN/CTNNA2/CTTN/EIF2S1/GPHN/CHRNA1/STX10/GPC1	12	0.0781839	0.802255
GO:0120025	plasma membrane bounded cell projection	14/169	220/2158	0.838383	0.995072	0.995072	SCNN1A/KPNA1/FGR/PHACTR4/THY1/OPN1MSW/CTNNA2/CTTN/GPHN/HSP90AA1/TA3/CHRNA1/MYLK/EPHB1	14	0.0765578	0.812587
GO:0140513	nuclear protein-containing complex	9/169	149/2158	0.842212	0.995072	0.995072	XRCC6/ING4/RBBP7/RB1/SRSF2/SNRPC/GTF2H5/MCM3/CWC22	9	0.0745786	0.771296
GO:0030424	axon	4/169	74/2158	0.84533	0.995072	0.995072	THY1/CTNNA2/CTTN/HSP90AA1	4	0.0729735	0.690229
GO:0034702	ion channel complex	1/169	23/2158	0.848274	0.995072	0.995072	SCNN1A	1	0.0714637	0.555184
GO:0005819	spindle	2/169	42/2158	0.853969	0.995072	0.995072	MAEA/CEP63	2	0.068558	0.608059
GO:0010008	endosome membrane	3/169	59/2158	0.854267	0.995072	0.995072	LAMP1/ITM2B/EPHB1	3	0.0684065	0.649283
GO:0055037	recycling endosome	1/169	24/2158	0.860284	0.995072	0.995072	VPS51	1	0.0653579	0.532051
GO:0030659	cytoplasmic vesicle membrane	5/169	93/2158	0.867544	0.995072	0.995072	LAMP1/ITM2B/FZD6/STX10/EPHB1	5	0.0617087	0.686518
GO:0005765	lysosomal membrane	1/169	25/2158	0.871349	0.995072	0.995072	LAMP1	1	0.0598078	0.510769
GO:0098852	lytic vacuole membrane	1/169	25/2158	0.871349	0.995072	0.995072	LAMP1	1	0.0598078	0.510769
GO:0000323	lytic vacuole	2/169	44/2158	0.871645	0.995072	0.995072	LAMP1/CTSB	2	0.0596604	0.58042
GO:0005764	lysosome	2/169	44/2158	0.871645	0.995072	0.995072	LAMP1/CTSB	2	0.0596604	0.58042
GO:0043005	neuron projection	9/169	155/2158	0.873553	0.995072	0.995072	KPNA1/THY1/OPN1MSW/CTNNA2/CTTN/GPHN/HSP90AA1/CHRNA1/EPHB1	9	0.0587108	0.741439
GO:0012506	vesicle membrane	5/169	95/2158	0.879393	0.995072	0.995072	LAMP1/ITM2B/FZD6/STX10/EPHB1	5	0.0558168	0.672065
GO:0042995	cell projection	14/169	231/2158	0.885815	0.995072	0.995072	SCNN1A/KPNA1/FGR/PHACTR4/THY1/OPN1MSW/CTNNA2/CTTN/GPHN/HSP90AA1/TA3/CHRNA1/MYLK/EPHB1	14	0.0526572	0.773893
GO:0005911	cell-cell junction	2/169	46/2158	0.887344	0.995072	0.995072	OCLN/CTNNA2	2	0.0519078	0.555184
GO:0000785	chromatin	4/169	81/2158	0.89146	0.995072	0.995072	RBBP7/RB1/DLX5/TOP2A	4	0.0498982	0.630579
GO:0005770	late endosome	1/169	28/2158	0.899582	0.995072	0.995072	LAMP1	1	0.0459593	0.456044
GO:0043025	neuronal cell body	1/169	28/2158	0.899582	0.995072	0.995072	HSP90AA1	1	0.0459593	0.456044
GO:0005739	mitochondrion	8/169	148/2158	0.908412	0.995072	0.995072	MRPL51/ERAL1/ACAD11/PGRMC1/TIMM9/HIBCH/ATF2/GLUL	8	0.0417173	0.690229
GO:0015630	microtubule cytoskeleton	6/169	118/2158	0.913491	0.995072	0.995072	GAPDH/MAP7/MAEA/TA3/CIR1/CEP63	6	0.0392956	0.649283
GO:0098797	plasma membrane protein complex	2/169	50/2158	0.913564	0.995072	0.995072	CTNNA2/ITGA6	2	0.039261	0.510769
GO:0098588	bounding membrane of organelle	10/169	180/2158	0.913917	0.995072	0.995072	SCNN1A/LAMP1/ITM2B/SRL/ST6GALNAC1/ST6GALNAC2/PGRMC1/ATF2/STX10/EPHB1	10	0.0390932	0.709402
GO:0031984	organelle subcompartment	7/169	135/2158	0.917938	0.995072	0.995072	SRL/POMGNT2/PGRMC1/MSMO1/FUT11/STX10/KLHL20	7	0.0371864	0.662108
GO:1902495	transmembrane transporter complex	1/169	31/2158	0.921647	0.995072	0.995072	SCNN1A	1	0.0354352	0.411911
GO:0005774	vacuolar membrane	1/169	32/2158	0.927873	0.995072	0.995072	LAMP1	1	0.0325115	0.399038
GO:1990351	transporter complex	1/169	32/2158	0.927873	0.995072	0.995072	SCNN1A	1	0.0325115	0.399038
GO:0031090	organelle membrane	19/169	318/2158	0.930108	0.995072	0.995072	SCNN1A/GAPDH/LAMP1/ITM2B/SRL/ST6GALNAC1/ST6GALNAC2/ERAL1/POMGNT2/ACAD11/FZD6/PGRMC1/MSMO1/TIMM9/FUT11/NEMP2/ATF2/STX10/EPHB1	19	0.0314668	0.762941
GO:0005815	microtubule organizing center	3/169	72/2158	0.931198	0.995072	0.995072	TA3/CIR1/CEP63	3	0.030958	0.532051
GO:0000793	condensed chromosome	1/169	33/2158	0.933606	0.995072	0.995072	TOP2A	1	0.0298362	0.386946
GO:0098793	presynapse	1/169	33/2158	0.933606	0.995072	0.995072	STX10	1	0.0298362	0.386946
GO:0044297	cell body	1/169	34/2158	0.938887	0.995072	0.995072	HSP90AA1	1	0.0273868	0.375566
GO:0005773	vacuole	2/169	57/2158	0.946247	0.995072	0.995072	LAMP1/CTSB	2	0.0239956	0.448043
GO:0000775	chromosome, centromeric region	1/169	36/2158	0.948227	0.995072	0.995072	CENPL	1	0.0230877	0.354701
GO:0031301	integral component of organelle membrane	1/169	37/2158	0.95235	0.995072	0.995072	STX10	1	0.0212033	0.345114
GO:0030017	sarcomere	1/169	38/2158	0.956147	0.995072	0.995072	TXLNB	1	0.0194753	0.336032
GO:0031300	intrinsic component of organelle membrane	1/169	39/2158	0.959643	0.995072	0.995072	STX10	1	0.0178904	0.327416
GO:0099081	supramolecular polymer	6/169	134/2158	0.960383	0.995072	0.995072	DMD/KRT14/KRT24/TXLNB/MAP7/CTTN	6	0.0175556	0.571757
GO:0099512	supramolecular fiber	6/169	134/2158	0.960383	0.995072	0.995072	DMD/KRT14/KRT24/TXLNB/MAP7/CTTN	6	0.0175556	0.571757
GO:0005874	microtubule	1/169	44/2158	0.973377	0.995072	0.995072	MAP7	1	0.011719	0.29021
GO:0005789	endoplasmic reticulum membrane	4/169	107/2158	0.974658	0.995072	0.995072	SRL/POMGNT2/PGRMC1/MSMO1	4	0.0111478	0.477354
GO:0042175	nuclear outer membrane-endoplasmic reticulum membrane network	4/169	108/2158	0.976125	0.995072	0.995072	SRL/POMGNT2/PGRMC1/MSMO1	4	0.0104944	0.472934
GO:0098827	endoplasmic reticulum subcompartment	4/169	109/2158	0.977513	0.995072	0.995072	SRL/POMGNT2/PGRMC1/MSMO1	4	0.00987743	0.468596
GO:0030016	myofibril	1/169	47/2158	0.979268	0.995072	0.995072	TXLNB	1	0.00909864	0.271686
GO:0043292	contractile fiber	1/169	49/2158	0.982455	0.995072	0.995072	TXLNB	1	0.00768736	0.260597
GO:0098687	chromosomal region	1/169	49/2158	0.982455	0.995072	0.995072	CENPL	1	0.00768736	0.260597
GO:0099080	supramolecular complex	7/169	169/2158	0.984418	0.995072	0.995072	DMD/KRT14/KRT24/TXLNB/MAP7/CTTN/EIF2S1	7	0.00682027	0.528903
GO:0098796	membrane protein complex	4/169	117/2158	0.986188	0.995072	0.995072	SCNN1A/CTNNA2/ITGA6/STX10	4	0.00604033	0.436555
GO:0016021	integral component of membrane	25/169	476/2158	0.994828	0.998053	0.998053	SCNN1A/LAMP1/ITM2B/LPAR6/ADCY9/ST6GALNAC1/ST6GALNAC2/TLCD1/C1GALT1/TGFBR2/POMGNT2/FZD6/OPN1MSW/OCLN/YIPF3/PGRMC1/MSMO1/MAEA/FUT11/NEMP2/CHRNA1/ITGA6/CNTNAP5/STX10/EPHB1	25	0.00225214	0.670653
GO:0005783	endoplasmic reticulum	6/169	187/2158	0.998053	0.998053	0.998053	SPINK7/SRL/POMGNT2/PGRMC1/MSMO1/CTTN	6	0.000846431	0.409708

## Sheet: GO MF
ID	Description	GeneRatio	BgRatio	pvalue	p.adjust	qvalue	geneID	Count	Enrichment.Score	Fold.Enrichment
GO:0031731	CCR6 chemokine receptor binding	13/146	13/1927	1.62855e-15	3.9411e-13	3.7371e-13	AvBD7/DEFB4A/AvBD1/AvBD3/AvBD4/AvBD14/AvBD13/AvBD11/AvBD10/AvBD8/AvBD6/AvBD9/AvBD5	13	14.7882	13.1986
GO:0048020	CCR chemokine receptor binding	13/146	14/1927	2.13286e-14	2.58076e-12	2.44718e-12	AvBD7/DEFB4A/AvBD1/AvBD3/AvBD4/AvBD14/AvBD13/AvBD11/AvBD10/AvBD8/AvBD6/AvBD9/AvBD5	13	13.671	12.2559
GO:0042379	chemokine receptor binding	13/146	15/1927	1.49641e-13	1.20711e-11	1.14463e-11	AvBD7/DEFB4A/AvBD1/AvBD3/AvBD4/AvBD14/AvBD13/AvBD11/AvBD10/AvBD8/AvBD6/AvBD9/AvBD5	13	12.8249	11.4388
GO:0001664	G protein-coupled receptor binding	15/146	38/1927	2.61467e-08	1.58188e-06	1.5e-06	WNT7B/AvBD7/DEFB4A/AvBD1/AvBD3/AvBD4/AvBD14/AvBD13/AvBD11/AvBD10/AvBD8/AvBD6/AvBD9/AvBD5/WNT1	15	7.58258	5.20999
GO:0042056	chemoattractant activity	9/146	14/1927	9.36242e-08	4.53141e-06	4.29686e-06	AvBD7/DEFB4A/AvBD1/AvBD3/AvBD4/AvBD8/AvBD6/AvBD9/AvBD5	9	7.02861	8.48483
GO:0005126	cytokine receptor binding	14/146	40/1927	4.63586e-07	1.8698e-05	1.77301e-05	TGFBR2/AvBD7/DEFB4A/AvBD1/AvBD3/AvBD4/AvBD14/AvBD13/AvBD11/AvBD10/AvBD8/AvBD6/AvBD9/AvBD5	14	6.33387	4.61952
GO:0016879	ligase activity, forming carbon-nitrogen bonds	6/146	11/1927	5.75269e-05	0.00198879	0.00188585	CTPS2/ASS1/ASNS/NADSYN1/ASNSD1/GLUL	6	4.24013	7.19925
GO:0005102	signaling receptor binding	25/146	171/1927	0.000665129	0.0201201	0.0190787	WNT7B/NTN1/TGFBR2/FGR/THY1/MLN/AvBD7/DEFB4A/AvBD1/AvBD3/AvBD4/AvBD14/AvBD13/AvBD11/AvBD10/AvBD8/AvBD6/AvBD9/AvBD5/WNT1/FGF4/FGF3/RBP4A/FGF8/MSTN	25	3.17709	1.92962
GO:0048018	receptor ligand activity	17/146	102/1927	0.00121846	0.0327631	0.0310673	WNT7B/NTN1/MLN/AvBD7/DEFB4A/AvBD1/AvBD3/AvBD4/AvBD8/AvBD6/AvBD9/AvBD5/WNT1/FGF4/FGF3/FGF8/MSTN	17	2.91419	2.19977
GO:0030546	signaling receptor activator activity	17/146	103/1927	0.00136473	0.0330265	0.031317	WNT7B/NTN1/MLN/AvBD7/DEFB4A/AvBD1/AvBD3/AvBD4/AvBD8/AvBD6/AvBD9/AvBD5/WNT1/FGF4/FGF3/FGF8/MSTN	17	2.86495	2.17841
GO:0030545	signaling receptor regulator activity	17/146	104/1927	0.00152565	0.0335643	0.0318269	WNT7B/NTN1/MLN/AvBD7/DEFB4A/AvBD1/AvBD3/AvBD4/AvBD8/AvBD6/AvBD9/AvBD5/WNT1/FGF4/FGF3/FGF8/MSTN	17	2.81655	2.15747
GO:0004843	thiol-dependent deubiquitinase	5/146	14/1927	0.00266663	0.0496404	0.0470709	USP10/USP7/USP2/USP28/USP47	5	2.57404	4.7138
GO:0008242	omega peptidase activity	5/146	14/1927	0.00266663	0.0496404	0.0470709	USP10/USP7/USP2/USP28/USP47	5	2.57404	4.7138
GO:0101005	deubiquitinase activity	5/146	15/1927	0.00375879	0.0649734	0.0616103	USP10/USP7/USP2/USP28/USP47	5	2.42495	4.39954
GO:0019783	ubiquitin-like protein-specific protease activity	5/146	16/1927	0.00513827	0.0828975	0.0786066	USP10/USP7/USP2/USP28/USP47	5	2.28918	4.12457
GO:0016874	ligase activity	6/146	26/1927	0.0110346	0.166899	0.15826	CTPS2/ASS1/ASNS/NADSYN1/ASNSD1/GLUL	6	1.95724	3.04584
GO:0008234	cysteine-type peptidase activity	6/146	28/1927	0.0159211	0.226642	0.21491	USP10/USP7/USP2/USP28/CTSB/USP47	6	1.79803	2.82828
GO:0016757	glycosyltransferase activity	6/146	29/1927	0.0188526	0.253463	0.240344	ST6GALNAC1/ST6GALNAC2/C1GALT1/POMGNT2/PARP1/FUT11	6	1.72463	2.73075
GO:0098772	molecular function regulator	27/146	242/1927	0.0205611	0.261883	0.248328	FBLN1/WNT7B/GAPDH/SPINK7/NTN1/JMJD6/PHACTR4/THY1/MLN/AvBD7/DEFB4A/AvBD1/AvBD3/AvBD4/AvBD8/AvBD6/AvBD9/AvBD5/WNT1/RIC8A/CCND1/FGF4/FGF3/HSP90AA1/FGF8/MSTN/RABGAP1L	27	1.68695	1.47257
GO:0140104	molecular carrier activity	4/146	15/1927	0.0223332	0.270232	0.256244	KPNA1/HBZ/HBAD/HBA1	4	1.65105	3.51963
GO:0019825	oxygen binding	3/146	10/1927	0.0344252	0.39671	0.376176	HBZ/HBAD/HBA1	3	1.46312	3.95959
GO:0004175	endopeptidase activity	6/146	34/1927	0.0390512	0.422844	0.400957	F10/USP10/USP7/USP28/CTSB/TLL1	6	1.40837	2.32917
GO:0004197	cysteine-type endopeptidase activity	4/146	18/1927	0.0419349	0.422844	0.400957	USP10/USP7/USP28/CTSB	4	1.37742	2.93303
GO:0043021	ribonucleoprotein complex binding	4/146	18/1927	0.0419349	0.422844	0.400957	ERAL1/EIF1/EIF2S1/OLA1	4	1.37742	2.93303
GO:0003735	structural constituent of ribosome	5/146	29/1927	0.0630178	0.610012	0.578437	MRPL51/RPL26L1/RPS27A/RPL39L/RPL37A	5	1.20054	2.27563
GO:0003743	translation initiation factor activity	3/146	13/1927	0.0694428	0.646352	0.612896	EIF2S3/EIF1/EIF2S1	3	1.15837	3.04584
GO:0008233	peptidase activity	8/146	59/1927	0.0729231	0.653607	0.619775	F10/USP10/USP7/USP2/USP28/CTSB/TLL1/USP47	8	1.13714	1.78964
GO:0036094	small molecule binding	34/146	359/1927	0.0842383	0.728059	0.690374	ARF5/XRCC6/GAPDH/EIF2S3/CTPS2/STK10/HBZ/HBAD/HBA1/ADCY9/SRL/ASS1/ERAL1/ASNS/TGFBR2/ACAD11/FGR/TOP2A/NT5C3B/NKIRAS2/MCM8/PARP1/MCM3/NADSYN1/GPHN/HSP90AA1/PDE6C/RBP4/RBP4A/GOT1/OLA1/MYLK/GLUL/EPHB1	34	1.07449	1.25001
GO:0016209	antioxidant activity	3/146	15/1927	0.0989689	0.825878	0.78313	HBZ/HBAD/HBA1	3	1.0045	2.63973
GO:0008094	ATP-dependent activity, acting on DNA	4/146	24/1927	0.102645	0.828005	0.785146	XRCC6/TOP2A/MCM8/MCM3	4	0.988661	2.19977
GO:0016758	hexosyltransferase activity	3/146	16/1927	0.115331	0.871899	0.826768	C1GALT1/POMGNT2/FUT11	3	0.938053	2.47474
GO:0005506	iron ion binding	4/146	25/1927	0.115352	0.871899	0.826768	HBZ/HBAD/HBA1/MSMO1	4	0.937976	2.11178
GO:0140096	catalytic activity, acting on a protein	24/146	249/1927	0.118895	0.871899	0.826768	GAPDH/F10/USP10/STK10/UBLCP1/USP7/JMJD6/C1GALT1/TGFBR2/POMGNT2/FGR/USP2/USP28/PARP1/CTSB/KLHL9/TLL1/MAEA/PGGHG/USP47/RAG1/MYLK/KLHL20/EPHB1	24	0.924835	1.27216
GO:0020037	heme binding	4/146	26/1927	0.128713	0.891582	0.845432	HBZ/HBAD/HBA1/PGRMC1	4	0.890378	2.03056
GO:0019904	protein domain specific binding	6/146	46/1927	0.129911	0.891582	0.845432	GAPDH/DLX5/HSP90AA1/RBP4A/LDB1/IKZF5	6	0.886355	1.72156
GO:0003678	DNA helicase activity	3/146	17/1927	0.132632	0.891582	0.845432	XRCC6/MCM8/MCM3	3	0.877352	2.32917
GO:0004842	ubiquitin-protein transferase activity	4/146	27/1927	0.142689	0.93326	0.884953	KLHL9/MAEA/RAG1/KLHL20	4	0.845611	1.95535
GO:0019838	growth factor binding	4/146	28/1927	0.157236	0.97567	0.925168	TGFBR2/ITGA6/IGFBP2/GPC1	4	0.803448	1.88552
GO:0046906	tetrapyrrole binding	4/146	28/1927	0.157236	0.97567	0.925168	HBZ/HBAD/HBA1/PGRMC1	4	0.803448	1.88552
GO:0008135	translation factor activity, RNA binding	3/146	19/1927	0.16965	0.98384	0.932915	EIF2S3/EIF1/EIF2S1	3	0.770447	2.08399
GO:0070851	growth factor receptor binding	3/146	19/1927	0.16965	0.98384	0.932915	FGF4/FGF3/FGF8	3	0.770447	2.08399
GO:0046914	transition metal ion binding	12/146	119/1927	0.184229	0.98384	0.932915	DMD/HBZ/HBAD/HBA1/SNRPC/PARP1/GATA4/MSMO1/TLL1/RAG1/RAG2/IKZF5	12	0.734641	1.33095
GO:0000166	nucleotide binding	28/146	314/1927	0.191984	0.98384	0.932915	ARF5/XRCC6/GAPDH/EIF2S3/CTPS2/STK10/ADCY9/SRL/ASS1/ERAL1/ASNS/TGFBR2/ACAD11/FGR/TOP2A/NT5C3B/NKIRAS2/MCM8/PARP1/MCM3/NADSYN1/GPHN/HSP90AA1/PDE6C/OLA1/MYLK/GLUL/EPHB1	28	0.716735	1.17695
GO:1901265	nucleoside phosphate binding	28/146	314/1927	0.191984	0.98384	0.932915	ARF5/XRCC6/GAPDH/EIF2S3/CTPS2/STK10/ADCY9/SRL/ASS1/ERAL1/ASNS/TGFBR2/ACAD11/FGR/TOP2A/NT5C3B/NKIRAS2/MCM8/PARP1/MCM3/NADSYN1/GPHN/HSP90AA1/PDE6C/OLA1/MYLK/GLUL/EPHB1	28	0.716735	1.17695
GO:0008013	beta-catenin binding	2/146	11/1927	0.200356	0.98384	0.932915	AXIN1/CTNNA2	2	0.698198	2.39975
GO:0043022	ribosome binding	2/146	11/1927	0.200356	0.98384	0.932915	EIF2S1/OLA1	2	0.698198	2.39975
GO:0140030	modification-dependent protein binding	2/146	11/1927	0.200356	0.98384	0.932915	ING4/RAG2	2	0.698198	2.39975
GO:0019787	ubiquitin-like protein transferase activity	4/146	31/1927	0.203858	0.98384	0.932915	KLHL9/MAEA/RAG1/KLHL20	4	0.690671	1.70305
GO:0140097	catalytic activity, acting on DNA	5/146	43/1927	0.222564	0.98384	0.932915	XRCC6/DNASE1/TOP2A/MCM8/MCM3	5	0.652545	1.53472
GO:0019001	guanyl nucleotide binding	7/146	66/1927	0.229107	0.98384	0.932915	ARF5/EIF2S3/SRL/ERAL1/NKIRAS2/PDE6C/OLA1	7	0.639962	1.39985
GO:0032561	guanyl ribonucleotide binding	7/146	66/1927	0.229107	0.98384	0.932915	ARF5/EIF2S3/SRL/ERAL1/NKIRAS2/PDE6C/OLA1	7	0.639962	1.39985
GO:0042393	histone binding	3/146	22/1927	0.229736	0.98384	0.932915	ING4/RAG1/RAG2	3	0.638771	1.79981
GO:0043177	organic acid binding	3/146	22/1927	0.229736	0.98384	0.932915	HBZ/HBAD/HBA1	3	0.638771	1.79981
GO:0090079	translation regulator activity, nucleic acid binding	3/146	22/1927	0.229736	0.98384	0.932915	EIF2S3/EIF1/EIF2S1	3	0.638771	1.79981
GO:0008270	zinc ion binding	8/146	79/1927	0.245091	0.98384	0.932915	DMD/SNRPC/PARP1/GATA4/TLL1/RAG1/RAG2/IKZF5	8	0.610672	1.33657
GO:0003779	actin binding	7/146	68/1927	0.252569	0.98384	0.932915	DMD/DNASE1/PHACTR4/EPB41/MAEA/CTNNA2/CTTN	7	0.597621	1.35868
GO:0003714	transcription corepressor activity	2/146	13/1927	0.25817	0.98384	0.932915	CCND1/CIR1	2	0.588094	2.03056
GO:0016830	carbon-carbon lyase activity	2/146	13/1927	0.25817	0.98384	0.932915	ALDOC/GLUL	2	0.588094	2.03056
GO:0008083	growth factor activity	4/146	35/1927	0.271225	0.98384	0.932915	FGF4/FGF3/FGF8/MSTN	4	0.566671	1.50841
GO:0005125	cytokine activity	4/146	36/1927	0.288684	0.98384	0.932915	WNT7B/NTN1/WNT1/MSTN	4	0.539577	1.46651
GO:0045182	translation regulator activity	3/146	25/1927	0.293064	0.98384	0.932915	EIF2S3/EIF1/EIF2S1	3	0.533037	1.58384
GO:0005525	GTP binding	6/146	60/1927	0.300193	0.98384	0.932915	ARF5/EIF2S3/SRL/ERAL1/NKIRAS2/OLA1	6	0.522599	1.31986
GO:0019842	vitamin binding	3/146	26/1927	0.314501	0.98384	0.932915	RBP4/RBP4A/GOT1	3	0.502378	1.52292
GO:0032555	purine ribonucleotide binding	24/146	285/1927	0.315196	0.98384	0.932915	ARF5/XRCC6/EIF2S3/CTPS2/STK10/ADCY9/SRL/ASS1/ERAL1/ASNS/TGFBR2/FGR/TOP2A/NKIRAS2/MCM8/MCM3/NADSYN1/GPHN/HSP90AA1/PDE6C/OLA1/MYLK/GLUL/EPHB1	24	0.501419	1.11146
GO:0061630	ubiquitin protein ligase activity	2/146	15/1927	0.316226	0.98384	0.932915	MAEA/RAG1	2	0.500002	1.75982
GO:0017076	purine nucleotide binding	24/146	286/1927	0.321855	0.98384	0.932915	ARF5/XRCC6/EIF2S3/CTPS2/STK10/ADCY9/SRL/ASS1/ERAL1/ASNS/TGFBR2/FGR/TOP2A/NKIRAS2/MCM8/MCM3/NADSYN1/GPHN/HSP90AA1/PDE6C/OLA1/MYLK/GLUL/EPHB1	24	0.49234	1.10758
GO:0032553	ribonucleotide binding	24/146	286/1927	0.321855	0.98384	0.932915	ARF5/XRCC6/EIF2S3/CTPS2/STK10/ADCY9/SRL/ASS1/ERAL1/ASNS/TGFBR2/FGR/TOP2A/NKIRAS2/MCM8/MCM3/NADSYN1/GPHN/HSP90AA1/PDE6C/OLA1/MYLK/GLUL/EPHB1	24	0.49234	1.10758
GO:0035639	purine ribonucleoside triphosphate binding	23/146	275/1927	0.333545	0.98384	0.932915	ARF5/XRCC6/EIF2S3/CTPS2/STK10/ADCY9/SRL/ASS1/ERAL1/ASNS/TGFBR2/FGR/TOP2A/NKIRAS2/MCM8/MCM3/NADSYN1/GPHN/HSP90AA1/OLA1/MYLK/GLUL/EPHB1	23	0.476846	1.10389
GO:0061659	ubiquitin-like protein ligase activity	2/146	16/1927	0.344925	0.98384	0.932915	MAEA/RAG1	2	0.462275	1.64983
GO:0005096	GTPase activator activity	3/146	28/1927	0.357427	0.98384	0.932915	THY1/RIC8A/RABGAP1L	3	0.446813	1.41414
GO:0030695	GTPase regulator activity	3/146	28/1927	0.357427	0.98384	0.932915	THY1/RIC8A/RABGAP1L	3	0.446813	1.41414
GO:0060589	nucleoside-triphosphatase regulator activity	3/146	28/1927	0.357427	0.98384	0.932915	THY1/RIC8A/RABGAP1L	3	0.446813	1.41414
GO:0005198	structural molecule activity	9/146	102/1927	0.366549	0.98384	0.932915	MRPL51/RPL26L1/CRYBA1/KRT14/KRT24/RPS27A/RPL39L/CTNNA2/RPL37A	9	0.435868	1.16459
GO:0043168	anion binding	27/146	332/1927	0.372291	0.98384	0.932915	ARF5/XRCC6/EIF2S3/CTPS2/STK10/ADCY9/SRL/ASS1/ERAL1/ASNS/TGFBR2/ACAD11/FGR/TOP2A/NKIRAS2/MCM8/MCM3/NADSYN1/RAG2/GPHN/HSP90AA1/PDE6C/GOT1/OLA1/MYLK/GLUL/EPHB1	27	0.429118	1.07338
GO:0005524	ATP binding	18/146	217/1927	0.37617	0.98384	0.932915	XRCC6/CTPS2/STK10/ADCY9/ASS1/ASNS/TGFBR2/FGR/TOP2A/MCM8/MCM3/NADSYN1/GPHN/HSP90AA1/OLA1/MYLK/GLUL/EPHB1	18	0.424616	1.09482
GO:0061134	peptidase regulator activity	3/146	29/1927	0.378786	0.98384	0.932915	FBLN1/GAPDH/SPINK7	3	0.421606	1.36538
GO:0016829	lyase activity	4/146	42/1927	0.395292	0.98384	0.932915	XRCC6/ADCY9/ALDOC/GLUL	4	0.403082	1.25701
GO:0097367	carbohydrate derivative binding	26/146	323/1927	0.39851	0.98384	0.932915	ARF5/XRCC6/EIF2S3/CTPS2/STK10/ADCY9/SRL/ASS1/ERAL1/ASNS/TGFBR2/FGR/THY1/TOP2A/NKIRAS2/MCM8/MCM3/NADSYN1/GPHN/HSP90AA1/PDE6C/MSTN/OLA1/MYLK/GLUL/EPHB1	26	0.399561	1.06243
GO:0004386	helicase activity	3/146	30/1927	0.4	0.98384	0.932915	XRCC6/MCM8/MCM3	3	0.39794	1.31986
GO:0016747	acyltransferase activity, transferring groups other than amino-acyl groups	2/146	18/1927	0.401039	0.98384	0.932915	SAT1/AANAT	2	0.396814	1.46651
GO:0019955	cytokine binding	2/146	18/1927	0.401039	0.98384	0.932915	TGFBR2/KLHL20	2	0.396814	1.46651
GO:0016740	transferase activity	21/146	259/1927	0.40284	0.98384	0.932915	GAPDH/SAT1/STK10/ST6GALNAC1/ST6GALNAC2/AANAT/C1GALT1/TGFBR2/POMGNT2/FGR/PARP1/KLHL9/MAEA/RAG1/GPHN/FUT11/GOT1/MYLK/KLHL20/DPH2/EPHB1	21	0.394867	1.07016
GO:0044877	protein-containing complex binding	12/146	145/1927	0.418433	0.98384	0.932915	DMD/SPINK7/ERAL1/TGFBR2/FGR/THY1/EIF1/CTNNA2/CTTN/EIF2S1/CIR1/OLA1	12	0.378374	1.0923
GO:0016787	hydrolase activity	22/146	275/1927	0.42555	0.98384	0.932915	ARF5/XRCC6/EIF2S3/F10/USP10/UBLCP1/USP7/DNASE1/USP2/USP28/NKIRAS2/MCM8/MCM3/CTSB/TLL1/PGGHG/NADSYN1/USP47/RAG1/PDE6C/HIBCH/OLA1	22	0.371049	1.05589
GO:0004519	endonuclease activity	2/146	19/1927	0.428261	0.98384	0.932915	DNASE1/RAG1	2	0.368292	1.38933
GO:0035091	phosphatidylinositol binding	2/146	19/1927	0.428261	0.98384	0.932915	THY1/RAG2	2	0.368292	1.38933
GO:0042277	peptide binding	2/146	19/1927	0.428261	0.98384	0.932915	KPNA1/ITM2B	2	0.368292	1.38933
GO:0043169	cation binding	38/146	485/1927	0.435224	0.98384	0.932915	FBLN1/ING4/DMD/SAT1/F10/CRBN/HBZ/HBAD/HBA1/ADCY9/NCS1/JMJD6/C1GALT1/TGFBR2/USP2/SNRPC/TOP2A/NT5C3B/RPS27A/PARP1/GATA4/PGRMC1/MSMO1/TLL1/MAEA/RAG1/RAG2/GPHN/TIMM9/PDE6C/IKZF5/ATF2/OLA1/ITGA6/RPL37A/MYLK/GLUL/ZIC1	38	0.361288	1.03412
GO:0003712	transcription coregulator activity	4/146	45/1927	0.448089	0.98384	0.932915	ING4/CCND1/LDB1/CIR1	4	0.348636	1.17321
GO:0032559	adenyl ribonucleotide binding	18/146	226/1927	0.448438	0.98384	0.932915	XRCC6/CTPS2/STK10/ADCY9/ASS1/ASNS/TGFBR2/FGR/TOP2A/MCM8/MCM3/NADSYN1/GPHN/HSP90AA1/OLA1/MYLK/GLUL/EPHB1	18	0.348297	1.05122
GO:0003697	single-stranded DNA binding	2/146	20/1927	0.454827	0.98384	0.932915	MCM8/MCM3	2	0.342154	1.31986
GO:0016746	acyltransferase activity	2/146	20/1927	0.454827	0.98384	0.932915	SAT1/AANAT	2	0.342154	1.31986
GO:0030554	adenyl nucleotide binding	18/146	227/1927	0.456511	0.98384	0.932915	XRCC6/CTPS2/STK10/ADCY9/ASS1/ASNS/TGFBR2/FGR/TOP2A/MCM8/MCM3/NADSYN1/GPHN/HSP90AA1/OLA1/MYLK/GLUL/EPHB1	18	0.340548	1.04659
GO:0016491	oxidoreductase activity	8/146	98/1927	0.468177	0.98384	0.932915	GAPDH/WWOX/HBZ/HBAD/HBA1/JMJD6/ACAD11/MSMO1	8	0.32959	1.07744
GO:0046872	metal ion binding	37/146	480/1927	0.483828	0.98384	0.932915	FBLN1/ING4/DMD/F10/CRBN/HBZ/HBAD/HBA1/ADCY9/NCS1/JMJD6/C1GALT1/TGFBR2/USP2/SNRPC/TOP2A/NT5C3B/RPS27A/PARP1/GATA4/PGRMC1/MSMO1/TLL1/MAEA/RAG1/RAG2/GPHN/TIMM9/PDE6C/IKZF5/ATF2/OLA1/ITGA6/RPL37A/MYLK/GLUL/ZIC1	37	0.315309	1.01739
GO:0099094	ligand-gated cation channel activity	2/146	23/1927	0.530076	0.98384	0.932915	SCNN1A/CHRNA1	2	0.275662	1.14771
GO:0004674	protein serine/threonine kinase activity	3/146	37/1927	0.54064	0.98384	0.932915	STK10/TGFBR2/MYLK	3	0.267092	1.07016
GO:0015081	sodium ion transmembrane transporter activity	1/146	10/1927	0.546071	0.98384	0.932915	SCNN1A	1	0.262751	1.31986
GO:0016763	pentosyltransferase activity	1/146	10/1927	0.546071	0.98384	0.932915	PARP1	1	0.262751	1.31986
GO:0016765	transferase activity, transferring alkyl or aryl (other than methyl) groups	1/146	10/1927	0.546071	0.98384	0.932915	DPH2	1	0.262751	1.31986
GO:0019843	rRNA binding	1/146	10/1927	0.546071	0.98384	0.932915	ERAL1	1	0.262751	1.31986
GO:0051087	chaperone binding	1/146	10/1927	0.546071	0.98384	0.932915	HSP90AA1	1	0.262751	1.31986
GO:0140677	molecular function activator activity	1/146	10/1927	0.546071	0.98384	0.932915	JMJD6	1	0.262751	1.31986
GO:0004866	endopeptidase inhibitor activity	2/146	24/1927	0.553561	0.98384	0.932915	GAPDH/SPINK7	2	0.256835	1.09989
GO:0005516	calmodulin binding	2/146	24/1927	0.553561	0.98384	0.932915	EPB41/MYLK	2	0.256835	1.09989
GO:0030414	peptidase inhibitor activity	2/146	25/1927	0.576213	0.98384	0.932915	GAPDH/SPINK7	2	0.239417	1.05589
GO:0001216	DNA-binding transcription activator activity	3/146	39/1927	0.57732	0.98384	0.932915	MAF/DLX5/SCX	3	0.238583	1.01528
GO:0001228	DNA-binding transcription activator activity, RNA polymerase II-specific	3/146	39/1927	0.57732	0.98384	0.932915	MAF/DLX5/SCX	3	0.238583	1.01528
GO:0003727	single-stranded RNA binding	1/146	11/1927	0.580643	0.98384	0.932915	JMJD6	1	0.236091	1.19988
GO:0004715	non-membrane spanning protein tyrosine kinase activity	1/146	11/1927	0.580643	0.98384	0.932915	FGR	1	0.236091	1.19988
GO:0016706	2-oxoglutarate-dependent dioxygenase activity	1/146	11/1927	0.580643	0.98384	0.932915	JMJD6	1	0.236091	1.19988
GO:0016779	nucleotidyltransferase activity	1/146	11/1927	0.580643	0.98384	0.932915	GPHN	1	0.236091	1.19988
GO:0016811	hydrolase activity, acting on carbon-nitrogen (but not peptide) bonds, in linear amides	1/146	11/1927	0.580643	0.98384	0.932915	NADSYN1	1	0.236091	1.19988
GO:0019888	protein phosphatase regulator activity	1/146	11/1927	0.580643	0.98384	0.932915	PHACTR4	1	0.236091	1.19988
GO:0140657	ATP-dependent activity	5/146	67/1927	0.58333	0.98384	0.932915	XRCC6/TOP2A/MCM8/MCM3/OLA1	5	0.234086	0.984972
GO:0030234	enzyme regulator activity	9/146	122/1927	0.587362	0.98384	0.932915	FBLN1/GAPDH/SPINK7/PHACTR4/THY1/RIC8A/CCND1/HSP90AA1/RABGAP1L	9	0.231094	0.973669
GO:0042802	identical protein binding	12/146	163/1927	0.590218	0.98384	0.932915	GAPDH/SAT1/CTPS2/MAF/STK10/AXIN1/PGRMC1/RAG1/GPHN/HSP90AA1/LDB1/MSTN	12	0.228988	0.971678
GO:0061135	endopeptidase regulator activity	2/146	26/1927	0.598022	0.98384	0.932915	GAPDH/SPINK7	2	0.223283	1.01528
GO:0016887	ATP hydrolysis activity	3/146	41/1927	0.612136	0.98384	0.932915	MCM8/MCM3/OLA1	3	0.213152	0.965753
GO:0005212	structural constituent of eye lens	1/146	12/1927	0.612598	0.98384	0.932915	CRYBA1	1	0.212825	1.09989
GO:0005496	steroid binding	1/146	12/1927	0.612598	0.98384	0.932915	PGRMC1	1	0.212825	1.09989
GO:0008194	UDP-glycosyltransferase activity	1/146	12/1927	0.612598	0.98384	0.932915	POMGNT2	1	0.212825	1.09989
GO:0008237	metallopeptidase activity	1/146	12/1927	0.612598	0.98384	0.932915	TLL1	1	0.212825	1.09989
GO:0017147	Wnt-protein binding	1/146	12/1927	0.612598	0.98384	0.932915	FZD6	1	0.212825	1.09989
GO:1902936	phosphatidylinositol bisphosphate binding	1/146	12/1927	0.612598	0.98384	0.932915	RAG2	1	0.212825	1.09989
GO:0016705	oxidoreductase activity, acting on paired donors, with incorporation or reduction of molecular oxygen	2/146	27/1927	0.618986	0.98384	0.932915	JMJD6/MSMO1	2	0.208319	0.977676
GO:0000049	tRNA binding	1/146	13/1927	0.642133	0.98384	0.932915	EIF2S3	1	0.192375	1.01528
GO:0003684	damaged DNA binding	1/146	13/1927	0.642133	0.98384	0.932915	XRCC6	1	0.192375	1.01528
GO:0016798	hydrolase activity, acting on glycosyl bonds	1/146	13/1927	0.642133	0.98384	0.932915	PGGHG	1	0.192375	1.01528
GO:0019903	protein phosphatase binding	1/146	13/1927	0.642133	0.98384	0.932915	PHACTR4	1	0.192375	1.01528
GO:0045296	cadherin binding	1/146	13/1927	0.642133	0.98384	0.932915	CTNNA2	1	0.192375	1.01528
GO:0004930	G protein-coupled receptor activity	3/146	43/1927	0.645002	0.98384	0.932915	LPAR6/FZD6/OPN1MSW	3	0.190439	0.920835
GO:0019199	transmembrane receptor protein kinase activity	3/146	43/1927	0.645002	0.98384	0.932915	TGFBR2/FGR/EPHB1	3	0.190439	0.920835
GO:0033218	amide binding	2/146	29/1927	0.658389	0.98384	0.932915	KPNA1/ITM2B	2	0.181518	0.91025
GO:0017111	nucleoside-triphosphatase activity	6/146	88/1927	0.669399	0.98384	0.932915	ARF5/EIF2S3/NKIRAS2/MCM8/MCM3/OLA1	6	0.174315	0.899907
GO:0005178	integrin binding	1/146	14/1927	0.669432	0.98384	0.932915	THY1	1	0.174294	0.942759
GO:0019208	phosphatase regulator activity	1/146	14/1927	0.669432	0.98384	0.932915	PHACTR4	1	0.174294	0.942759
GO:1901981	phosphatidylinositol phosphate binding	1/146	14/1927	0.669432	0.98384	0.932915	RAG2	1	0.174294	0.942759
GO:0003723	RNA binding	11/146	159/1927	0.675272	0.98384	0.932915	XRCC6/EIF2S3/RPL26L1/NUDT16L1/SRSF2/JMJD6/ERAL1/SNRPC/EIF1/EIF2S1/CWC22	11	0.170521	0.913113
GO:0051015	actin filament binding	3/146	45/1927	0.675875	0.98384	0.932915	DMD/CTNNA2/CTTN	3	0.170134	0.879909
GO:0000287	magnesium ion binding	2/146	30/1927	0.676845	0.98384	0.932915	TOP2A/NT5C3B	2	0.169511	0.879909
GO:0004518	nuclease activity	2/146	30/1927	0.676845	0.98384	0.932915	DNASE1/RAG1	2	0.169511	0.879909
GO:0005539	glycosaminoglycan binding	2/146	30/1927	0.676845	0.98384	0.932915	TGFBR2/MSTN	2	0.169511	0.879909
GO:0015276	ligand-gated ion channel activity	2/146	30/1927	0.676845	0.98384	0.932915	SCNN1A/CHRNA1	2	0.169511	0.879909
GO:0022834	ligand-gated channel activity	2/146	30/1927	0.676845	0.98384	0.932915	SCNN1A/CHRNA1	2	0.169511	0.879909
GO:0042803	protein homodimerization activity	6/146	89/1927	0.680314	0.98384	0.932915	STK10/AXIN1/PGRMC1/RAG1/LDB1/MSTN	6	0.16729	0.889795
GO:0005543	phospholipid binding	2/146	31/1927	0.694488	0.98384	0.932915	THY1/RAG2	2	0.158335	0.851525
GO:0004867	serine-type endopeptidase inhibitor activity	1/146	15/1927	0.694661	0.98384	0.932915	SPINK7	1	0.158227	0.879909
GO:0005231	excitatory extracellular ligand-gated ion channel activity	1/146	15/1927	0.694661	0.98384	0.932915	CHRNA1	1	0.158227	0.879909
GO:0016835	carbon-oxygen lyase activity	1/146	15/1927	0.694661	0.98384	0.932915	XRCC6	1	0.158227	0.879909
GO:0019902	phosphatase binding	1/146	15/1927	0.694661	0.98384	0.932915	PHACTR4	1	0.158227	0.879909
GO:0022848	acetylcholine-gated cation-selective channel activity	1/146	15/1927	0.694661	0.98384	0.932915	CHRNA1	1	0.158227	0.879909
GO:0070888	E-box binding	1/146	15/1927	0.694661	0.98384	0.932915	SCX	1	0.158227	0.879909
GO:0008289	lipid binding	5/146	76/1927	0.696355	0.98384	0.932915	THY1/PGRMC1/RAG2/RBP4/RBP4A	5	0.157169	0.868331
GO:0003924	GTPase activity	3/146	47/1927	0.704744	0.98384	0.932915	ARF5/EIF2S3/NKIRAS2	3	0.151969	0.842466
GO:0016462	pyrophosphatase activity	6/146	92/1927	0.711664	0.98384	0.932915	ARF5/EIF2S3/NKIRAS2/MCM8/MCM3/OLA1	6	0.147725	0.86078
GO:0004497	monooxygenase activity	1/146	16/1927	0.717976	0.98384	0.932915	MSMO1	1	0.14389	0.824914
GO:0005262	calcium channel activity	1/146	16/1927	0.717976	0.98384	0.932915	NCS1	1	0.14389	0.824914
GO:0051213	dioxygenase activity	1/146	16/1927	0.717976	0.98384	0.932915	JMJD6	1	0.14389	0.824914
GO:0016817	hydrolase activity, acting on acid anhydrides	6/146	94/1927	0.731381	0.98384	0.932915	ARF5/EIF2S3/NKIRAS2/MCM8/MCM3/OLA1	6	0.135856	0.842466
GO:0016818	hydrolase activity, acting on acid anhydrides, in phosphorus-containing anhydrides	6/146	94/1927	0.731381	0.98384	0.932915	ARF5/EIF2S3/NKIRAS2/MCM8/MCM3/OLA1	6	0.135856	0.842466
GO:0022836	gated channel activity	3/146	49/1927	0.731629	0.98384	0.932915	SCNN1A/NCS1/CHRNA1	3	0.135709	0.808079
GO:0004672	protein kinase activity	5/146	80/1927	0.739352	0.98384	0.932915	STK10/TGFBR2/FGR/MYLK/EPHB1	5	0.131149	0.824914
GO:0022843	voltage-gated cation channel activity	1/146	17/1927	0.739523	0.98384	0.932915	NCS1	1	0.131048	0.77639
GO:0030674	protein-macromolecule adaptor activity	1/146	17/1927	0.739523	0.98384	0.932915	STX10	1	0.131048	0.77639
GO:0005261	cation channel activity	3/146	50/1927	0.744339	0.98384	0.932915	SCNN1A/NCS1/CHRNA1	3	0.128229	0.791918
GO:0019901	protein kinase binding	3/146	50/1927	0.744339	0.98384	0.932915	FGR/THY1/CIR1	3	0.128229	0.791918
GO:0140640	catalytic activity, acting on a nucleic acid	5/146	83/1927	0.768597	0.98384	0.932915	XRCC6/DNASE1/TOP2A/MCM8/MCM3	5	0.114301	0.795098
GO:0042578	phosphoric ester hydrolase activity	2/146	36/1927	0.771152	0.98384	0.932915	UBLCP1/PDE6C	2	0.11286	0.733257
GO:0031072	heat shock protein binding	1/146	19/1927	0.777832	0.98384	0.932915	HSP90AA1	1	0.109114	0.694665
GO:0051082	unfolded protein binding	1/146	19/1927	0.777832	0.98384	0.932915	HSP90AA1	1	0.109114	0.694665
GO:0004714	transmembrane receptor protein tyrosine kinase activity	2/146	37/1927	0.784324	0.98384	0.932915	FGR/EPHB1	2	0.105504	0.713439
GO:0050839	cell adhesion molecule binding	2/146	37/1927	0.784324	0.98384	0.932915	THY1/CTNNA2	2	0.105504	0.713439
GO:0008092	cytoskeletal protein binding	8/146	131/1927	0.792925	0.98384	0.932915	GAPDH/DMD/DNASE1/PHACTR4/EPB41/MAEA/CTNNA2/CTTN	8	0.100768	0.806023
GO:0005244	voltage-gated ion channel activity	1/146	20/1927	0.794832	0.98384	0.932915	NCS1	1	0.0997245	0.659932
GO:0016810	hydrolase activity, acting on carbon-nitrogen (but not peptide) bonds	1/146	20/1927	0.794832	0.98384	0.932915	NADSYN1	1	0.0997245	0.659932
GO:0016853	isomerase activity	1/146	20/1927	0.794832	0.98384	0.932915	TOP2A	1	0.0997245	0.659932
GO:0022832	voltage-gated channel activity	1/146	20/1927	0.794832	0.98384	0.932915	NCS1	1	0.0997245	0.659932
GO:0030246	carbohydrate binding	1/146	20/1927	0.794832	0.98384	0.932915	SPINK7	1	0.0997245	0.659932
GO:0099529	neurotransmitter receptor activity involved in regulation of postsynaptic membrane potential	1/146	20/1927	0.794832	0.98384	0.932915	CHRNA1	1	0.0997245	0.659932
GO:1904315	transmitter-gated ion channel activity involved in regulation of postsynaptic membrane potential	1/146	20/1927	0.794832	0.98384	0.932915	CHRNA1	1	0.0997245	0.659932
GO:0004713	protein tyrosine kinase activity	2/146	38/1927	0.796831	0.98384	0.932915	FGR/EPHB1	2	0.0986338	0.694665
GO:0019900	kinase binding	3/146	55/1927	0.800876	0.98384	0.932915	FGR/THY1/CIR1	3	0.0964348	0.719925
GO:0001227	DNA-binding transcription repressor activity, RNA polymerase II-specific	1/146	21/1927	0.81054	0.98384	0.932915	IKZF5	1	0.0912256	0.628506
GO:0022824	transmitter-gated ion channel activity	1/146	21/1927	0.81054	0.98384	0.932915	CHRNA1	1	0.0912256	0.628506
GO:0022835	transmitter-gated channel activity	1/146	21/1927	0.81054	0.98384	0.932915	CHRNA1	1	0.0912256	0.628506
GO:0031625	ubiquitin protein ligase binding	1/146	21/1927	0.81054	0.98384	0.932915	RPS27A	1	0.0912256	0.628506
GO:0016773	phosphotransferase activity, alcohol group as acceptor	5/146	88/1927	0.811762	0.98384	0.932915	STK10/TGFBR2/FGR/MYLK/EPHB1	5	0.0905714	0.749922
GO:0016788	hydrolase activity, acting on ester bonds	5/146	88/1927	0.811762	0.98384	0.932915	UBLCP1/DNASE1/RAG1/PDE6C/HIBCH	5	0.0905714	0.749922
GO:0140297	DNA-binding transcription factor binding	2/146	40/1927	0.819945	0.98384	0.932915	SCX/HSP90AA1	2	0.0862152	0.659932
GO:0001217	DNA-binding transcription repressor activity	1/146	22/1927	0.825053	0.98384	0.932915	IKZF5	1	0.0835183	0.599938
GO:0005230	extracellular ligand-gated ion channel activity	1/146	22/1927	0.825053	0.98384	0.932915	CHRNA1	1	0.0835183	0.599938
GO:0015085	calcium ion transmembrane transporter activity	1/146	22/1927	0.825053	0.98384	0.932915	NCS1	1	0.0835183	0.599938
GO:0060090	molecular adaptor activity	1/146	22/1927	0.825053	0.98384	0.932915	STX10	1	0.0835183	0.599938
GO:0004888	transmembrane signaling receptor activity	7/146	122/1927	0.833806	0.98384	0.932915	LPAR6/TGFBR2/FZD6/FGR/OPN1MSW/CHRNA1/EPHB1	7	0.0789349	0.757298
GO:0043565	sequence-specific DNA binding	14/146	227/1927	0.838442	0.98384	0.932915	XRCC6/TEF/RB1/MAF/DLX5/SCX/ETS1/REL/GATA4/RAG1/RAG2/IKZF5/HMX3/ATF2	14	0.076527	0.814012
GO:0003713	transcription coactivator activity	1/146	23/1927	0.838461	0.98384	0.932915	ING4	1	0.0765173	0.573853
GO:0004721	phosphoprotein phosphatase activity	1/146	23/1927	0.838461	0.98384	0.932915	UBLCP1	1	0.0765173	0.573853
GO:0008201	heparin binding	1/146	23/1927	0.838461	0.98384	0.932915	MSTN	1	0.0765173	0.573853
GO:0098960	postsynaptic neurotransmitter receptor activity	1/146	23/1927	0.838461	0.98384	0.932915	CHRNA1	1	0.0765173	0.573853
GO:0005216	ion channel activity	3/146	60/1927	0.846633	0.98384	0.932915	SCNN1A/NCS1/CHRNA1	3	0.072305	0.659932
GO:0044389	ubiquitin-like protein ligase binding	1/146	24/1927	0.850848	0.98384	0.932915	RPS27A	1	0.0701482	0.549943
GO:0061629	RNA polymerase II-specific DNA-binding transcription factor binding	1/146	24/1927	0.850848	0.98384	0.932915	HSP90AA1	1	0.0701482	0.549943
GO:0030594	neurotransmitter receptor activity	1/146	25/1927	0.862291	0.98384	0.932915	CHRNA1	1	0.0643463	0.527945
GO:0046873	metal ion transmembrane transporter activity	2/146	46/1927	0.875849	0.98384	0.932915	SCNN1A/NCS1	2	0.0575707	0.573853
GO:0140110	transcription regulator activity	15/146	253/1927	0.885664	0.98384	0.932915	TEF/ING4/MAF/PRRX2/DLX5/SCX/ETS1/REL/GATA4/CCND1/LDB1/IKZF5/HMX3/ATF2/CIR1	15	0.052731	0.782527
GO:0008017	microtubule binding	1/146	28/1927	0.891645	0.98384	0.932915	GAPDH	1	0.0498079	0.47138
GO:0016301	kinase activity	5/146	101/1927	0.894587	0.98384	0.932915	STK10/TGFBR2/FGR/MYLK/EPHB1	5	0.0483775	0.653398
GO:0015267	channel activity	3/146	67/1927	0.895329	0.98384	0.932915	SCNN1A/NCS1/CHRNA1	3	0.0480174	0.590983
GO:0022803	passive transmembrane transporter activity	3/146	67/1927	0.895329	0.98384	0.932915	SCNN1A/NCS1/CHRNA1	3	0.0480174	0.590983
GO:0016772	transferase activity, transferring phosphorus-containing groups	6/146	118/1927	0.897514	0.98384	0.932915	STK10/TGFBR2/FGR/GPHN/MYLK/EPHB1	6	0.0469587	0.671117
GO:0000981	DNA-binding transcription factor activity, RNA polymerase II-specific	11/146	197/1927	0.899926	0.98384	0.932915	TEF/MAF/PRRX2/DLX5/SCX/ETS1/REL/GATA4/IKZF5/HMX3/ATF2	11	0.045793	0.736979
GO:0016791	phosphatase activity	1/146	30/1927	0.90767	0.98384	0.932915	UBLCP1	1	0.042072	0.439954
GO:0019887	protein kinase regulator activity	1/146	30/1927	0.90767	0.98384	0.932915	CCND1	1	0.042072	0.439954
GO:0019899	enzyme binding	7/146	137/1927	0.909379	0.98384	0.932915	RPS19BP1/FGR/PHACTR4/THY1/RPS27A/UVSSA/CIR1	7	0.0412551	0.674383
GO:0008134	transcription factor binding	2/146	53/1927	0.920764	0.98384	0.932915	SCX/HSP90AA1	2	0.0358517	0.498062
GO:0005179	hormone activity	1/146	32/1927	0.921339	0.98384	0.932915	MLN	1	0.0355807	0.412457
GO:0106310	protein serine kinase activity	1/146	33/1927	0.927399	0.98384	0.932915	STK10	1	0.0327333	0.399958
GO:0022890	inorganic cation transmembrane transporter activity	3/146	74/1927	0.929756	0.98384	0.932915	SCNN1A/NCS1/CHRNA1	3	0.031631	0.53508
GO:0003700	DNA-binding transcription factor activity	11/146	207/1927	0.930905	0.98384	0.932915	TEF/MAF/PRRX2/DLX5/SCX/ETS1/REL/GATA4/IKZF5/HMX3/ATF2	11	0.0310947	0.701376
GO:0019207	kinase regulator activity	1/146	34/1927	0.932996	0.98384	0.932915	CCND1	1	0.0301204	0.388195
GO:1901681	sulfur compound binding	1/146	34/1927	0.932996	0.98384	0.932915	MSTN	1	0.0301204	0.388195
GO:0000977	RNA polymerase II transcription regulatory region sequence-specific DNA binding	10/146	194/1927	0.937819	0.98384	0.932915	TEF/RB1/MAF/DLX5/SCX/REL/GATA4/IKZF5/HMX3/ATF2	10	0.027881	0.680342
GO:0038023	signaling receptor activity	7/146	150/1927	0.949112	0.98384	0.932915	LPAR6/TGFBR2/FZD6/FGR/OPN1MSW/CHRNA1/EPHB1	7	0.0226826	0.615936
GO:0060089	molecular transducer activity	7/146	150/1927	0.949112	0.98384	0.932915	LPAR6/TGFBR2/FZD6/FGR/OPN1MSW/CHRNA1/EPHB1	7	0.0226826	0.615936
GO:0008324	cation transmembrane transporter activity	3/146	80/1927	0.95068	0.98384	0.932915	SCNN1A/NCS1/CHRNA1	3	0.0219655	0.494949
GO:0015631	tubulin binding	1/146	38/1927	0.951409	0.98384	0.932915	GAPDH	1	0.0216328	0.347332
GO:0005509	calcium ion binding	4/146	101/1927	0.956781	0.98384	0.932915	FBLN1/F10/NCS1/TLL1	4	0.0191873	0.522718
GO:0046983	protein dimerization activity	7/146	154/1927	0.957762	0.98384	0.932915	STK10/AXIN1/SCX/PGRMC1/RAG1/LDB1/MSTN	7	0.0187423	0.599938
GO:0022857	transmembrane transporter activity	5/146	120/1927	0.958948	0.98384	0.932915	SCNN1A/NCS1/RBP4/RBP4A/CHRNA1	5	0.0182048	0.549943
GO:0000978	RNA polymerase II cis-regulatory region sequence-specific DNA binding	8/146	172/1927	0.960129	0.98384	0.932915	TEF/MAF/DLX5/SCX/REL/GATA4/IKZF5/ATF2	8	0.0176705	0.61389
GO:0015318	inorganic molecular entity transmembrane transporter activity	3/146	86/1927	0.965707	0.98384	0.932915	SCNN1A/NCS1/CHRNA1	3	0.0151548	0.460417
GO:0000987	cis-regulatory region sequence-specific DNA binding	8/146	176/1927	0.966822	0.98384	0.932915	TEF/MAF/DLX5/SCX/REL/GATA4/IKZF5/ATF2	8	0.0146535	0.599938
GO:0000976	transcription cis-regulatory region binding	10/146	210/1927	0.96817	0.98384	0.932915	TEF/RB1/MAF/DLX5/SCX/REL/GATA4/IKZF5/HMX3/ATF2	10	0.0140485	0.628506
GO:0001067	transcription regulatory region nucleic acid binding	10/146	210/1927	0.96817	0.98384	0.932915	TEF/RB1/MAF/DLX5/SCX/REL/GATA4/IKZF5/HMX3/ATF2	10	0.0140485	0.628506
GO:1990837	sequence-specific double-stranded DNA binding	10/146	213/1927	0.9721	0.98384	0.932915	TEF/RB1/MAF/DLX5/SCX/REL/GATA4/IKZF5/HMX3/ATF2	10	0.0122893	0.619654
GO:0003677	DNA binding	20/146	371/1927	0.973658	0.98384	0.932915	XRCC6/TEF/RB1/MAF/PRRX2/DLX5/SCX/ETS1/TOP2A/REL/MCM8/PARP1/MCM3/GATA4/RAG1/RAG2/IKZF5/HMX3/ATF2/ZIC1	20	0.0115936	0.711516
GO:0003690	double-stranded DNA binding	11/146	231/1927	0.97407	0.98384	0.932915	XRCC6/TEF/RB1/MAF/DLX5/SCX/REL/GATA4/IKZF5/HMX3/ATF2	11	0.0114096	0.628506
GO:0005215	transporter activity	5/146	129/1927	0.974608	0.98384	0.932915	SCNN1A/NCS1/RBP4/RBP4A/CHRNA1	5	0.0111698	0.511575
GO:0003729	mRNA binding	1/146	48/1927	0.978306	0.98384	0.932915	SNRPC	1	0.00952534	0.274971
GO:0003682	chromatin binding	2/146	75/1927	0.982173	0.98384	0.932915	MCM3/RAG2	2	0.00781195	0.351963
GO:0015075	ion transmembrane transporter activity	3/146	98/1927	0.98384	0.98384	0.932915	SCNN1A/NCS1/CHRNA1	3	0.00707534	0.40404

## Sheet: KEGG
ID	Description	GeneRatio	BgRatio	pvalue	p.adjust	qvalue	geneID	Count	Enrichment.Score	Fold.Enrichment
gga04120	Ubiquitin mediated proteolysis	18/407	135/5904	0.00494581	0.272084	0.258865	RBX1/CDC16/CUL4A/UBE2D2/MGRN1/UBE2O/UBR5/CBL/UBE4A/RPS27A/KLHL9/UBE2A/ANAPC10/UBOX5/TRAF6/BTRC/RFWD2/ANAPC13	18	2.30576	1.93415
gga04110	Cell cycle	19/407	146/5904	0.00514839	0.272084	0.258865	EP300/RBX1/SMC1B/CDKN1B/CDC16/RB1/MAD1L1/CREBBP/ABL1/E2F2/GADD45B/MAU2/MAD2L1BP/MCM3/ANAPC10/CCND1/PPP2R5C/BUB3/ANAPC13	19	2.28833	1.88779
gga00512	Mucin type O-glycan biosynthesis	7/407	32/5904	0.00523238	0.272084	0.258865	ST6GALNAC1/ST6GALNAC2/C1GALT1/GALNT15/B3GNT3/GALNT18/ST6GALNAC3	7	2.2813	3.17322
gga04130	SNARE interactions in vesicular transport	6/407	29/5904	0.0126244	0.472011	0.449079	VAMP1/BNIP1/STX8/BET1L/VTI1B/STX10	6	1.89879	3.00127
gga04382	Cornified envelope formation	16/407	131/5904	0.0174549	0.472011	0.449079	CLDN25/JUP/KRT40/KRT23/KRT13/KRT17/KRT9/KRT14/KRT24/KRT10/OCLN/PPP2R5C/ITGA6/CLDN15/COL4A4/COL4A3	16	1.75808	1.77174
gga00515	Mannose type O-glycan biosynthesis	5/407	23/5904	0.0181543	0.472011	0.449079	POMT1/MGAT5B/POMGNT2/ST3GAL3/B4GALT2	5	1.74102	3.15351
gga04371	Apelin signaling pathway	15/407	124/5904	0.0226937	0.484089	0.460571	ADCY9/SPHK1/PIK3R4/SLC9A1/CTGFL/ITPR3/GNG7/MEF2B/RYR2/ADCY6/APELA/CCND1/SLC8A3/MYLK/GNB4	15	1.64409	1.75478
gga03083	Polycomb repressive complex	10/407	72/5904	0.0248251	0.484089	0.460571	L3MBTL2/EP300/CBX7/CBX6/RBBP7/UBE2D2/USP7/CREBBP/AUTS2/L3MBTL4	10	1.60511	2.01474
gga04512	ECM-receptor interaction	11/407	84/5904	0.0283788	0.489889	0.466089	SV2B/LAMC3/VTN/COL6A6/LAMA1/SDC1/ITGA6/TNR/TNN/COL4A4/COL4A3	11	1.54701	1.89961
gga00220	Arginine biosynthesis	4/407	18/5904	0.0314295	0.489889	0.466089	ASS1/ARG2/GOT1/GLUL	4	1.50266	3.22359
gga00410	beta-Alanine metabolism	5/407	27/5904	0.0347634	0.489889	0.466089	ABAT/GADL1/HIBCH/ALDH9A1/EHHADH	5	1.45888	2.68632
gga04010	MAPK signaling pathway	26/407	264/5904	0.0397958	0.489889	0.466089	ATF4/CACNA1I/TAB1/PDGFB/CD14/DUSP1/TAOK1/TGFBR2/MAP3K6/GADD45B/SOS1/MAP4K3/RASGRP3/MAP3K5/NR4A1/FGF19/FGF4/FGF3/TRAF6/PPP3CB/FGF8/ATF2/MAP3K20/CACNA1E/ARTN/MAP3K13	26	1.40016	1.42864
gga04068	FoxO signaling pathway	14/407	123/5904	0.0426658	0.489889	0.466089	EP300/CDKN1B/IRS2/USP7/CREBBP/TGFBR2/GADD45B/HOMER3/SOS1/FBXO25/CCND1/RAG1/RAG2/PIK3CA	14	1.36992	1.65111
gga04114	Oocyte meiosis	12/407	101/5904	0.0439644	0.489889	0.466089	RBX1/SMC1B/CDC16/MAD1L1/ADCY9/ITPR3/ADCY6/ANAPC10/PPP2R5C/PPP3CB/BTRC/ANAPC13	12	1.3569	1.7235
gga01230	Biosynthesis of amino acids	8/407	59/5904	0.0478749	0.497899	0.473709	ACO2/GAPDH/ASS1/ALDOC/ASNS/ARG2/GOT1/GLUL	8	1.31989	1.96693
gga03013	Nucleocytoplasmic transport	11/407	93/5904	0.0538147	0.524693	0.499202	RANGAP1/NUP50/KPNA1/UPF3A/NUP188/NUP214/SRRM1/XPO1/XPO5/UPF3B/IPO13	11	1.2691	1.71578
gga00601	Glycosphingolipid biosynthesis - lacto and neolacto series	4/407	23/5904	0.0694732	0.627772	0.597273	GCNT2/B3GNT3/ST3GAL3/B4GALT2	4	1.15818	2.52281
gga00514	Other types of O-glycan biosynthesis	6/407	43/5904	0.0724352	0.627772	0.597273	POMT1/C1GALT1/GALNT15/GALNT18/ST3GAL3/B4GALT2	6	1.14005	2.02411
gga00280	Valine, leucine and isoleucine degradation	6/407	44/5904	0.0792486	0.632963	0.602212	ABAT/HIBADH/ACADSB/HIBCH/ALDH9A1/EHHADH	6	1.10101	1.97811
gga00250	Alanine, aspartate and glutamate metabolism	5/407	34/5904	0.0811491	0.632963	0.602212	ABAT/ASS1/ASNS/GOT1/GLUL	5	1.09072	2.13326
gga00190	Oxidative phosphorylation	12/407	115/5904	0.0969209	0.678148	0.645202	ATP5J/NDUFA2/ATP6V0E1/ATP6V1C1/ATP5L/NDUFA13/NDUFA1/ATP6V1D/COX15/ATP6V0E2/ATP5G3/ATP6V0B	12	1.01358	1.51368
gga04914	Progesterone-mediated oocyte maturation	9/407	80/5904	0.0978219	0.678148	0.645202	CDC16/STK10/MAD1L1/ADCY9/ADCY6/ANAPC10/HSP90AA1/ANAPC13/PIK3CA	9	1.00956	1.63194
gga00563	Glycosylphosphatidylinositol (GPI)-anchor biosynthesis	4/407	26/5904	0.0999834	0.678148	0.645202	PIGS/PIGH/PGAP1/PIGK	4	1.00007	2.23171
gga04310	Wnt signaling pathway	15/407	154/5904	0.108717	0.706661	0.672329	EP300/RBX1/CBY1/WNT7B/AXIN1/CREBBP/FZD6/WNT1/CTBP1/CCND1/PPP3CB/BTRC/CTBP2/CACYBP/TBL1XR1	15	0.963702	1.41294
gga03420	Nucleotide excision repair	6/407	49/5904	0.118436	0.737652	0.701814	RBX1/CUL4A/XPC/GTF2H5/UVSSA/ERCC6	6	0.926517	1.77626
gga00100	Steroid biosynthesis	3/407	18/5904	0.122942	0.737652	0.701814	FDFT1/MSMO1/DHCR7	3	0.9103	2.41769
gga00510	N-Glycan biosynthesis	6/407	52/5904	0.145811	0.798778	0.759971	MGAT3/DOLK/DOLPP1/MGAT5B/STT3B/B4GALT2	6	0.83621	1.67379
gga03250	Viral life cycle - HIV-1	6/407	52/5904	0.145811	0.798778	0.759971	EP300/CD4/CREBBP/MAP1S/XPO1/CCNT1	6	0.83621	1.67379
gga00640	Propanoate metabolism	4/407	30/5904	0.148491	0.798778	0.759971	SUCLA2/ABAT/HIBCH/EHHADH	4	0.8283	1.93415
gga04520	Adherens junction	9/407	91/5904	0.173578	0.902607	0.858756	EP300/CREBBP/TGFBR2/PTPRM/WASF2/NECTIN1/CTNNA2/SORBS1/PTPRF	9	0.760504	1.43467
gga03272	Virion - Hepatitis viruses	5/407	45/5904	0.195786	0.965145	0.918255	LAMP1/CLDN25/OCLN/SLC10A1/CLDN15	5	0.708217	1.61179
gga03450	Non-homologous end-joining	2/407	12/5904	0.198478	0.965145	0.918255	XRCC6/POLL	2	0.702289	2.41769
gga00071	Fatty acid degradation	4/407	34/5904	0.204165	0.965145	0.918255	ECI1/ACADSB/ALDH9A1/EHHADH	4	0.690018	1.70661
gga00604	Glycosphingolipid biosynthesis - ganglio series	2/407	13/5904	0.22449	0.999007	0.950472	ST6GALNAC5/ST6GALNAC3	2	0.648804	2.23171
gga00240	Pyrimidine metabolism	6/407	60/5904	0.230574	0.999007	0.950472	CTPS2/UCK1/ENTPD3/NT5C3B/ENTPD1/UCK2	6	0.637189	1.45061
gga04340	Hedgehog signaling pathway	5/407	48/5904	0.233784	0.999007	0.950472	MGRN1/DISP1/HHIP/CCND1/BTRC	5	0.631185	1.51106
gga03273	Virion - Lassa virus and SFTS virus	2/407	14/5904	0.250732	0.999007	0.950472	LAMP1/PCDH20	2	0.60079	2.07231
gga04977	Vitamin digestion and absorption	3/407	26/5904	0.265013	0.999007	0.950472	SLC46A1/BTD/SLC19A3	3	0.576733	1.67379
gga00533	Glycosaminoglycan biosynthesis - keratan sulfate	2/407	15/5904	0.27705	0.999007	0.950472	ST3GAL3/B4GALT2	2	0.557442	1.93415
gga05100	Bacterial invasion of epithelial cells	7/407	77/5904	0.279376	0.999007	0.950472	SEPTIN9/WASF2/CBL/SEPTIN6/CTNNA2/CTTN/PIK3CA	7	0.55381	1.31874
gga00020	Citrate cycle (TCA cycle)	3/407	27/5904	0.284224	0.999007	0.950472	ACO2/SUCLA2/ACLY	3	0.54634	1.61179
gga00860	Porphyrin metabolism	3/407	27/5904	0.284224	0.999007	0.950472	HMOX2/COX15/UROS	3	0.54634	1.61179
gga04916	Melanogenesis	8/407	91/5904	0.28965	0.999007	0.950472	EP300/WNT7B/CREBBP/ADCY9/EDN1/FZD6/WNT1/ADCY6	8	0.538126	1.27527
gga04621	NOD-like receptor signaling pathway	11/407	131/5904	0.291972	0.999007	0.950472	TAB1/NOD1/NLRX1/ITPR3/DEFB4A/CTSB/FADD/TRAF6/HSP90AA1/RNASEL/MFN1	11	0.534659	1.21807
gga03410	Base excision repair	4/407	40/5904	0.29631	0.999007	0.950472	MPG/PARP1/NEIL2/POLL	4	0.528254	1.45061
gga02010	ABC transporters	4/407	41/5904	0.312235	0.999007	0.950472	ABCG4/ABCC10/AvBD14/ABCC2	4	0.505518	1.41523
gga04218	Cellular senescence	12/407	148/5904	0.321746	0.999007	0.950472	RB1/TGFBR2/E2F2/ETS1/ITPR3/GADD45B/GATA4/SLC25A5/CCND1/PPP3CB/BTRC/PIK3CA	12	0.492487	1.17617
gga00330	Arginine and proline metabolism	4/407	42/5904	0.328237	0.999007	0.950472	SAT1/ARG2/GOT1/ALDH9A1	4	0.483813	1.38154
gga04510	Focal adhesion	15/407	192/5904	0.344716	0.999007	0.950472	PDGFB/LAMC3/RAPGEF1/VTN/COL6A6/LAMA1/SOS1/CCND1/ITGA6/MYLK/TNR/TNN/COL4A4/COL4A3/PIK3CA	15	0.462539	1.13329
gga05164	Influenza A	11/407	138/5904	0.353212	0.999007	0.950472	EP300/KPNA1/CREBBP/NLRX1/XPO1/IFNGR1/SLC25A5/FADD/EIF2S1/RNASEL/PIK3CA	11	0.451965	1.15629
gga04330	Notch signaling pathway	5/407	58/5904	0.370665	0.999007	0.950472	EP300/CREBBP/CTBP1/CTBP2/CIR1	5	0.431019	1.25053
gga04140	Autophagy - animal	12/407	154/5904	0.372567	0.999007	0.950472	LAMP1/IRS2/TAX1BP1/PIK3R4/RB1CC1/RAB42/RPS27A/CTSB/ATG101/TRAF6/EIF2S1/PIK3CA	12	0.428795	1.13035
gga00340	Histidine metabolism	2/407	20/5904	0.405651	0.999007	0.950472	UROC1/ALDH9A1	2	0.391848	1.45061
gga04261	Adrenergic signaling in cardiomyocytes	10/407	131/5904	0.416658	0.999007	0.950472	ATF4/ADCY9/SLC9A1/RYR2/ADCY6/AGTR2/SLC8A3/PPP2R5C/ATF2/RAPGEF4	10	0.38022	1.10734
gga04137	Mitophagy - animal	7/407	90/5904	0.427763	0.999007	0.950472	ATF4/TAX1BP1/NLRX1/RPS27A/CITED2/EIF2S1/MFN1	7	0.368796	1.12826
gga04981	Folate transport and metabolism	2/407	21/5904	0.430164	0.999007	0.950472	SLC46A1/ABCC2	2	0.366366	1.38154
gga05168	Herpes simplex virus 1 infection	11/407	147/5904	0.43433	0.999007	0.950472	TAB1/SRSF2/SRSF4/NECTIN1/IFNGR1/FADD/TRAF6/SRSF5/EIF2S1/RNASEL/PIK3CA	11	0.36218	1.08549
gga00051	Fructose and mannose metabolism	3/407	35/5904	0.437714	0.999007	0.950472	PMM1/PMM2/ALDOC	3	0.35881	1.24338
gga04350	TGF-beta signaling pathway	8/407	106/5904	0.448889	0.999007	0.950472	EP300/RBX1/CREBBP/TGFBR2/ID3/LTBP1/ACVR1B/SMAD1	8	0.347861	1.0948
gga04020	Calcium signaling pathway	17/407	235/5904	0.45482	0.999007	0.950472	CACNA1I/PDGFB/ADCY9/SPHK1/ITPR3/RYR2/SLC25A5/HTR7L/FGF19/FGF4/FGF3/SLC8A3/PPP3CB/PLCE1/FGF8/MYLK/CACNA1E	17	0.342161	1.04938
gga03050	Proteasome	3/407	36/5904	0.456232	0.999007	0.950472	SHFM1/PSMD13/PSMA3	3	0.340814	1.20885
gga04012	ErbB signaling pathway	6/407	79/5904	0.464974	0.999007	0.950472	CDKN1B/ABL1/CBL/SOS1/NRG3/PIK3CA	6	0.332572	1.10173
gga04270	Vascular smooth muscle contraction	9/407	122/5904	0.467033	0.999007	0.950472	CNP1/ADCY9/PROCA1/EDN1/EDN2/ITPR3/ADCY6/MYLK/KCNMB2	9	0.330652	1.07013
gga04910	Insulin signaling pathway	9/407	122/5904	0.467033	0.999007	0.950472	PPP1R3A/IRS2/RAPGEF1/FLOT2/CBL/SOS1/SORBS1/PTPRF/PIK3CA	9	0.330652	1.07013
gga00970	Aminoacyl-tRNA biosynthesis	5/407	65/5904	0.467958	0.999007	0.950472	HARS2/HARS1/FARS2/PSTK/DARS2	5	0.329793	1.11586
gga00380	Tryptophan metabolism	3/407	37/5904	0.47449	0.999007	0.950472	AANAT/ALDH9A1/EHHADH	3	0.323773	1.17617
gga03022	Basal transcription factors	3/407	37/5904	0.47449	0.999007	0.950472	TAF12/TAF11/GTF2H5	3	0.323773	1.17617
gga04146	Peroxisome	6/407	80/5904	0.477309	0.999007	0.950472	CRAT/PIPOX/HACL1/PEX13/PEX7/EHHADH	6	0.321201	1.08796
gga00650	Butanoate metabolism	2/407	23/5904	0.477511	0.999007	0.950472	ABAT/EHHADH	2	0.321017	1.2614
gga00760	Nicotinate and nicotinamide metabolism	3/407	38/5904	0.492463	0.999007	0.950472	SARM1/SIRT3/NADSYN1	3	0.307627	1.14522
gga03440	Homologous recombination	3/407	38/5904	0.492463	0.999007	0.950472	SHFM1/BABAM1/RAD51B	3	0.307627	1.14522
gga04210	Apoptosis	9/407	125/5904	0.496764	0.999007	0.950472	ATF4/ITPR3/GADD45B/PARP1/MAP3K5/CTSB/FADD/EIF2S1/PIK3CA	9	0.30385	1.04444
gga04514	Cell adhesion molecules	10/407	140/5904	0.501659	0.999007	0.950472	CD4/JAM2/PTPRM/NECTIN1/CLDN25/OCLN/SDC1/ITGA6/PTPRF/CLDN15	10	0.299592	1.03615
gga03018	RNA degradation	5/407	68/5904	0.508351	0.999007	0.950472	LSM8/TOB2/LSM3/EXOSC2/PNPT1	5	0.293836	1.06663
gga04115	p53 signaling pathway	5/407	69/5904	0.521545	0.999007	0.950472	SESN2/GADD45B/CCND1/RFWD2/ZMAT3	5	0.282708	1.05117
gga03020	RNA polymerase	2/407	25/5904	0.522383	0.999007	0.950472	POLR3H/POLR1C	2	0.282011	1.16049
gga01232	Nucleotide metabolism	6/407	84/5904	0.525719	0.999007	0.950472	CTPS2/UCK1/ENTPD3/NT5C3B/ENTPD1/UCK2	6	0.279247	1.03615
gga04150	mTOR signaling pathway	10/407	144/5904	0.538457	0.999007	0.950472	WNT7B/NPRL3/ATP6V1C1/FZD6/SESN2/SOS1/WNT1/PRR5L/ATP6V1D/PIK3CA	10	0.268849	1.00737
gga01210	2-Oxocarboxylic acid metabolism	2/407	26/5904	0.543831	0.999007	0.950472	ACO2/GOT1	2	0.264536	1.11586
gga05132	Salmonella infection	16/407	233/5904	0.545236	0.999007	0.950472	TAB1/GAPDH/KPNA1/CD14/NOD1/TLR5/SNX9/RHOB/FADD/TRAF6/DYNC1H1/HSP90AA1/ACTR10/ACTR10L/DYNC1I2/PIK3CA	16	0.263415	0.99613
gga00310	Lysine degradation	4/407	56/5904	0.54581	0.999007	0.950472	PIPOX/KMT2A/ALDH9A1/EHHADH	4	0.262958	1.03615
gga03040	Spliceosome	11/407	162/5904	0.566761	0.999007	0.950472	LSM8/PHF5A/SNU13/LSM3/ZMAT2/SRSF2/SYF2/SRSF4/SNRPC/DDX23/SRSF5	11	0.2466	0.984985
gga04620	Toll-like receptor signaling pathway	6/407	88/5904	0.572233	0.999007	0.950472	TAB1/CD14/TLR5/FADD/TRAF6/PIK3CA	6	0.242427	0.989055
gga04136	Autophagy - other	2/407	28/5904	0.584681	0.999007	0.950472	PIK3R4/ATG101	2	0.233081	1.03615
gga00513	Various types of N-glycan biosynthesis	3/407	44/5904	0.593226	0.999007	0.950472	STT3B/ST3GAL3/B4GALT2	3	0.22678	0.989055
gga03015	mRNA surveillance pathway	5/407	75/5904	0.597184	0.999007	0.950472	UPF3A/SRRM1/PAPOLG/UPF3B/PPP2R5C	5	0.223892	0.967076
gga00591	Linoleic acid metabolism	2/407	29/5904	0.60407	0.999007	0.950472	PROCA1/CYP2C18	2	0.218913	1.00042
gga00360	Phenylalanine metabolism	1/407	13/5904	0.605264	0.999007	0.950472	GOT1	1	0.218055	1.11586
gga00430	Taurine and hypotaurine metabolism	1/407	14/5904	0.632536	0.999007	0.950472	GADL1	1	0.198915	1.03615
gga03030	DNA replication	2/407	31/5904	0.640776	0.999007	0.950472	POLA1/MCM3	2	0.193293	0.93588
gga04145	Phagosome	9/407	142/5904	0.65299	0.999007	0.950472	LAMP1/CD14/ATP6V0E1/ATP6V1C1/ATP6V1D/DYNC1H1/ATP6V0E2/DYNC1I2/ATP6V0B	9	0.185093	0.919403
gga00053	Ascorbate and aldarate metabolism	1/407	15/5904	0.657928	0.999007	0.950472	ALDH9A1	1	0.181822	0.967076
gga00450	Selenocompound metabolism	1/407	15/5904	0.657928	0.999007	0.950472	PSTK	1	0.181822	0.967076
gga04980	Cobalamin transport and metabolism	1/407	15/5904	0.657928	0.999007	0.950472	MMAA	1	0.181822	0.967076
gga04530	Tight junction	10/407	158/5904	0.657991	0.999007	0.950472	JAM2/CLDN25/OCLN/TJAP1/MAP3K5/GATA4/CTTN/CCND1/MPP5/CLDN15	10	0.18178	0.91811
gga00630	Glyoxylate and dicarboxylate metabolism	2/407	32/5904	0.658102	0.999007	0.950472	ACO2/GLUL	2	0.181707	0.906634
gga01240	Biosynthesis of cofactors	8/407	129/5904	0.674026	0.999007	0.950472	PMM1/CTPS2/PMM2/NADSYN1/RDH11/GPHN/COX15/UROS	8	0.171323	0.899606
gga03082	ATP-dependent chromatin remodeling	6/407	98/5904	0.677589	0.999007	0.950472	CHD4/RBBP7/SMARCE1/GATAD2A/PHF10/DMAP1	6	0.169033	0.888131
gga00590	Arachidonic acid metabolism	3/407	50/5904	0.680116	0.999007	0.950472	PTGES/PROCA1/CYP2C18	3	0.167417	0.870369
gga00770	Pantothenate and CoA biosynthesis	1/407	16/5904	0.681569	0.999007	0.950472	GADL1	1	0.16649	0.906634
gga01200	Carbon metabolism	6/407	99/5904	0.687152	0.999007	0.950472	ACO2/GAPDH/SUCLA2/ALDOC/GOT1/HIBCH	6	0.162947	0.87916
gga04216	Ferroptosis	2/407	34/5904	0.69074	0.999007	0.950472	SAT1/SLC40A1	2	0.160685	0.853303
gga04081	Hormone signaling	13/407	209/5904	0.692456	0.999007	0.950472	CNP1/IRS2/ADCY9/OPRD1/MLN/GNG7/ADCY6/AGTR2/SMAD1/SLC40A1/RAPGEF4/GNB4/PIK3CA	13	0.159608	0.902296
gga04540	Gap junction	5/407	84/5904	0.696929	0.999007	0.950472	PDGFB/ADCY9/ITPR3/SOS1/ADCY6	5	0.156812	0.863461
gga04912	GnRH signaling pathway	5/407	84/5904	0.696929	0.999007	0.950472	ATF4/ADCY9/ITPR3/SOS1/ADCY6	5	0.156812	0.863461
gga00910	Nitrogen metabolism	1/407	17/5904	0.70358	0.999007	0.950472	GLUL	1	0.152686	0.853303
gga00010	Glycolysis / Gluconeogenesis	3/407	52/5904	0.705832	0.999007	0.950472	GAPDH/ALDOC/ALDH9A1	3	0.151299	0.836893
gga04820	Cytoskeleton in muscle cells	13/407	212/5904	0.711855	0.999007	0.950472	SUN2/FBLN1/DMD/COL6A6/LAMA1/JUP/SDC1/CSRP3/MYOZ1/PDLIM1/ITGA6/COL4A4/COL4A3	13	0.147609	0.889528
gga01212	Fatty acid metabolism	3/407	53/5904	0.718085	0.999007	0.950472	ELOVL2/ACADSB/EHHADH	3	0.143824	0.821102
gga00531	Glycosaminoglycan degradation	1/407	18/5904	0.724073	0.999007	0.950472	HPSE2	1	0.140218	0.805897
gga01250	Biosynthesis of nucleotide sugars	2/407	37/5904	0.734845	0.999007	0.950472	PMM1/PMM2	2	0.133804	0.784116
gga04070	Phosphatidylinositol signaling system	5/407	89/5904	0.744433	0.999007	0.950472	IP6K3/ITPR3/SYNJ2/PLCE1/PIK3CA	5	0.128174	0.814952
gga00520	Amino sugar and nucleotide sugar metabolism	2/407	38/5904	0.748311	0.999007	0.950472	PMM1/PMM2	2	0.125918	0.763481
gga04623	Cytosolic DNA-sensing pathway	3/407	56/5904	0.752471	0.999007	0.950472	POLR3H/POLR1C/FADD	3	0.12351	0.777115
gga04060	Cytokine-cytokine receptor interaction	12/407	204/5904	0.758824	0.999007	0.950472	CD4/IL5RA/TGFBR2/CCR7/IFNGR1/IL20RA/IL17F/IL17A/ACVR1B/ACVRL1/IL13RA2/MSTN	12	0.119859	0.853303
gga00532	Glycosaminoglycan biosynthesis - chondroitin sulfate / dermatan sulfate	1/407	20/5904	0.760916	0.999007	0.950472	CHST12	1	0.118663	0.725307
gga04082	Neuroactive ligand signaling	11/407	189/5904	0.764215	0.999007	0.950472	ADCY9/TAC1/OPRD1/GRM4/GNG7/ADCY6/GLRB/GRIA2/HTR7L/SLC6A9/GNB4	11	0.116785	0.844273
gga04370	VEGF signaling pathway	3/407	58/5904	0.77347	0.999007	0.950472	SPHK1/PPP3CB/PIK3CA	3	0.111557	0.750318
gga04217	Necroptosis	7/407	127/5904	0.782574	0.999007	0.950472	JAK3/PARP1/IFNGR1/SLC25A5/FADD/HSP90AA1/GLUL	7	0.106475	0.799551
gga04622	RIG-I-like receptor signaling pathway	3/407	59/5904	0.783411	0.999007	0.950472	NLRX1/FADD/TRAF6	3	0.10601	0.7376
gga04810	Regulation of actin cytoskeleton	12/407	209/5904	0.786897	0.999007	0.950472	PDGFB/LPAR5/SLC9A1/WASF2/SOS1/FGF19/FGF4/FGF3/FGF8/ITGA6/MYLK/PIK3CA	12	0.104082	0.832889
gga00830	Retinol metabolism	2/407	42/5904	0.796439	0.999007	0.950472	RDH11/CYP2C18	2	0.0988474	0.690769
gga04744	Phototransduction	1/407	23/5904	0.807183	0.999007	0.950472	OPN1MSW	1	0.0930278	0.630702
gga03010	Ribosome	12/407	213/5904	0.807632	0.999007	0.950472	RPL3/RPL26L1/MRPL28/RPL23A/RPL14/MRPL3/RPS10/MRPL34/RPS27A/RPL39L/RPL37A/MRPS14	12	0.0927867	0.817247
gga00592	alpha-Linolenic acid metabolism	1/407	25/5904	0.83295	0.999007	0.950472	PROCA1	1	0.079381	0.580246
gga04141	Protein processing in endoplasmic reticulum	8/407	154/5904	0.843179	0.999007	0.950472	RBX1/ATF4/UBE2D2/STT3B/MAP3K5/EIF2S1/HSP90AA1/SEC24C	8	0.0740803	0.753566
gga00030	Pentose phosphate pathway	1/407	26/5904	0.844515	0.999007	0.950472	ALDOC	1	0.0733927	0.557929
gga00062	Fatty acid elongation	1/407	26/5904	0.844515	0.999007	0.950472	ELOVL2	1	0.0733927	0.557929
gga04260	Cardiac muscle contraction	3/407	69/5904	0.864241	0.999007	0.950472	SLC9A1/RYR2/SLC8A3	3	0.0633652	0.630702
gga00790	Folate biosynthesis	1/407	28/5904	0.865303	0.999007	0.950472	GPHN	1	0.0628317	0.518077
gga03460	Fanconi anemia pathway	2/407	50/5904	0.868899	0.999007	0.950472	SLX4/POLH	2	0.0610309	0.580246
gga00562	Inositol phosphate metabolism	3/407	70/5904	0.870654	0.999007	0.950472	SYNJ2/PLCE1/PIK3CA	3	0.0601546	0.621692
gga01040	Biosynthesis of unsaturated fatty acids	1/407	30/5904	0.883318	0.999007	0.950472	ELOVL2	1	0.053883	0.483538
gga00350	Tyrosine metabolism	1/407	33/5904	0.905934	0.999007	0.950472	GOT1	1	0.0429035	0.43958
gga00564	Glycerophospholipid metabolism	4/407	98/5904	0.914207	0.999007	0.950472	PCYT1B/PROCA1/GPCPD1/CRLS1	4	0.0389554	0.592087
gga04814	Motor proteins	9/407	190/5904	0.915981	0.999007	0.950472	DNAL4/MYO16/MYO18A/TCTE3/DYNC1H1/ACTR10/ACTR10L/DNAH7/DYNC1I2	9	0.0381135	0.687133
gga00052	Galactose metabolism	1/407	35/5904	0.918525	0.999007	0.950472	B4GALT2	1	0.0369091	0.414461
gga00983	Drug metabolism - other enzymes	2/407	59/5904	0.921658	0.999007	0.950472	UCK1/UCK2	2	0.0354304	0.491734
gga00980	Metabolism of xenobiotics by cytochrome P450	1/407	36/5904	0.924175	0.999007	0.950472	EPHX1L	1	0.0342458	0.402948
gga00140	Steroid hormone biosynthesis	1/407	38/5904	0.934329	0.999007	0.950472	CYP2C18	1	0.0295	0.381741
gga00260	Glycine, serine and threonine metabolism	1/407	38/5904	0.934329	0.999007	0.950472	PIPOX	1	0.0295	0.381741
gga00620	Pyruvate metabolism	1/407	38/5904	0.934329	0.999007	0.950472	ALDH9A1	1	0.0295	0.381741
gga03320	PPAR signaling pathway	2/407	63/5904	0.938026	0.999007	0.950472	SORBS1/EHHADH	2	0.0277853	0.460512
gga04148	Efferocytosis	6/407	145/5904	0.94152	0.999007	0.950472	GAS6/ATP11A/SPHK1/ARG2/ADAM9L/VPS8	6	0.0261703	0.600254
gga04080	Neuroactive ligand-receptor interaction	18/407	358/5904	0.94415	0.999007	0.950472	LPAR6/QRFP/TAC1/EDN1/NPBWR1/EDN2/OPRD1/GRM4/MLN/AGTR2/PGRMC1/GLRB/GRIA2/APELA/HTR7L/GRID1/NPS/CHRNA1	18	0.0249589	0.729359
gga04625	C-type lectin receptor signaling pathway	3/407	87/5904	0.945324	0.999007	0.950472	ITPR3/PPP3CB/PIK3CA	3	0.0244192	0.500212
gga00230	Purine metabolism	5/407	128/5904	0.946824	0.999007	0.950472	ADCY9/ENTPD3/ADCY6/PDE6C/ENTPD1	5	0.0237307	0.566646
gga00270	Cysteine and methionine metabolism	1/407	45/5904	0.960313	0.999007	0.950472	GOT1	1	0.0175874	0.322359
gga00565	Ether lipid metabolism	1/407	45/5904	0.960313	0.999007	0.950472	PROCA1	1	0.0175874	0.322359
gga00480	Glutathione metabolism	1/407	49/5904	0.970246	0.999007	0.950472	GGCT	1	0.0131182	0.296044
gga00600	Sphingolipid metabolism	1/407	53/5904	0.977697	0.999007	0.950472	SPHK1	1	0.00979555	0.273701
gga04144	Endocytosis	9/407	231/5904	0.98214	0.999007	0.950472	ARF5/SH3GLB2/TGFBR2/ASAP3/LDLRAP1/CBL/ARF3/TRAF6/WIPF1	9	0.00782669	0.565174
gga00561	Glycerolipid metabolism	1/407	60/5904	0.98654	0.999007	0.950472	ALDH9A1	1	0.00588544	0.241769
gga04920	Adipocytokine signaling pathway	1/407	65/5904	0.990619	0.999007	0.950472	IRS2	1	0.00409331	0.223171
gga04142	Lysosome	3/407	123/5904	0.992603	0.999007	0.950472	LAMP1/CTSB/ATP6V0B	3	0.00322457	0.353808
gga03008	Ribosome biogenesis in eukaryotes	3/407	164/5904	0.999372	0.999372	0.950819	SNU13/XPO1/WDR75	3	0.000272876	0.265356
