# Supplementary material for: Estimation of genetic parameters for hatching performance and genome-wide association analysis in Baicheng-You chickens
Source: Front Vet Sci. 2026 Mar 6;13:1762660. doi: 10.3389/fvets.2026.1762660 (PMC13003602; doi:10.3389/fvets.2026.1762660)
Supplement: Supplementary file 8 [file Table_8.XLSX]

## Sheet: Supplementary Table 8
Trait	Genetic variance (vg)	Residual variance (ve)	Total phenotypic variance (σ²P)
VER	1.49099	0.764755	2.25575
FR	1.05624	2.65941	3.71565
HES	0.243652	2.91714	3.16079
HFE	0.230605	3.27039	3.501
CHW	1.93074	0.526126	2.45687
